# Supplementary material for: The poly-omics of ageing through individual-based metabolic modelling
Source: BMC Bioinformatics. 2018 Nov 20;19(Suppl 14):415. doi: 10.1186/s12859-018-2383-z (PMC6245500; doi:10.1186/s12859-018-2383-z)
Supplement: Supplementary file 1 — Metabolic ages (XLSX 33 kb) [file 12859_2018_2383_MOESM1_ESM.xlsx]

## Sheet: SubsystemMetabolicAge
Metabolic Age	Chronological Age		Pathway	Effect size
20.2812	30		Butanoate metabolism	-0.00446254			Lambda	1.57
28.0189	30		Pyrimidine synthesis	-2.18609e-05			MSE	98.997
25.7193	47		beta-Alanine metabolism	-0.00244312			p-value	0.00047
31.8271	46
22.3988	42
31.8668	27
65.1307	20
30.7649	49
18.8821	23
23.8054	36
28.0119	36
51.4332	23
31.7853	43
31.75	40
24.5838	19
17.362	23
28.0408	20
18.9779	20
27.9334	41
26.3021	43
31.77	40
36.9819	46
31.8627	47
24.7724	47
18.6234	38
31.7182	44
31.865	27
25.386	46
33.5182	20
31.4264	20
19.0212	19
28.0911	25
31.7972	21
28.1664	44
27.7975	45
20.446	50
31.7131	37
49.3054	36
31.8143	20
85.5674	44
31.737	29
73.2326	46
23.1713	30
85.6725	48
19.7493	28
21.5401	40
21.9541	34
28.1131	34
28.0097	28
37.3247	46
24.5294	23
27.9932	25
24.662	26
39.6395	51
27.9995	23
22.5121	24
31.7853	50
34.568	38
35.3254	44
35.8014	22
23.492	42
39.2399	27
23.1861	28
38.0375	41
31.8446	46
18.9482	32
28.0191	32
19.0084	26
28.7655	49
19.1829	19
31.722	30
19.608	42
15.6141	26
28.911	23
24.3817	42
41.0963	47
24.1674	23
28.1461	24
21.8913	28
28.0024	45
28.0514	48
22.6287	24
31.8066	47
21.8951	20
29.0447	20
28.0714	24
31.8751	51
60.6884	25
22.416	19
25.6477	21
31.8139	44
40.9919	50
18.519	19
31.5185	27
22.8983	27
22.2474	27
31.5639	35
28.0279	35
28.8148	29
40.7354	20
31.6999	19
28.0737	18
34.6397	41
27.8699	49
31.7864	49
31.8741	49
31.7376	49
76.5175	41
31.7405	20
21.9731	30
48.9865	20
27.4682	20
25.0243	21
24.9993	19
10.446	24
28.0142	19
22.2395	19
19.9508	28
52.4806	21
19.8046	23
56.53	19
28.02	20
28.0957	19
24.5301	19
28.091	19
21.2222	19
23.1972	23
31.037	19
28.3231	19
23.19	19
32.4561	28
28.0772	27
20.1349	25
18.6117	19
33.9016	26
31.8638	24
31.7817	24
18.2622	18
31.5468	19
54.5859	26
26.0414	23
31.7815	25
28.1127	19
30.993	18
28.5403	20
24.1337	21
31.7849	25
31.705	19
45.0087	28
24.0472	21
28.158	19
31.7195	32
21.9026	32
23.8948	32
31.7888	21
28.9379	20
27.0087	20
18.2962	19
22.8315	23
46.6879	43
33.3758	18
29.9105	24
23.5843	24
53.307	23
28.0192	23
21.0263	19
33.7638	20
28.0807	30
54.9051	28
31.234	20
28.8438	20
26.552	27
19.4925	19
31.7375	50
19.5986	24
18.6959	22
17.908	29
19.0563	49
15.8176	36
39.6433	50
28.7443	31
32.684	25
26.0737	21
31.7113	51
31.7769	23
19.9649	23
22.0159	22
31.7201	24
22.9877	21
28.0436	23
18.6975	21
31.7613	25
50.8774	29
28.0395	49
41.1505	21
31.71	47
31.807	46
35.1496	25
27.0316	29
18.6429	21
27.9996	19
24.2354	25
28.0351	23
25.5899	19
27.7184	24
31.6434	24
31.8525	20
28.0721	20
31.8187	30
22.4149	27
28.0021	20
27.9707	23
23.7429	25
40.2336	25
18.7997	46
35.6725	24
36.9119	30
39.2008	36
31.7549	25
31.8647	29
22.5156	32
27.7351	20
27.9404	19
40.0029	19
31.8553	22
18.1557	23
31.8498	23
31.7561	24
31.6684	45
31.7158	22
49.989	20
48.2701	25
22.5564	37
33.7297	20
20.4488	30
22.5899	23
28.004	20
28.0924	24
19.9792	20
27.0525	23
28.9713	22
27.977	23
21.1287	24
49.5193	26
31.4383	26
23.543	25
27.7703	50
23.5368	28
28.0268	23
28.044	23
26.0881	33
28.0289	27
28.0774	47
39.0942	23
28.0913	21
31.6789	22
24.5379	34
17.0937	23
18.8983	25
21.1687	25
20.5315	38
57.6655	22
24.3503	22
31.9117	38
31.6501	22
26.022	19
28.4548	28
31.696	28
31.8138	22
19.3287	22
27.984	30
50.6498	30
22.6024	27
31.9142	50
35.0046	19
31.7427	28
31.8544	28
28.0734	32
29.7932	25
31.7676	25
22.0633	19
18.4749	24
18.4593	24
42.5088	31
20.9174	31
56.5515	56
24.8141	50
21.6045	35
31.6698	20
23.2538	22
34.6932	22
31.8644	24
31.8314	48
31.9593	9
57.4234	30
39.755	21
24.356	24
18.202	20
28.0195	21
20.4133	26
24.6163	26
21.9166	45
28.1388	28
22.5476	39
21.9739	21
31.8576	22
22.899	21
39.2185	24
31.8636	26
28.0282	27
45.5173	47
23.8737	24
27.9886	39
31.8545	28
31.5039	39
26.544	28
29.5937	28
71.6473	26
27.7182	28
26.0587	23
31.2583	53
30.3428	48
42.6289	38
19.0031	35
56.2565	37
31.6631	51
49.2527	51
34.5782	40
22.9428	40
26.4729	44
31.7565	53
22.9133	54
19.1244	54
31.855	25
22.9401	54
18.9203	50
31.8304	20
27.9807	31
27.8855	32
31.8683	22
28.0786	39
31.8408	27
25.1382	27
27.731	21
29.0168	21
28.0079	30
31.7195	42
28.0523	26
31.6812	42
28.0077	42
31.5343	26
28.1093	28
29.4008	26
24.8064	27
28.0193	26
27.2837	25
52.2318	36
40.8026	33
31.8189	28
21.7799	32
31.6855	24
31.8619	51
27.7919	26
18.9858	36
21.3156	30
31.0264	29
22.2232	27
19.5125	27
31.9787	29
18.6157	29
29.7971	29
28.0293	46
31.7937	19
17.9041	21
28.0057	23
20.448	20
39.642	32
55.1879	29
22.7568	49
31.7361	33
68.4401	45
31.9492	47
57.1149	32
31.7961	25
27.937	34
31.9217	25
31.8949	49
28.3396	38
28.0777	49
34.0964	19
18.5891	34
31.6837	48
31.3774	22
58.9793	31
28.0096	30
30.2989	26
31.7667	30
31.6898	25
48.9828	52
18.5339	35
47.727	30
23.0831	30
18.5747	29
23.3207	27
22.2716	25
31.566	48
47.4663	24
26.0796	34
37.6558	33
18.2652	28
37.8153	51
28.0201	37
31.5667	51
18.8033	34
18.8248	23
39.2692	47
26.6347	34
31.8602	34
28.02	30
21.9753	32
22.5061	46
21.1116	29
39.8235	29
24.2947	28
24.4659	41
31.7789	50
19.9875	32
31.8881	21
31.7128	26
22.9019	25
56.2092	47
24.6963	21
23.1573	20
60.3547	21
28.2074	28
31.9182	28
31.7507	44
34.1943	32
31.586	42
31.8967	24
22.1356	23
27.9586	20
22.1138	20
28.0729	21
29.0548	32
22.3462	18
14.4152	19
37.9903	42
40.6954	40
40.7935	21
40.1645	33
31.7922	46
28.0332	46
18.4312	38
18.2407	42
28.9507	24
19.5094	24
28.0728	33
31.8919	51
31.6809	26
20.7893	21
31.7759	21
28.0203	21
32.7106	32
38.129	30
28.016	21
41.1667	26
9.50449	25
19.9786	20
42.4514	50
31.5378	20
28.0724	22
40.8566	29
27.3022	30
43.2519	30
27.9998	31
31.29	37
28.9278	21
27.9873	26
28.0638	30
21.052	42
18.92	19
31.8746	24
31.9428	23
31.73	28
27.3012	19
19.7277	38
47.4934	20
28.0307	36
31.758	35
22.6219	41
28.0191	41
31.6797	21
35.6737	21
24.3109	34
22.6483	27
31.7462	22
24.8908	28
28.0301	24

## Sheet: ReactionMetabolicAge
Metabolic Age	Chronological Age		Reaction	Effect size	Pathway
56.7988	30		ACt2m	-0.00068802	Transport, mitochondrial			Lambda	2.63
57.5717	30		r1692	3.18568e-07	Transport, extracellular			MSE	94.96
56.7027	47		RE0830N	-1.00445e-05	Tetrahydrobiopterin metabolism			p-value	1.06064e-11
58.5214	46		RE1709N	1.00445e-05	Tetrahydrobiopterin metabolism
57.3697	42		RE2660N	1.00446e-05	Tetrahydrobiopterin metabolism
57.6576	27		ACSm	-0.000631694	Glycolysis/gluconeogenesis
56.816	20		MI134PK	-7.25644e+23	Inositol phosphate metabolism
57.5783	49		MI1346Ptn	-4.95842e+23	Exchange
56.7039	23		MI1346PKn	-4.95775e+23	Exchange
57.367	36
56.6381	36
57.772	23
58.1053	43
56.7776	40
58.8457	19
58.238	23
57.9993	20
58.0764	20
56.9894	41
57.3331	43
57.9059	40
57.7126	46
58.3244	47
57.9023	47
58.2087	38
57.8331	44
58.071	27
57.3306	46
57.5459	20
58.0821	20
57.9699	19
55.5807	25
56.5791	21
56.9732	44
58.6946	45
58.0231	50
56.5343	37
57.5486	36
56.5246	20
57.5586	44
57.6592	29
58.4468	46
56.8249	30
57.1008	48
58.0306	28
57.195	40
57.6742	34
57.7324	34
57.8578	28
58.0084	46
56.3759	23
57.3047	25
57.3257	26
58.7278	51
56.7248	23
56.8405	24
58.0966	50
57.5103	38
57.5274	44
56.9184	22
58.1723	42
55.9055	27
57.0203	28
57.5485	41
57.3976	46
58.0542	32
57.093	32
58.1579	26
58.2565	49
57.5895	19
57.8914	30
57.5109	42
57.0646	26
58.6591	23
58.8417	42
57.4617	47
56.7214	23
57.4448	24
57.4867	28
57.1028	45
57.9556	48
56.6124	24
57.4619	47
56.1915	20
56.6446	20
56.8571	24
57.2421	51
56.501	25
57.1174	19
56.9915	21
57.1036	44
57.3923	50
56.869	19
57.0071	27
56.9277	27
57.7372	27
58.8842	35
58.4557	35
57.0007	29
56.9719	20
57.0886	19
57.0225	18
58.2153	41
56.9967	49
56.983	49
56.9801	49
56.3529	49
56.9305	41
57.09	20
56.8713	30
56.7027	20
57.7949	20
56.736	21
57.1168	19
57.311	24
56.9012	19
57.1853	19
56.8381	28
56.9137	21
57.6265	23
56.3658	19
58.6087	20
56.7415	19
56.8057	19
57.9267	19
57.8802	19
58.0111	23
57.2638	19
57.0619	19
57.9229	19
57.9049	28
57.2122	27
57.5971	25
56.7745	19
58.2876	26
57.5718	24
58.0173	24
56.8343	18
57.0635	19
57.6489	26
57.4939	23
57.4324	25
56.8964	19
56.5822	18
57.8254	20
56.6446	21
56.7251	25
57.3483	19
57.4616	28
57.1936	21
58.4416	19
57.067	32
57.1052	32
57.0274	32
56.8185	21
56.3929	20
57.5202	20
56.7373	19
57.925	23
56.9441	43
56.9633	18
57.5198	24
57.0341	24
57.4775	23
57.3895	23
57.0689	19
56.7916	20
57.0042	30
57.3466	28
57.0042	20
57.4154	20
56.967	27
56.8069	19
57.9323	50
56.4629	24
57.6024	22
56.6023	29
57.661	49
57.6807	36
57.5363	50
56.7091	31
56.5026	25
57.1212	21
59.246	51
57.4416	23
57.5345	23
56.724	22
57.7903	24
56.6472	21
56.7637	23
57.8097	21
56.6569	25
57.2778	29
57.7226	49
56.8824	21
57.4092	47
57.4905	46
57.6409	25
56.7843	29
56.7916	21
57.3112	19
56.6295	25
56.8809	23
56.631	19
56.8633	24
57.305	24
57.1599	20
56.2433	20
57.8725	30
56.1694	27
57.4359	20
56.8827	23
57.0227	25
56.9043	25
58.4569	46
57.0075	24
57.3511	30
58.1785	36
56.8305	25
57.0089	29
56.6148	32
57.2547	20
56.8017	19
57.1894	19
56.5108	22
56.567	23
56.5951	23
56.1277	24
57.0556	45
56.8022	22
56.4734	20
57.0775	25
58.1536	37
56.7852	20
56.8766	30
57.2588	23
57.5076	20
57.4422	24
57.4174	20
57.9225	23
56.7044	22
57.026	23
57.6429	24
56.6155	26
57.0997	26
57.3112	25
56.7861	50
56.8261	28
56.3565	23
55.5924	23
56.5407	33
55.6888	27
57.1586	47
57.1975	23
56.8633	21
56.8749	22
56.4576	34
57.0012	23
57.2744	25
56.9238	25
59.0355	38
57.359	22
56.5664	22
56.3607	38
56.207	22
57.0482	19
56.8484	28
57.2821	28
56.5096	22
56.6737	22
56.8686	30
56.9407	30
56.329	27
57.6068	50
57.0227	19
56.2485	28
56.8657	28
57.2116	32
56.59	25
57.349	25
57.9849	19
57.2689	24
56.7441	24
57.339	31
57.1649	31
56.8594	56
57.7137	50
57.2059	35
57.8459	20
57.7173	22
56.8288	22
56.478	24
56.8697	48
57.0607	9
57.591	30
56.826	21
57.0218	24
56.6868	20
57.0299	21
57.2824	26
56.8459	26
58.1597	45
56.4715	28
56.3517	39
56.523	21
57.6795	22
57.7145	21
55.9405	24
56.2915	26
57.5959	27
56.8664	47
57.1572	24
58.0534	39
57.2741	28
57.4771	39
56.5673	28
57.2047	28
57.9401	26
57.1948	28
57.416	23
58.3892	53
57.1426	48
56.772	38
56.8687	35
57.9532	37
56.6194	51
56.7059	51
57.5502	40
58.1616	40
56.5058	44
57.5252	53
57.1626	54
57.0623	54
57.0725	25
57.8371	54
57.9998	50
55.6523	20
58.1861	31
57.0498	32
56.4682	22
57.9582	39
56.3267	27
56.1073	27
57.0017	21
57.3404	21
56.7425	30
58.5715	42
56.7316	26
58.1515	42
57.7099	42
56.745	26
56.862	28
56.5158	26
57.469	27
57.7331	26
57.2043	25
57.5132	36
58.2675	33
57.708	28
57.9036	32
57.4744	24
57.3956	51
58.711	26
57.4502	36
56.3093	30
56.7369	29
58.0017	27
56.8037	27
57.6438	29
57.2722	29
57.9081	29
57.8923	46
56.4948	19
56.6763	21
57.5913	23
58.5124	20
57.2156	32
57.1127	29
57.7188	49
56.763	33
57.4992	45
57.1776	47
57.7376	32
56.7009	25
56.9147	34
56.3638	25
57.1088	49
58.3021	38
57.6859	49
55.7354	19
56.6471	34
57.7278	48
57.5085	22
57.4387	31
58.5248	30
56.6031	26
57.6437	30
57.9195	25
57.2988	52
57.2956	35
56.6487	30
57.4428	30
57.8671	29
57.7382	27
57.5395	25
57.1924	48
56.8801	24
57.4693	34
57.857	33
56.6622	28
57.1102	51
57.5091	37
57.858	51
56.4977	34
57.0626	23
57.8115	47
58.1164	34
57.0988	34
57.6532	30
56.5745	32
58.7554	46
57.9934	29
57.2242	29
57.451	28
57.4797	41
58.1866	50
57.4476	32
56.8931	21
57.2985	26
57.0791	25
57.6293	47
56.3254	21
58.3041	20
57.1388	21
56.7474	28
58.85	28
57.6158	44
56.4889	32
58.5784	42
57.7487	24
56.9536	23
57.6857	20
56.9717	20
57.0748	21
57.134	32
56.1517	18
57.057	19
58.2236	42
57.3567	40
56.4497	21
56.9586	33
56.9796	46
56.8018	46
57.6154	38
57.6	42
57.0669	24
56.9738	24
57.4577	33
56.8585	51
57.1446	26
57.1468	21
57.0867	21
57.488	21
56.9674	32
57.8844	30
56.8726	21
57.3419	26
56.3302	25
57.7076	20
57.5622	50
56.1466	20
57.3678	22
56.904	29
57.8102	30
57.3929	30
57.8053	31
58.4294	37
58.2716	21
57.319	26
56.6444	30
57.7116	42
57.6773	19
56.9202	24
56.6343	23
57.5	28
56.2822	19
58.1775	38
56.5263	20
57.104	36
58.1063	35
56.5053	41
56.6822	41
57.5797	21
57.137	21
57.5361	34
57.1879	27
57.4495	22
56.9733	28
56.2761	24
