# Supplementary material for: The poly-omics of ageing through individual-based metabolic modelling
Source: BMC Bioinformatics. 2018 Nov 20;19(Suppl 14):415. doi: 10.1186/s12859-018-2383-z (PMC6245500; doi:10.1186/s12859-018-2383-z)
Supplement: Supplementary file 5 — Fluxomic data (XLSX 9174 kb) [file 12859_2018_2383_MOESM5_ESM.xlsx]

## Sheet: fluxes for reactions
Reaction	Reaction Name	Formula	GSM1350856_EA10047_113571_HUGENE.1_0.ST.V1_IGTB10.4.CEL	GSM1350857_EA10047_113667_HUGENE.1_0.ST.V1_IGTB10.4BR1.CEL	GSM1350858_EA10047_113541_HUGENE.1_0.ST.V1_IGTB100.4.CEL	GSM1350859_EA10047_221178_HUGENE.1_0.ST.V1_IGTB1004.4.CEL	GSM1350860_EA10047_113505_HUGENE.1_0.ST.V1_IGTB1007.4.CEL	GSM1350861_EA10047_239752_HUGENE.1_0.ST.V1_IGTB1009.F4.CEL	GSM1350862_EA10047_113540_HUGENE.1_0.ST.V1_IGTB1016.4.CEL	GSM1350863_EA10047_113623_HUGENE.1_0.ST.V1_IGTB1018.4.CEL	GSM1350864_EA10047_113619_HUGENE.1_0.ST.V1_IGTB1020.4.CEL	GSM1350865_EA10047_221101_HUGENE.1_0.ST.V1_IGTB1021.4.CEL	GSM1350866_EA10047_239754_HUGENE.1_0.ST.V1_IGTB1021.F4.CEL	GSM1350867_EA10047_239755_HUGENE.1_0.ST.V1_IGTB1026.F4.CEL	GSM1350868_EA10047_130319_HUGENE.1_0.ST.V1_IGTB1029.4.CEL	GSM1350869_EA10047_113627_HUGENE.1_0.ST.V1_IGTB1030.4.CEL	GSM1350870_EA10047_130327_HUGENE.1_0.ST.V1_IGTB1032.4.CEL	GSM1350871_EA10047_130321_HUGENE.1_0.ST.V1_IGTB1034.4.CEL	GSM1350872_EA10047_130331_HUGENE.1_0.ST.V1_IGTB1037.4.CEL	GSM1350873_EA10047_220992_HUGENE.1_0.ST.V1_IGTB1037.4BR1.CEL	GSM1350874_EA10047_113629_HUGENE.1_0.ST.V1_IGTB1038.4.CEL	GSM1350875_EA10047_130355_HUGENE.1_0.ST.V1_IGTB1042.4.CEL	GSM1350876_EA10047_239759_HUGENE.1_0.ST.V1_IGTB1052.F4.CEL	GSM1350877_EA10047_221108_HUGENE.1_0.ST.V1_IGTB1056.4.CEL	GSM1350878_EA10047_130335_HUGENE.1_0.ST.V1_IGTB1057.4.CEL	GSM1350879_EA10047_221050_HUGENE.1_0.ST.V1_IGTB1057.4BR1.CEL	GSM1350880_EA10047_130339_HUGENE.1_0.ST.V1_IGTB1059.4.CEL	GSM1350881_EA10047_130313_HUGENE.1_0.ST.V1_IGTB1060.4.CEL	GSM1350882_EA10047_148958_HUGENE.1_0.ST.V1_IGTB1066.4.CEL	GSM1350883_EA10047_113565_HUGENE.1_0.ST.V1_IGTB1067.4.CEL	GSM1350884_EA10047_113483_HUGENE.1_0.ST.V1_IGTB107.4.CEL	GSM1350885_EA10047_239706_HUGENE.1_0.ST.V1_IGTB107.F4.CEL	GSM1350886_EA10047_130299_HUGENE.1_0.ST.V1_IGTB1070.4.CEL	GSM1350887_EA10047_130341_HUGENE.1_0.ST.V1_IGTB1075.4.CEL	GSM1350888_EA10047_130315_HUGENE.1_0.ST.V1_IGTB1078.4.CEL	GSM1350889_EA10047_113559_HUGENE.1_0.ST.V1_IGTB108.4.CEL	GSM1350890_EA10047_130317_HUGENE.1_0.ST.V1_IGTB1086.4.CEL	GSM1350891_EA10047_148959_HUGENE.1_0.ST.V1_IGTB1088.4.CEL	GSM1350892_EA10047_148961_HUGENE.1_0.ST.V1_IGTB1097.4.CEL	GSM1350893_EA10047_239760_HUGENE.1_0.ST.V1_IGTB1105.F4.CEL	GSM1350894_EA10047_234053_HUGENE.1_0.ST.V1_IGTB1107.4.CEL	GSM1350895_EA10047_148962_HUGENE.1_0.ST.V1_IGTB1108.4.CEL	GSM1350896_EA10047_148924_HUGENE.1_0.ST.V1_IGTB111.4.CEL	GSM1350897_EA10047_148963_HUGENE.1_0.ST.V1_IGTB1111.4.CEL	GSM1350898_EA10047_221231_HUGENE.1_0.ST.V1_IGTB1112.4.CEL	GSM1350899_EA10047_148964_HUGENE.1_0.ST.V1_IGTB1114.4.CEL	GSM1350900_EA10047_148966_HUGENE.1_0.ST.V1_IGTB1128.4.CEL	GSM1350901_EA10047_148967_HUGENE.1_0.ST.V1_IGTB1130.4.CEL	GSM1350902_EA10047_233958_HUGENE.1_0.ST.V1_IGTB1131.4.CEL
'24_25DHVITD3t'	'24,25-Dihydroxyvitamin D3 transport from cytoplasm'	2425dhvitd3[c] -> 2425dhvitd3[e]	0	0	0	0	0	0	0	0	0	0	0	0	0	0	0	0	0	0	0	131.124	0	0	165.953	0	0	0	0	0	0	295.953	0	0	0	0	0	0	0	0	0	0	0	0	0	0	0	0	0
'25HVITD2t'	'25-hydroxyvitamin D2 transport from cytoplasm'	25hvitd2[c] -> 25hvitd2[e]	0	0	0	0	0	0	0	0	0	0	0	0	0	0	0	0	0	0	0	0	0	0	0	0	0	0	0	0	0	0	0	0	0	0	0	0	0	0	0	0	0	0	0	0	0	0	0
'25HVITD2tin'	'25-hydroxyvitamin D2 transport in cytoplasm'	25hvitd2[e] -> 25hvitd2[c]	0	0	0	0	0	0	0	0	0	0	0	0	0	0	0	0	0	0	0	0	0	0	0	0	0	0	0	0	0	0	0	0	0	0	0	0	0	0	0	0	0	0	0	0	0	0	0
'25HVITD2tin_m'	'25-hydroxyvitamin D2 transport in mitochondria'	25hvitd2[c] -> 25hvitd2[m]	0	0	0	0	0	0	0	0	0	0	0	0	0	0	0	0	0	0	0	0	0	0	0	0	0	0	0	0	0	0	0	0	0	0	0	0	0	0	0	0	0	0	0	0	0	0	0
'25HVITD2tm'	'25-hydroxyvitamin D2 transport from mitochondria'	25hvitd2[m] -> 25hvitd2[c]	0	0	0	0	0	0	0	0	0	0	0	0	0	0	0	0	0	0	0	0	0	0	0	0	0	0	0	0	0	0	0	0	0	0	0	0	0	0	0	0	0	0	0	0	0	0	0
'25HVITD3t'	'25-hydroxyvitamin D3 transport from cytoplasm'	25hvitd3[c] -> 25hvitd3[e]	0	0	0	0	0	0	0	0	0	0	0	0	0	0	0	0	0	0	0	0	0	0	0	0	0	0	0	0	0	0	0	0	0	0	0	0	0	0	0	0	0	0	0	0	0	0	0
'25HVITD3tin'	'25-hydroxyvitamin D3 transport in cytoplasm'	25hvitd3[e] -> 25hvitd3[c]	0	0	0	0	0	0	0	0	0	0	0	0	0	0	0	0	0	0	0	0	0	0	0	0	0	0	0	0	0	0	0	0	0	0	0	0	0	0	0	0	0	0	0	0	0	0	0
'25HVITD3tin_m'	'25-hydroxyvitamin D3 transport in mitochondria'	25hvitd3[c] -> 25hvitd3[m]	0	0	0	0	0	0	0	0	0	0	0	0	0	0	0	0	0	0	0	0	0	0	0	0	0	0	0	0	0	0	0	0	0	0	0	0	0	0	0	0	0	0	0	0	0	0	0
'25HVITD3tm'	'25-hydroxyvitamin D3 transport from mitochondria'	25hvitd3[m] -> 25hvitd3[c]	0	0	0	0	0	0	0	0	0	0	0	0	0	0	0	0	0	0	0	0	0	0	0	0	0	0	0	0	0	0	0	0	0	0	0	0	0	0	0	0	0	0	0	0	0	0	0
'2DR1PP'	'2-deoxy-D-ribose 1-phosphate phosphorylase'	h2o[c] + 2dr1p[c] -> pi[c] + drib[c]	0	579.478	0	0	0	999.999	0	0	0	1000	1000	1000	0	1000	899.394	990.002	0	0	993.003	0	0	996.002	0	0	0	0	142.724	990.004	0	142.435	0	1000	1000	0	1000	1000	0	0	0	0	1000	894.988	329.793	1000	999.999	0	0
'2MCITt'	'2-methylcitrate transport via diffusion'	2mcit[c] <=> 2mcit[e]	0.000851067	-4.29258e-10	3.66984e-26	1	0.536176	1.00085	0	0.000851067	0	1.00085	1	0	0	-1.85959e-30	1.03655	0.000851066	0	0	6.04791e-25	0	0	0	0.00234043	0	4.29258e-10	0	0	0	0	-2.81628e-34	4.29258e-10	0	2.03687	0	0.000851067	0	0	0	2.51676	0	0.00148937	0	0	0	0.000851067	-7.31342e-14	0
'3DSPHR'	'3-Dehydrosphinganine reductase'	h[c] + nadph[c] + 3dsphgn[c] -> nadp[c] + sphgn[c]	0	0	0	0	0	0	0	0	0	0	0	0	0	0	0	0	0	0	0	0	0	0	0	0	-7.90434e-25	0	0	0	0	0.000559212	0	0	0	0	0	0	0	0	0	0	-1.63649e-25	0	0	0	0	0	0.000559212
'3HBCDm'	'3-hydroxybutyryl-CoA dehydratase, mitochondrial'	h2o[m] + b2coa[m] <=> 3hbcoa_R[m]	0	0	0	0	0	0	0	0	0	0	0	0	0	0	0	0	0	0	0	0	0	0	0	0	0	0	0	0	0	0	0	0	0	0	0	0	0	0	0	0	0	0	0	0	0	0	0
'3MOBt2im'	'3-methyl-2-oxobutanoate mitochondrial transport via proton symport'	h[c] + 3mob[c] -> h[m] + 3mob[m]	1000	1000	1000	1000	1000	1000	1000	1000	1000	1000	1000	1000	1000	1000	1000	1000	1000	1000	1000	1000	1000	1000	1000	1000	1000	1000	1000	1000	1000	905.338	1000	1000	1000	1000	1000	1000	376.973	1000	1000	1000	1000	1000	1000	1000	1000	1000	1000
'4NPHSFte'	'xenobiotic transport'	4nphsf[e] <=> 4nphsf[c]	0	0	0	0	0	0	0	0	0	0	0	0	0	0	0	0	0	0	0	0	0	0	0	0	0	0	0	0	0	0	0	0	0	0	0	0	0	0	0	0	0	0	0	0	0	0	0
'4NPHSULT'	'4-Nitrophenol Sulfotransferase'	paps[c] + 4nph[c] -> h[c] + pap[c] + 4nphsf[c]	0	0	0	0	0	0	0	0	0	0	0	0	0	0	0	0	0	0	0	0	0	0	0	0	0	0	0	0	0	0	0	0	0	0	0	0	0	0	0	0	0	0	0	0	0	0	0
'4NPHte'	'xenobiotic transport'	4nph[e] <=> 4nph[c]	0	0	0	0	0	0	0	0	0	0	0	0	0	0	0	0	0	0	0	0	0	0	0	0	0	0	0	0	0	0	0	0	0	0	0	0	0	0	0	0	0	0	0	0	0	0	0
'5MTHFt'	'5-Methyltetrahydrofolate transport via receptor binding and protolysis'	5mthf[e] <=> 5mthf[c]	1.85292e+06	316190	1.89535e+06	1.01092e+06	1.90346e+06	674365	1.85628e+06	7783.99	5934.31	851984	6433.27	971969	31444.9	968903	1.87806e+06	941709	1.87265e+06	1.84918e+06	785617	1.85834e+06	1802.2	233873	105001	1.83872e+06	1.93714e+06	40418.5	46945.6	15454.7	1.90611e+06	-1301.75	242128	1.10713e+06	247349	1.86264e+06	1.70861e+06	81212.1	1.91423e+06	-2571.24	1.01639e+06	85728.8	16220.5	-1950.1	1325.78	466457	1.90754e+06	-1157.62	98.0406
'A_MANASEly'	'alpha-mannosidase, lysosomal'	2 h2o[l] + m2mn[l] -> 2 man[l] + mn[l]	0	0	0	0	0	0	0	0	0	0	0	0	0	-5.39104e-33	0	0	0	0	0	0	0	0	0	2.46145e-26	0	0	0	0	0	0	0	0	0	0	0	0	-2.08106e-26	0	0	0	0	0	0	0	0	0	0
'AACOAT'	'Acetoacetyl-CoA:acetate CoA-transferase'	atp[c] + coa[c] + acac[c] -> aacoa[c] + amp[c] + ppi[c]	0	0	0	0	0	0	0	0	0	0	1	0	0	0	0	0	0	0	0	0	0	0	0	0	0	0	0	0	0	0	0	0	0	0	0	0	0	0	0	0	0	0	0	0	0	0	55.4779
'ABTD'	'L-arabinitol 4-dehydrogenase'	nad[c] + abt[c] <=> h[c] + nadh[c] + xylu_L[c]	0	-1000	0	0	1	0	-1000	0	0	0	-1.36686	0	0	0	-132.032	0	-2	0	-829.151	0	0	-430.639	-1000	-307.722	-999	-1000	0	0	0	0	-116.93	0	0	1	-545.244	0	1	0	0	-360.666	-106.404	0	1	-309.055	0	-999	0
'ABTti'	'L-arabinitol transport via passive diffusion'	abt[c] -> abt[e]	0	1000	0	0	0	0	1000	0	0	0	1.36686	0	0	0	132.032	0	2	0	829.151	0	0	430.639	1000	307.722	1000	1000	0	0	0	0	117.93	0	0	0	545.244	0	0	0	0	361.666	106.404	0	0	309.055	0	1000	0
'ACACT10m'	'acetyl-CoA C-acetyltransferase, mitochondrial'	coa[m] + 2maacoa[m] <=> accoa[m] + ppcoa[m]	0.000851067	0	0	0	0.000851067	0.000851067	0	0.000851067	0	0.000851067	0	0	0	0	0.000851067	0.000851066	0	0	0	0	0	0	0.000851067	0	0	0	0	0	0	0	0	0	0	0	0.000851067	0	0	0	0	0	0	0	0	0	0.000851067	0	-3.33695e-32
'ACACT1r'	'acetyl-CoA C-acetyltransferase'	2 accoa[c] <=> coa[c] + aacoa[c]	0	-6.11487e-23	0	312.974	477.788	0	458.712	454.898	0	535.539	730.989	4.79053e-24	510.254	-5.41545e-23	144.492	4.39487e-23	0	162.09	345.433	159.797	0	396.141	0	0	2.19163e-24	151.965	354.824	0	0	0	0	0	9.67617e-23	0	470.644	0	0	0	0	34.879	182.124	0	0	0	297.149	33.7216	581.905
'ACACT1rm'	'acetyl-CoA C-acetyltransferase, mitochondrial'	2 accoa[m] -> coa[m] + aacoa[m]	0	0	172.563	142.299	174.058	165.958	173.455	94.6208	174.704	128.127	0	0	175.845	179.724	179.177	0	0	0	0	0	166.123	169.452	0	47.6688	0	0	125.319	0	171.265	88.9445	134.329	180.719	181.482	0	173.323	0	142.855	139.794	174.08	0	0	121.993	80.4646	96.8733	0	155.495	0
'ACACT1x'	'acetyl-CoA C-acetyltransferase, mitochondrial'	2 accoa[x] -> aacoa[x] + coa[x]	307.532	0	138.231	0	217.615	0	367.833	24.4856	0	335.333	94.5278	483.5	312.901	394.575	378.572	325.539	211.386	0	475.715	667	306.899	298.297	589.378	0	122.592	443.122	332.356	0.154675	89.0325	0	0	0	341.987	0	356.033	237.064	0	0	0	111.866	118.134	61.0632	393.194	0	525.936	0	0
'ACACt2'	'acetoacetate transport via proton symport'	h[e] + acac[e] <=> h[c] + acac[c]	-486.042	1	-311.795	-456.273	-508.808	-166.958	3.66434e-29	-575.004	-175.704	-1000	-1000	-632.305	-1000	1	1	-497.204	-365.946	-277.967	-1000	-827.797	-474.023	-329.034	-767.134	-157.616	-123.592	-769.487	-830.714	1	-261.398	-90.9445	1	-181.719	-524.469	-1	-1000	1	1	1	-175.08	1	-430.687	-184.056	-570.776	-152.442	-964.436	-190.216	-556.542
'ACACT4p'	'acetyl-CoA C-acetyltransferase (octanoyl-CoA), peroxisomal'	coa[x] + 3odcoa[x] -> accoa[x] + occoa[x]	45.5631	60.4038	11.6	47.6631	87.5568	0	12.1	45.3305	48.6631	0	11.2	109.131	119.018	72.1253	47.6631	47.3292	5.1	12.4469	0	134.35	1	1	176.638	12.2	0	0	11.2151	0	0.1	0	0	43.6631	51.6195	41.6631	1	11.7	188.063	48.6625	11.2	0	0	198.189	88.1177	47.5682	48.6631	77.3019	0
'ACACT5p'	'acetyl-CoA C-acyltransferase (decanoyl-CoA), peroxisomal'	coa[x] + 3oddcoa[x] -> accoa[x] + dcacoa[x]	45.5631	60.4038	11.6	47.6631	87.5568	11.3469	12.1	45.3305	48.6631	0	1	109.131	119.018	72.1253	47.6631	47.3292	5.1	12.4469	11.7	1	1	1	176.638	12.2	0	61.1513	1	0	0	0	1	43.6631	51.6195	41.6631	1	11.7	1	48.6625	11.2	2.6553e-27	134.961	198.189	88.1177	47.5682	48.6631	77.3019	0
'ACACtx'	'acetoacetate intracellular transport unknown mechanism'	acac[c] <=> acac[x]	-409.597	-173.375	-310.795	-484.454	-869.462	-165.958	-1000	-651.816	-174.704	-1000	-1000	-651.278	-999	-574.298	-702.241	-496.204	-387.996	-333.634	-1000	-1000	-473.023	-863.89	-766.134	-171.238	-300.077	-768.487	-861.768	0	-260.398	-169.315	-175.208	-180.719	-523.469	-175.466	-1000	-415.454	-170.647	-165.462	-174.08	-320.498	-469.535	-232.253	-569.776	-171.929	-1000	-210.375	-804.117
'ACALDt'	'acetaldehyde reversible transport'	acald[e] <=> acald[c]	1	1	1	1	1	1	1	1	1	1	1	1	1	1	1	1	1	1	1	1	1	1	1	1	1	1	1	1	1	1	1	1	1	1	1	1	1	1	1	1	1	1	1	1	1	1	0
'ACALDtm'	'acetaldehyde mitochondrial diffusion'	acald[m] <=> acald[c]	-2	-2	-2	-2	0	0	0	0	0	-2	-2	-2	0	0	0	0	0	-2	0	0	0	0	0	-2	0	0	-2	0	-2	0	0	-2	0	0	0	-2	-2	-2	0	-2	-2	-2	0	-2	-2	-2	0
'ACALDtx'	'acetaldehyde peroxisomal diffusion'	acald[x] <=> acald[c]	0	0	0	0	0	0	0	0	0	0	0	0	1	1	0	0	0	0	0	0	0	0	1	0	0	0	0	0	0	1	0	0	0	0	0	1	0	0	0	0	0	0	0	0	0	0	0
'ACCOAC'	'acetyl-CoA carboxylase'	atp[c] + 2 h[c] + hco3[c] + accoa[c] -> adp[c] + pi[c] + malcoa[c]	0	0.1	0	0.1	0.1	0	0	0.1	0.1	0	0.1	0.1	0.1	0.1	0.1	0.1	0	0.1	0.1	0.1	0.1	0	513.335	0.1	0	207.454	0.1	0	0	0	27	0.1	0.1	0.1	0	0.1	712.684	0.1	0.1	7.08538e-26	0.1	626.697	0.1	0	0.1	0.1	0
'ACCOACm'	'Acetyl-Coa carboxylase, beta isoform'	accoa[m] + atp[m] + hco3[m] -> 2 h[m] + adp[m] + malcoa[m] + pi[m]	0	0	0	0	0	0	0	0	0	0	0	0	0	0	0	0	0	0	0	0	0	0	0	0	0	0	0	0	0	0	0	0	0	0	0	0	0	0	0	0	0	0	0	0	0	0	0
'ACCOAtr'	'acetyl-coa transport'	accoa[c] <=> accoa[r]	0	0	0	0	0	0	0	0	0	0	0	0	0	0	0	0	0	0	0	0	0	0	0	0	0	0	0	0	0	0	0	0	0	0	0	0	0	0	0	0	0	0	0	0	0	0	0
'ACGALK'	'N-acetylgalactosamine kinase'	atp[c] + 2 h[c] + acgal[c] -> adp[c] + acgal1p[c]	0	0	0	0	0	0	0	0	0	0	0	0	0	0	0	0	0	0	0	0	0	0	0	0	0	0	0	0	0	0	0	0	0	0	0	0	0	0	0	0	0	0	0	0	0	0	0
'ACGALK2'	'N-acetylgalactosamine kinase (ITP)'	acgal[c] + itp[c] -> h[c] + acgal1p[c] + idp[c]	0	0	0	0	0	0	0	0	0	0	0	0	0	0	0	0	0	0	0	0	0	0	0	0	0	0	0	0	0	0	0	0	0	0	0	0	0	0	0	0	0	0	0	0	0	0	0
'ACGALtly'	'N-acetyl-galactosamine lysosomal efflux'	acgal[l] -> acgal[c]	0	0	0	0	0	0	0	0	0	0	0	0	0	0	0	0	0	0	0	0	0	0	0	0	0	0	0	0	0	0	0	0	0	0	0	0	0	0	0	0	0	0	0	0	0	0	0
'ACGAM2E'	'N-acetylglucosamine 2-epimerase'	acgam[c] <=> acmana[c]	0	0	0	0	0	0	0	0	0	4.30647e-27	0	0	0	2.15641e-32	9.18714e-26	0	0	0	0	0	0	0	0	-2.66427e-23	0	-3.01453e-25	0	0	0	0	0	0	0	0	0	0	4.17369e-25	0	0	0	0	0	0	0	0	0	0
'ACGAM6PSi'	'N-acetylglucosamine-6-phosphate synthase'	accoa[c] + gam6p[c] -> h[c] + coa[c] + acgam6p[c]	0	0	0	0	0	0	0	0	0	0	0	0	0	0	0	0	0	0	0	0	0	0	0	0	0	0	0	0	0	0	0	0	0	0	0	0	0	0	0	0	0	0	0	0	0	0	0
'ACGAMK'	'N-acetylglucosamine kinase'	atp[c] + 2 h[c] + acgam[c] -> adp[c] + acgam6p[c]	0	0	0	0	0	0	0	3	0	-2.87098e-27	0	0	0	3	-9.18714e-26	0	2	0	0	0	0	0	0	0	3	5	8.19073e-26	3	3	0	0	0	0	0	0	0	-8.3402e-25	0	3	0	0	0	5	0	0	0	0
'ACGAMtly'	'N-acetyl-glucosamine lysosomal efflux'	acgam[l] -> acgam[c]	0	0	0	0	0	0	0	0	0	0	0	0	0	0	0	0	0	0	0	0	0	0	0	0	0	0	0	0	0	0	0	0	0	0	0	0	0	0	0	0	0	0	0	0	0	0	0
'ACITL'	'ATP-Citrate lyase'	atp[c] + 3 h[c] + coa[c] + cit[c] -> adp[c] + pi[c] + accoa[c] + oaa[c]	1776.87	1024.27	816.798	1938.02	2339.97	643.481	2656.04	1245.73	1258.44	3607.62	2625.86	1000.1	2088.67	1000.1	1433.58	1956.17	1179.66	1810.47	2945.48	2149.45	1475.7	2188.42	1893.29	1609.82	745.66	2583.96	3063.57	1752.02	1000	743.136	1125.14	416.789	883.561	633.326	3369.87	1986.7	712.684	1416.95	583.202	975.809	544.473	626.697	1980.07	604.133	2890.55	1278.93	1801.19
'ACNAM9PL'	'N-Acetylneuraminate 9-phosphate pyruvate-lyase (pyruvate-phosphorylating)'	h2o[c] + acmanap[c] + pep[c] -> pi[c] + acnamp[c]	0	0	0	0	0	0	0	0	0	0	0	0	0	0	0	0	0	0	0	0	0	0	0	0	0	0	0	0	0	0	0	0	0	0	0	0	0	0	0	0	0	0	0	0	0	0	0
'ACNAM9PL2'	'N-Acetylneuraminate 9-phosphate pyruvate-lyase (pyruvate-phosphorylating)'	h2o[c] + pep[c] + man6p[c] -> pi[c] + kdnp[c]	0	0	0	0	0	0	0	0	0	0	0	0	0	0	0	0	0	0	0	0	0	0	0	0	0	0	0	0	0	0	0	0	0	0	0	0	0	0	0	0	0	0	0	0	0	0	0
'ACNAMlt'	'N-acetylneuraminate transport into lysososme'	h[c] + acnam[c] <=> h[l] + acnam[l]	0	0	0	0	0	0	0	0	0	-5.10224e-28	0	0	0	1.07821e-32	0	0	0	0	0	0	0	0	0	-2.61235e-25	0	0	4.22976e-25	0	0	0	0	0	0	0	0	0	1.24814e-25	0	0	0	0	0	0	0	0	0	0
'ACNAMPH'	'N-Acetylneuraminate 9-phosphate phosphohydrolase'	h2o[c] + acnamp[c] -> pi[c] + acnam[c]	0	0	0	0	0	0	0	0	0	0	0	0	0	0	0	0	0	0	0	0	0	0	0	0	0	0	0	0	0	0	0	0	0	0	0	0	0	0	0	0	0	0	0	0	0	0	0
'ACNAMtn'	'N-acetylneuraminate nuclear import'	acnam[c] -> acnam[n]	0	0	0	0	0	0	0	0	0	4.0818e-27	0	0	0	1.07821e-32	1.82955e-26	0	0	0	0	0	0	0	0	0	0	0	-4.72902e-25	0	0	0	0	0	0	0	0	0	2.92423e-25	0	0	0	0	0	0	0	0	0	0
'ACNMLr'	'N-Acetylneuraminate lyase (reversible)'	acnam[c] <=> pyr[c] + acmana[c]	0	0	0	0	0	0	0	0	0	-4.0818e-27	0	0	0	-2.15641e-32	-6.53087e-26	0	0	0	0	0	0	0	0	2.65806e-23	0	3.02053e-25	0	0	0	0	0	0	0	0	0	0	-4.17364e-25	0	0	0	0	0	0	0	0	0	0
'ACOAD10m'	'acyl-CoA dehydrogenase (2-methylbutanoyl-CoA), mitochondrial'	2mbcoa[m] + fad[m] -> 2mb2coa[m] + fadh2[m]	0	0	0	0	0.000851067	0.000851067	0	0.000851067	0	0.000851067	0	0	0	0	0.000851067	0.000851066	0	0	0	0	0	0	0.000851067	0	0	0	0	0	0	0	0	0	0	0	0.000851067	0	0	0	0	0	0	0	0	0	0	0	0
'ACOAD1fm'	'acyl-CoA dehydrogenase (butanoyl-CoA), mitochondrial'	fad[m] + btcoa[m] -> b2coa[m] + fadh2[m]	177.51	173.375	0	0	0	0	0	0	0	0	173.483	147.805	0	0	0	170.666	153.561	114.877	178.851	0	0	0	176.756	108.947	0	173.4	17.2151	0	0.1	1	40.8788	0	0	0	0	142.276	6	0	0	1	129.429	0	96.1177	54.5682	140.351	0	160.315
'ACONT'	'aconitase'	cit[c] <=> icit[c]	1000	-1	999	2049.75	1411.83	42909.1	1000	-1	1990	851.084	999	67401.7	-1	2179.97	-1	2999	997	1899.32	1003.1	-1	-1	274.582	-1	0	-1	2151.02	-0.984894	0	-1	-8.74544e-15	0	2211.83	2999	0	999	-1	2644.29	1306.25	2999	78.0681	2999	-1	-1	1292.03	5.9723e-14	-1	1990
'ACONTm'	'Aconitate hydratase'	cit[m] <=> icit[m]	-147.839	482.288	-145.453	-1664.72	-1410.88	-42560.6	-149.088	353.645	-1641.58	75.4471	-38.733	-66553.4	4.01851	-2118.24	1.94627	-2143.93	-138.219	-1047.17	-1001.07	2.02745	43.3558	213.593	4.01617	67.0916	32.8972	-1722.04	1.99723	2.01851	304.257	185.945	2.01851	-1604.92	-2139.12	355.077	-143.349	362.225	-1974.04	-1304.26	-2149.37	-77.0496	-2262.54	353.36	287.818	-1289.01	0.946266	254.809	-1645.77
'ACP1_FMN_'	'acid phosphatase (FMN)'	h2o[c] + fmn[c] -> pi[c] + ribflv[c]	0	0	0	0	0	0	0	0	0	0	0	0	0	0	0	0	0	0	0	0	0	0	0	0	0	0	0	0	0	0	0	0	0	0	0	0	0	0	0	0	0	0	0	0	0	0	0
'ACRNtm'	'O-acetylcarnintine transport into mitochondria via diffusion'	acrn[c] -> acrn[m]	0	0	0	0	0	0	0	0	0	0	0	0	0	0	0	0	0	0	0	0	0	0	0	0	0	0	0	0	0	0	0	0	0	0	0	0	0	0	0	0	0	0	0	0	0	0	0
'ACS'	'acetyl-CoA synthetase'	atp[c] + coa[c] + ac[c] -> amp[c] + ppi[c] + accoa[c]	0	0	0	0	0	0	0	0	0	0	0	0	0	0	0	0	0	0	0	0	0	0	0	0	0	0	0	0	0	0	0	0	0	0	0	0	0	0	0	0	0	0	0	0	0	0	0
'ACS2'	'acetyl-CoA synthase (propionate)'	atp[c] + coa[c] + ppa[c] -> amp[c] + ppi[c] + ppcoa[c]	0	0	0	0	0	1	0	0	0	1	1	0	0	0	0	0	0	0	0	0	0	0	0	0	0	0	0	0	0	0	0	0	0	0	0	0	0	0	0	0	0	0	0	0	0	0	0
'ACt2m'	'acetate mitochondrial transport via proton symport'	h[c] + ac[c] <=> h[m] + ac[m]	919.706	978.388	959.034	1000	909.505	962.621	967.143	887.933	889.963	1000	941.228	1000	931.903	944.664	934.217	959.065	940.414	1000	911.083	672.964	971.672	995.236	928.969	1000	671.601	928.608	1000	758.023	920.304	948.551	956.093	872.901	887.461	774.784	960.94	1000	1000	1000	972.492	872.172	1000	1000	987.972	1000	1000	1000	1000
'ACt2r'	'acetate reversible transport via proton symport'	h[e] + ac[e] <=> h[c] + ac[c]	-857.16	-768.649	1	-1000	-1000	1	-315.758	1	-1000	-1000	-489.568	-1	-628.906	-61.3357	-68.7833	-1000	-244.25	-1000	-1000	-1000	-506.927	-7.76418	-453.986	-1000	-80.0584	-1000	-1000	-1000	-83.6959	1	-381.357	-126.099	1	-354.988	-1000	-987.603	-1	-1000	1	1	1	-1	-1000	-137.571	-1000	-1000	-1
'ACYP'	'acylphosphatase'	h2o[c] + 13dpg[c] -> h[c] + pi[c] + 3pg[c]	0	0	0	0	0	0	0	0	0	0	0	0	0	0	0	0	0	0	0	0	0	0	0	0	0	0	0	0	0	0	0	0	0	0	0	0	0	0	0	0	0	0	0	0	0	0	0
'ADA'	'Adenosine deaminase'	h2o[c] + h[c] + adn[c] -> nh4[c] + ins[c]	0	4.99786	0	0	0	0.997863	0	0	0	0	0	0	0	0	3	0	0	0	0	0	0	0	0	0	0	0	0	0	0	0	0	0	0	0	133.823	0	0	0	0	0	0	0	423.348	0	0	0	0
'ADAe'	'Adenosine deaminase, extracellular'	h[e] + h2o[e] + adn[e] -> ins[e] + nh4[e]	0	0	0	0	0	0	0	0	0	0	0	0	0	0	0	0	0	0	0	0	0	0	0	0	0	0	0	0	704.226	0	0	0	0	0	0	0	0	0	0	0	0	0	0	0	0	0	0
'ADEt'	'adenine reversible transport, cytosol'	ade[e] <=> ade[c]	-1000	-1000	-3	-1000	-4.99786	-1000	-1000	1	-625.548	-936.854	1	-1000	-4.99786	-317.634	-1000	-1000	-1000	-1000	-1000	-1000	-1000	-1000	-900.994	1.31956e-12	1	-725.296	-1000	1	1	-351.088	-1.99786	-1.99786	1	-661.894	-1000	-999.998	-4.99786	-1000	-1000	0.00213665	-281.15	-195.048	-142.861	-298.984	-4.99786	-1000	0.00213665
'ADK3'	'adentylate kinase (GTP)'	3 h[c] + amp[c] + gtp[c] <=> adp[c] + gdp[c]	2984.97	2000	2923.06	2385.62	2000	1835.68	2503.99	2893.49	2607.3	2000	2000	2192.4	2000	2000	2758.04	2049.77	1912.1	2834.03	2000	2081.84	2683.89	2005	2000	2716.53	995.989	2512.52	1668.2	2000	2890.34	2095.02	1018.6	2087.86	2000	2927.09	1804.12	2000	1664	2606.84	2687.71	2677.05	2247.03	2520.06	2185.27	1631.91	2133.78	2000	1822.75
'ADKd'	'adenylate kinase (d form)'	damp[c] + datp[c] <=> 2 dadp[c]	-0.997863	0.0004216	2.28945e-26	-2.61014e-22	0	-3.47833e-26	0	0	0	0.000421599	6.95667e-26	0.0004216	0.0004216	0.0004216	0	0.000421599	0.000421599	-7.76307e-25	0.000421599	0	-1.99786	0	0	5.50968e-23	0	-0.000418657	0	0.0004216	-1.26611e-23	0	0	0.0004216	0.000421599	-0.997863	0.000421599	0	3.46026e-24	0.000421599	0.000421599	-3.03173	0.0004216	0.0004216	0.0004216	0.000421601	1.11307e-24	0	-4.74792e-24
'ADMDC'	'adenosylmethionine decarboxylase'	h[c] + amet[c] -> co2[c] + ametam[c]	0	0	-8.42291e-14	-8.57091e-14	0	0	0	0	0	0	0	0	0	0	-1.03436e-14	0	0	0	0	0	0	0	0	-1.65498e-13	0	0	-3.42836e-13	0	-1.65498e-13	-4.28546e-14	-8.27491e-14	0	0	-8.57091e-14	0	0	0	-8.27491e-14	0	0	0	0	0	0	0	-2.06873e-14	0
'ADNCYC'	'adenylate cyclase'	atp[c] -> ppi[c] + camp[c]	0	0	0	0	0	0	0	0	0	0	0	0	0	0	0	0	0	0	0	0	0	0	0	0	0	0	0	0	0	0	0	0	0	0	0	0	0	0	0	0	0	0	0	0	0	0	0
'ADNt'	'adenosine facilated transport in cytosol'	adn[e] <=> adn[c]	999.002	1003	3	1003	3	0	1000	889.642	1003	0	0	1003	3	3	1003	1003	98.0652	995.002	2	996.003	998.002	1000	898.996	0	999.002	723.298	1000	0	-701.226	351.088	0	0	686.907	-1.74753e+06	133.825	1000	1003	997.002	1000	0	273.154	195.049	564.211	3	3	998.002	0
'ADPRDP'	'ADPribose diphosphatase'	h2o[c] + adprib[c] -> 2 h[c] + amp[c] + r5p[c]	1	2	2	2	2	1	2	2	2	2	-2.98182e-11	2	2	2	2	2	1	0.00213665	2	2	2	0.00213665	2	0.00213665	0	2	0.00213665	0.00171505	2	1	2	2	2	1	0	0	2	2	2	7.23938e-26	2	0.00171505	2	2	2	2	1.17539e-10
'ADPRIBt'	'ADPribose transport'	adprib[e] -> adprib[c]	1	2	2	2	2	1	2	2	2	2	0	2	2	2	2	2	1	0.00213665	2	2	2	0.00213665	2	0.00213665	9.28932e-12	2	0.00213665	0.00171505	2	1	2	2	2	1	0	-3.84248e-10	2	2	2	0	2	0.00171505	2	2	2	2	0
'ADPT'	'adenine phosphoribosyltransferase'	ade[c] + prpp[c] -> amp[c] + ppi[c]	0	0	0	0	120.683	0	0	0	0	0	980.898	0	0	0	0	0	0	0	0	0	0	0	0	0	0	0	0	0	0	0	0	0	0	0	0	0.00213665	0	0	0	0	998.994	0	0	0	0	0	0
'ADPtx'	'ADP transporter, peroxisomal'	adp[c] <=> 3 h[x] + adp[x]	0	1.40872e-25	2.90844e-13	-4.50792e-24	0	0	0	0	0	-2.2561e-13	0	0	0	7.85799e-62	3.89254e-13	0	0	0	0	0	-9.44439e-26	0	0	1.76554e-32	0	0	0	0	0	0	0	0	0	0	0	0	0	0	0	0	0	0	0	0	0	0	0
'ADRNCOAtx'	'fatty acid intracellular transport'	adrncoa[c] <=> adrncoa[x]	1	1	1	1	1	1	1	1	1	0	1	1	1	1	1	1	1	1	1	1	1	1	1	1	1	1	1	0	0	1	1	1	1	1	1	1	1	1	1	0	1	1	1	1	1	1	0
'ADRNt'	'fatty acid transport via diffusion'	adrn[e] <=> adrn[c]	-1000	-1000	1000	-1000	-1000	-1000	1000	1000	-1000	-1000	-1000	-1000	-1000	-1000	-1000	-1000	-1000	-1000	-1000	-1000	-1000	1000	-1000	-1000	-1000	-1000	-1000	-1000	1000	1000	-1000	-1000	-1000	-1000	-1000	-1000	-1000	-1000	-1000	-1000	1000	-1000	-1000	-1000	-1000	-1000	-1000
'ADSK'	'adenylyl-sulfate kinase'	atp[c] + 2 h[c] + aps[c] -> adp[c] + paps[c]	0	3.38083e-10	0	0	3.20154e-13	3.3894e-10	0	-3.63973e-26	2.76968e-10	4.35061e-26	0	0	0	0	5.48866e-26	-4.70373e-13	2.75332e-10	2.75973e-10	5.51945e-10	0	5.52301e-10	0	-6.40308e-13	1.28062e-12	-3.3894e-10	3.40644e-10	3.27838e-10	6.40308e-13	1.52273e-41	0	0	1.28062e-12	0	-1.28062e-12	6.40308e-13	0	-3.16606e-13	1	0	-3.3894e-10	1.28062e-12	-3.3894e-10	-3.3894e-10	1	7.27946e-26	0	102.254
'ADSL1'	'adenylosuccinate lyase'	dcamp[c] -> amp[c] + fum[c]	0	0	0	0	0	0	0	0	0	0	0	0	0	0	0	0	0	0	0	0	0	0	0	0	0	0	0	0	0	0	0	0	0	0	0	0	0	1	0	0	0	0	0	289.989	0	0	0
'ADSS'	'adenylosuccinate synthase'	asp_L[c] + gtp[c] + imp[c] -> 2 h[c] + pi[c] + gdp[c] + dcamp[c]	0	0	0	0	0	0	0	0	0	0	0	0	0	0	0	0	0	0	0	0	0	0	0	1.0652e-23	0	0	0	0	0	0	0	0	0	0	0	0	1.55036e-24	1	0	1.09763e-25	0	0	1.59903e-23	289.989	0	0	0
'AG13T1g'	'N-acetyllactosaminide beta-1,3-N-acetylglucosaminyltransferase, Golgi apparatus'	uacgam[g] + ksii_core2_pre2[g] -> h[g] + udp[g] + ksii_core2_pre3[g]	0	0	0	0	0	0	0	0	0	7.9985e-28	0	0	0	0	1.82955e-26	0	0	0	0	0	0	0	0	0	0	0	-4.23041e-25	0	0	0	0	0	0	0	0	0	-8.33443e-26	0	0	0	0	0	0	0	0	0	0
'AG13T2g'	'N-acetyllactosaminide beta-1,3-N-acetylglucosaminyltransferase, Golgi apparatus'	uacgam[g] + ksii_core2_pre4[g] -> h[g] + udp[g] + ksii_core2_pre5[g]	0	0	0	0	0	0	0	0	0	7.9985e-28	0	0	0	0	1.82955e-26	0	0	0	0	0	0	0	0	0	0	0	-4.23041e-25	0	0	0	0	0	0	0	0	0	-8.33443e-26	0	0	0	0	0	0	0	0	0	0
'AG13T3g'	'N-acetyllactosaminide beta-1,3-N-acetylglucosaminyltransferase, Golgi apparatus'	uacgam[g] + ksii_core2_pre7[g] -> h[g] + udp[g] + ksii_core2_pre8[g]	0	0	0	0	0	0	0	0	0	7.59857e-28	0	0	0	0	1.82955e-26	0	0	0	0	0	0	0	0	8.19046e-26	0	0	-5.07645e-25	0	0	0	0	0	0	0	0	0	-8.33843e-26	0	0	0	0	0	0	0	0	0	0
'AGDC'	'N-acetylglucosamine-6-phosphate deacetylase'	h2o[c] + acgam6p[c] -> gam6p[c] + ac[c]	0	0	0	0	0	0	0	3	0	-3.71575e-27	0	0	0	3	-1.18904e-25	0	2	0	0	0	0	0	0	0	3	5	8.19073e-26	3	3	0	0	0	0	0	0	0	-8.33721e-25	0	3	0	0	0	5	0	1.07243e-23	0	0
'AHC'	'adenosylhomocysteinase'	h2o[c] + ahcys[c] <=> adn[c] + hcys_L[c]	0	41.222	3.66984e-26	-1.6947e-10	122.681	0	0	1.99786	0	0	0	184.405	214.065	70.3867	0	1.99828	0	0	0	260.062	0	0	1.99786	0	0	40.7647	0	0	0	0	0	1.6947e-10	14.8693	0	0	0	1.99786	2.99828	0	0	261.894	0	225.033	291.987	-5.0001e-22	88.9165	2.14629e-10
'AHCYStr'	'S-Adenosyl-L-homocysteine intracellular diffusion'	ahcys[c] <=> ahcys[r]	0	-41.222	-3.66984e-26	1.6947e-10	-122.681	0	0	-1.99786	0	0	0	-184.405	-214.065	-70.3867	0	-1.99828	0	0	0	8.4762e-22	0	0	-1.99786	0	0	-40.7647	0	0	0	0	0	-1.6947e-10	-14.8693	0	0	0	-1.99786	-2.99828	0	0	-261.894	0	0	-291.987	5.0001e-22	-88.9165	-2.14629e-10
'AHEXASEly'	'beta-N-acetylhexosaminidase, lysosomal'	2 h2o[l] + n2m2mn[l] -> m2mn[l] + 2 acgam[l]	0	0	0	0	0	0	0	0	0	0	0	0	0	-5.39104e-33	0	0	0	0	0	0	0	0	0	2.46145e-26	0	0	0	0	0	0	0	0	0	0	0	0	-2.08198e-26	0	0	0	0	0	0	0	0	0	0
'AICART'	'phosphoribosylaminoimidazolecarboxamide formyltransferase'	10fthf[c] + aicar[c] <=> fprica[c] + thf[c]	0	0	0	0	0	0	0	0	0	0	0	0	0	0	0	0	0	0	0	0	0	0	0	0	0	0	0	0	0	0	0	0	0	0	0	0	0	0	0	0	0	0	0	0	0	0	0
'AK2LGCHOLt'	'1-alkyl 2-acylglycerol 3-phosphocholine transport'	ak2lgchol_hs[e] <=> ak2lgchol_hs[c]	0	-1	-1	-1	-1	-1	-1	-1	-1	1	1	-1	-1	-1	-1	-1	-1	-1	0	-1	-1	-1	-1	-1	-1	-1	-1	-1	-1	-1	1	1	-1	-1	-1	-1	-1	-1	-1	0	-1	-1	-1	-1	-1	-1	-1
'ALAR'	'alanine racemase'	ala_L[c] <=> ala_D[c]	1000	960.922	1000	1000	878.825	1000	0.0999043	1000	2.02237	0.0338298	1000	-1	788.006	1000	1000	2.02322	1000	1000	0.0999043	1000	853.196	1000	998.09	0.124928	0	1000	972.119	0.0999043	1000	0.0338298	1000	747.975	302.158	1000	0.0999043	999.034	0.0999043	0.0999043	1.54368	1000	1000	0.0338298	0	0	0	918.326	1000
'ALAt4'	'Alanine-Sodium symporter'	na1[e] + ala_L[e] -> na1[c] + ala_L[c]	0	0	0	0	0	0	0	0	0	0	0	0	0	205882	0	0	0	0	0	0	0	0	0	0	0	0	0	0	0	0	0	0	0	0	0	0	0	0	0	0	0	0	0	0	0	0	0
'ALAtN1'	'Alanine transport (Na, H coupled)'	h[c] + 2 na1[e] + ala_L[e] <=> h[e] + 2 na1[c] + ala_L[c]	1.60207e+06	-516465	99777.2	2.04094e+06	-1.79583e+06	-522196	-214490	125601	-1.94455e+06	0.05	1.43771e+06	1.65236e+06	-514883	-336120	-2.05054e+06	1.9864e+06	-518641	-705578	-1.92313e+06	-1.96876e+06	1.5679e+06	-77313	2.02739e+06	-1.95941e+06	-2.00309e+06	1.99968e+06	1.59196e+06	-1.01596e+06	-1.94355e+06	-428342	1.72587e+06	1.50266e+06	1.95542e+06	1.63797e+06	1.97335e+06	-2.03489e+06	1.57386e+06	1.54915e+06	1.54035e+06	1.99181e+06	198878	2.01496e+06	924327	1.60414e+06	-1.16653e+06	1.78122e+06	1.96113e+06
'ALCD1'	'alcohol dehydrogenase (methanol)'	nad[c] + meoh[c] <=> h[c] + nadh[c] + fald[c]	0	-500	6.74111e-14	8.57091e-14	1.77866e-29	0	0	-500.75	1.83264e-14	0	1	-5.49857e-14	0	1.96153e-15	6.9084e-14	-9.79266e-15	0	0	0	2.68214e-14	-3.40247e-19	0	2.68214e-14	1.49964e-13	0	0	3.42836e-13	0	1.65498e-13	9.36779e-15	8.27491e-14	0	-4.44665e-30	8.57091e-14	0	1	0	8.27491e-14	0	0	1	0	0.982766	-3.17645e-14	0	2.06873e-14	0
'ALCD21_D'	'alcohol dehydrogenase (D-1,2-propanediol)'	nad[c] + 12ppd_R[c] -> h[c] + nadh[c] + lald_D[c]	0	0	0	0	0	0	0	0	0	0	0	0	0	0	0	0	0	0	0	0	0	0	0	0	0	0	0	0	0	0	0	102630	0	0	0	0	0	0	0	0	0	0	0	0	0	0	0
'ALCD21_L'	'alcohol dehydrogenase (L-1,2-propanediol)'	nad[c] + 12ppd_S[c] -> h[c] + nadh[c] + lald_L[c]	2.06212e+06	1.98579e+06	1.10372e+06	120628	1.81709e+06	1.98279e+06	1.81983e+06	1.09532e+06	1.12551e+06	1.82724e+06	107305	77529.9	133697	165479	103825	1.84127e+06	1.07119e+06	48340.3	174921	1.12357e+06	1.87017e+06	2.0091e+06	143389	2.00217e+06	106594	1.10506e+06	1.80749e+06	2.06634e+06	1.10673e+06	1.95176e+06	127843	2.08501e+06	0	1.06045e+06	185506	1.03085e+06	1.0764e+06	1.03141e+06	1.94204e+06	1.0442e+06	1.96537e+06	1.06479e+06	1.03041e+06	2.00052e+06	1.05799e+06	149796	985519
'ALCD22_D'	'alcohol dehydrogenase (D-lactaldehyde)'	nad[c] + lald_D[c] -> h[c] + nadh[c] + mthgxl[c]	0	0	0	0	0	0	0	0	0	0	0	0	0	0	0	0	0	0	0	0	0	0	0	0	0	0	0	0	0	0	0	0	0	0	0	0	0	0	0	0	0	0	0	0	0	0	0
'ALCD22_L'	'alcohol dehydrogenase (L-lactaldehyde)'	nad[c] + lald_L[c] -> h[c] + nadh[c] + mthgxl[c]	2.06212e+06	1.98579e+06	1.10372e+06	120628	1.81709e+06	1.98279e+06	1.81983e+06	1.09532e+06	1.12551e+06	1.82724e+06	107305	77529.9	133697	165479	103825	1.84127e+06	1.07119e+06	48340.3	174921	1.12357e+06	1.87017e+06	2.0091e+06	143389	2.00217e+06	106594	1.10506e+06	1.80749e+06	2.06634e+06	1.10673e+06	1.95176e+06	127843	2.08501e+06	0	1.06045e+06	185506	1.03085e+06	1.0764e+06	1.03141e+06	1.94204e+06	1.0442e+06	1.96537e+06	1.06479e+06	1.03041e+06	2.00052e+06	1.05799e+06	149796	985519
'ALCD2yf'	'alcohol dehydrogenase (ethanol, NADP), forward reaction'	nadp[c] + etoh[c] -> h[c] + nadph[c] + acald[c]	1	1	1	1	1	1	1	0	1	1	1	1	0	0	1	0	1	1	0	1	1	0	0	1	1	1	1	0	1	0	1	0	1	1	0	0	1	1	1	1	1	1	1	1	1	1	0
'ALDD2x'	'aldehyde dehydrogenase (acetaldehyde, NAD)'	h2o[c] + nad[c] + acald[c] -> 2 h[c] + nadh[c] + ac[c]	0	0	0	0	0	2	2	2	0	0	0	0	0	0	0	2	2	0	0	0	0	2	2	0	2	2	0	0	0	0	0	0	2	2	2	0	0	0	0	0	0	0	2	0	0	0	0
'ALDD2xm'	'aldehyde dehydrogenase (acetylaldehyde, NAD), mitochondrial'	h2o[m] + nad[m] + acald[m] -> 2 h[m] + nadh[m] + ac[m]	2	2	2	2	0	0	0	0	0	2	2	2	0	0	0	0	0	2	0	0	0	0	0	2	0	0	2	0	2	0	0	2	0	0	0	2	2	2	0	2	2	2	0	2	2	2	0
'ALDD2y'	'aldehyde dehydrogenase (acetaldehyde, NADP)'	h2o[c] + nadp[c] + acald[c] -> 2 h[c] + nadph[c] + ac[c]	0	0	0	0	2	0	0	0	2	0	0	0	2	2	2	0	0	0	2	2	2	0	0	0	0	0	0	2	0	2	2	0	0	0	0	0	0	0	2	0	0	0	0	0	0	0	0
'ALOX5'	'Arachidonate 5-lipoxygenase'	o2[c] + arachd[c] -> 5HPET[c]	1	0	0	0	0	-1.43553e-26	0	0	0	1	1	0	0	0	0	0	0	0	0	0	0	0	0	0	0	0	0	0	0	-7.15313e-26	0	0	0	0	0	0	0	0	0	0	0	0	0	0	0	0	0
'ALOX52'	'Arachidonate 5-lipoxygenase'	5HPET[c] -> h2o[c] + leuktrA4[c]	1	0	0	0	0	0	0	0	0	1	1	0	0	0	0	0	0	0	0	0	0	0	0	0	0	0	0	0	0	0	0	0	0	0	0	0	0	0	0	0	0	0	0	0	0	0	0
'ALR2'	'aldose reductase (methylglyoxal)'	h[c] + nadph[c] + mthgxl[c] -> nadp[c] + acetol[c]	2.06212e+06	1.98579e+06	1.10372e+06	120628	1.81809e+06	1.98279e+06	1.82079e+06	1.09624e+06	1.12551e+06	1.82724e+06	107304	77529.9	133697	165479	103825	1.84131e+06	1.07193e+06	48340.3	174920	1.12357e+06	1.87017e+06	2.0091e+06	143389	2.00217e+06	107494	1.10506e+06	1.80749e+06	2.06694e+06	1.10673e+06	1.95176e+06	128841	2.08501e+06	0	1.06045e+06	186162	1.03107e+06	1.07695e+06	1.03141e+06	1.94204e+06	1.0442e+06	1.96537e+06	1.06549e+06	1.03041e+06	2.00052e+06	1.05799e+06	150161	986301
'ALR3'	'aldose reductase (acetol)'	h[c] + nadph[c] + acetol[c] -> nadp[c] + 12ppd_S[c]	2.06212e+06	1.98579e+06	1.10372e+06	120628	1.81709e+06	1.98279e+06	1.81983e+06	1.09532e+06	1.12551e+06	1.82724e+06	107305	77529.9	133697	165479	103825	1.84127e+06	1.07119e+06	48340.3	174921	1.12357e+06	1.87017e+06	2.0091e+06	143389	2.00217e+06	106594	1.10506e+06	1.80749e+06	2.06634e+06	1.10673e+06	1.95176e+06	127843	2.08501e+06	0	1.06045e+06	185506	1.03085e+06	1.0764e+06	1.03141e+06	1.94204e+06	1.0442e+06	1.96537e+06	1.06479e+06	1.03041e+06	2.00052e+06	1.05799e+06	149796	985519
'AMANK'	'N-acetyl-D-mannosamine kinase'	atp[c] + 2 h[c] + acmana[c] -> adp[c] + acmanap[c]	0	0	0	0	0	0	0	0	0	0	0	0	0	0	0	0	0	0	0	0	0	0	0	0	0	0	0	0	0	0	0	0	0	0	0	0	0	0	0	0	0	0	0	0	0	0	0
'AMETr'	'S-Adenosyl-L-methionine intracellular diffusion'	amet[c] <=> amet[r]	0	41.222	3.66984e-26	-1.6947e-10	122.681	0	0	1.99786	0	0	0	184.405	214.065	70.3867	0	1.99828	0	0	0	-8.46961e-22	0	0	1.99786	0	0	40.7647	0	0	0	0	0	1.6947e-10	14.8693	0	0	0	1.99786	2.99828	0	0	261.894	0	0	291.987	-4.99717e-22	88.9165	2.14629e-10
'AMPDA'	'Adenosine monophosphate deaminase'	h2o[c] + h[c] + amp[c] -> nh4[c] + imp[c]	0	0	1.99786	1.99786	0	0	1.99786	0	1.99786	1.99828	980.896	0	0	0	1.99786	1.67365e-23	0	-7.39774e-25	1.99828	0	0	0	0	0	999.998	0	-3.54458e-23	0	0	0.997863	0	1.99828	689.905	0	-2.83318e-25	0	0	0	1.99828	0	0	0	0	0	-7.38417e-24	0	0
'AMPTASECGe'	'alanyl aminopeptidase (cys-gly) (e)'	h2o[e] + cgly[e] -> cys_L[e] + gly[e]	1.00149	0	0.424573	0	0	0.00148937	0.00148937	0	0.00148937	0	0	0	0.901489	0.901489	1.00149	1.07814	0.825132	0.00148937	0.00148937	0.00148937	0	0	0	0	0.95	0.95	0.00148937	0.901489	7.07373	0	0.00148937	0	0	0.00148937	0.95	0	0	0.00148937	0.00148937	0.00148937	0	1.00149	0	0	0.00148937	0	0
'AMPtp'	'AMP transporter, peroxisome'	amp[c] <=> amp[x]	0	0	0	0	0	0	0	0	0	0	0	0	0	0	0	0	0	0	0	0	0	0	0	0	0	0	0	0	0	0	0	0	0	0	0	0	0	0	0	0	0	0	0	0	0	0	0
'ARAB_Lt'	'L-arabinoase extracellular transport'	arab_L[e] <=> arab_L[c]	0	0	0	0	1	0	0	0	0	0	0	0	0	0	0	0	0	0	0	0	0	0	0	0	1	0	0	0	0	0	1	0	0	1	0	0	1	0	0	1	0	0	1	0	0	1	0
'ARABR'	'arabinose reductase'	h[c] + nadph[c] + arab_L[c] -> nadp[c] + abt[c]	0	0	0	0	1	0	0	0	0	0	0	0	0	0	0	0	0	0	0	0	0	0	0	0	1	0	0	0	0	0	1	0	0	1	0	0	1	0	0	1	0	0	1	0	0	1	0
'ARACHDCOAtx'	'fatty acid intracellular transport'	arachdcoa[c] <=> arachdcoa[x]	1	2	2	2	2	2	2	2	2	0	0	1	2	2	2	2	2	2	2	2	2	0	2	2	1	2	2	0	0	2	2	2	2	2	2	2	2	2	2	1.36524e-29	2	2	2	2	2	2	0
'ARACHDt2'	'fatty acid transport via diffusion'	arachd[e] <=> arachd[c]	1	1	1	1	1	1	1	1	1	1	1	1	1	1	1	1	1	1	1	1	1	1	1	1	1	1	1	0	0	1	1	1	1	1	1	1	1	1	1	-1.77071e-29	1	1	1	1	1	1	0
'ARACHDtr'	'intracellular transport'	arachd[c] <=> arachd[r]	0	0	0	0	0	0	0	0	0	0	0	0	0	0	0	0	0	0	0	0	0	0	0	0	0	0	0	0	0	0	0	0	0	0	0	0	0	0	0	0	0	0	0	0	0	0	0
'ARACHt'	'fatty acid transport via diffusion'	arach[e] <=> arach[c]	196.562	104.971	99.485	154.468	176.944	18.5116	268.411	74.558	92.8386	391.753	320.779	86.3341	150.475	107.573	72.3961	176.497	141.511	191.466	281.846	119.798	86.5972	188.551	123.69	91.7277	64.4745	291.799	220.714	70.2816	59.7881	32.983	45.4288	65.5136	111.675	1.57622e-24	347.527	164.137	78.6845	49.5911	72.9909	0.05	40.683	-4.50209e-13	128.309	25.9798	216.731	72.0508	-2.38207e-25
'ARGtiDF'	'L-arginine transport via diffusion (extracellular to cytosol)'	arg_L[e] -> arg_L[c]	1.33879e+06	1.94347e+06	1.99963e+06	2.07196e+06	1.968e+06	664816	1.99497e+06	2.01743e+06	1.97877e+06	1.91079e+06	608973	1.95392e+06	1.36568e+06	2.11973e+06	2.11736e+06	2.06472e+06	562976	854508	1.92158e+06	2.01094e+06	1.98689e+06	2.04605e+06	2.11148e+06	1.93518e+06	1.98828e+06	2.06926e+06	2.06446e+06	1.98327e+06	575745	1.2288e+06	488502	2.05174e+06	1.8363e+06	598453	2.165e+06	2.07408e+06	1.97884e+06	2.02797e+06	447244	2.0871e+06	1.97744e+06	2.10064e+06	450707	1.96181e+06	1.92788e+06	389256	1.93159e+06
'ARGtm'	'arginine mitochondrial transport via ornithine carrier'	h[m] + arg_L[c] <=> h[c] + arg_L[m]	1	0	0	0	0	0	-31878.7	1	0	-96412.1	-92026.9	0	0	-4.17224	0	0	0	0	-50267.5	-64652.9	0	0	-46232.6	-19199.2	0	0	0	0	0	0	0	-0.0715001	0	0	-76658.1	0	0	0	0	0	-5.07076	0	0	0	0	0	0
'ARTCOAL1'	'R group coenzyme a ligase'	h2o[c] + Rtotalcoa[c] -> h[c] + coa[c] + Rtotal[c]	0	0	0	0	0	0	0	0	0	0	0	0	0	0	0	0	0	0	0	0	0	0	0	0	0	0	0	0	0	0	0	0	0	0	0	0	0	0	0	0	0	0	0	0	0	0	651.348
'ARTCOAL2'	'R group coenzyme a ligase'	h2o[c] + Rtotal2coa[c] -> h[c] + coa[c] + Rtotal2[c]	0	0	0	0	0	0	0	0	0	0	0	0	0	0	0	0	0	0	0	0	0	0	0	0	0	0	0	0	0	0	0	0	0	0	0	0	0	0	0	0	0	0	0	0	0	0	0
'ARTCOAL3'	'R group coenzyme a ligase'	h2o[c] + Rtotal3coa[c] -> h[c] + coa[c] + Rtotal3[c]	0	0	0	0	0	0	0	0	0	0	0	0	0	0	0	0	0	0	0	0	0	0	0	0	0	0	0	0	0	0	0	0	0	0	0	0	0	0	0	0	0	0	0	0	0	0	0
'R_group_phosphotase_1'	'R group phosphotase 1'	atp[c] + coa[c] + Rtotal[c] -> amp[c] + ppi[c] + Rtotalcoa[c]	999.84	0	0	0	0.000559212	480.5	0	1000	0.000559212	0	0.000559212	136.624	0	0	1	149.464	0	0	0	0	0	0	13.8715	0	0	0	0	0	731.665	377.695	0	0.000559212	1	93.1893	0	0.000559212	12.8715	1000	952.207	145.619	1	64.243	0	0	0.000559212	0.000559212	0
'R_group_phosphotase_2'	'R group phosphotase 2'	atp[c] + coa[c] + Rtotal2[c] -> amp[c] + ppi[c] + Rtotal2coa[c]	1000	1000	1000	1000	1000	1000	1000	1000	1000	1000	1000	1000	1000	1000	1000	1000	1000	1000	1000	1000	1000	1000	1000	1000	1000	1000	1000	1000	1000	1000	1000	1000	1000	1000	1000	1000	1000	1000	1000	0	1000	1000	1000	1000	1000	1000	1000
'R_group_phosphotase_3'	'R group phosphotase 3'	atp[c] + coa[c] + Rtotal3[c] -> amp[c] + ppi[c] + Rtotal3coa[c]	936.568	891.474	1000	930.568	782.862	2	2	886.448	930.568	0	2	869.099	661.017	2	930.568	929.901	89.9	1000	982.399	2	930.568	1000	929.902	1000	0	916.979	2	998.537	1000	1000	2	938.568	925.611	942.568	460.473	2	931.562	547.278	1000	999	843.27	942.814	922.67	652.544	930.568	827.881	1
'ASCBOX'	'ascorbic acid oxidase'	3 h[c] + ascb_L[c] + 2 o2s[c] -> 2 h2o2[c] + dhdascb[c]	0.5	0	0	0	0	0	0	0	0	0	0	0	0	0	0	0	500.5	500.5	0	1.46884e-23	0	0	206.311	0	0	0	0	0	0.5	0	0	0	0	0.5	0	0	0	0	0	0	0	0	0	0	0	0	0
'ASCBt'	'L-ascorbate transport via facilitated diffusion'	ascb_L[e] <=> ascb_L[c]	1000	1000	1000	1000	1000	1000	1000	1000	1000	1000	1000	1000	1000	1000	1000	1000	1000	1000	1000	1000	1000	1000	1000	1000	1000	1000	1000	1000	1000	1000	1000	1000	1000	1000	1000	1000	1000	1000	1000	1000	1000	1000	1000	1000	1000	1000	1000
'ASCBt4'	'L-ascorbate transport via proton symport'	na1[e] + ascb_L[e] <=> na1[c] + ascb_L[c]	-2000	-2000	-2000	-1000	-2000	-1000	-1002.4	-2000	-1000	-1000	-1000	-1000	-2000	-1000	-1000	-1080.51	-1499.5	-1885.29	-1000	-1000	-2000	-2000	-1793.69	-2000	-2000	-1000	-1000	-2000	-1000	-2000	-2000	-1663.65	-1000	-2000	-1000	-1811.01	-2000	-2000	-1000	-2000	-2000	-2000	-1000	-1000	-1000	-1745.01	-2000
'ASNt4'	'L-asparagine transport in via sodium symport'	na1[e] + asn_L[e] -> na1[c] + asn_L[c]	0	0	0	0	0	0	0	0	0	0	0	0	0	0	0	0	0	0	0	0	0	0	0	0	0	0	0	0	0	0	0	0	0	0	0	0	0	0	0	0	0	0	0	0	0	0	0
'ASNtN1'	'Asparagine transport (Na, H coupled)'	h[c] + 2 na1[e] + asn_L[e] <=> h[e] + 2 na1[c] + asn_L[c]	0.928606	-999	-1.9358e+06	-2.04094e+06	-997.995	1.00511	-999	-1.39922e+06	1.66918e+06	-998	1	0.00893617	-998	-999	1.76492e+06	-1.9864e+06	-1.95321e+06	404868	-999.991	1.60264e+06	0.00893617	1	-2.02739e+06	1.95941e+06	-2.00309e+06	-1.99968e+06	0.00893617	963951	-999	1.89878e+06	-172438	1	-1.95542e+06	-999	-1.97335e+06	0.0123404	1.00511	0.00893617	1	-195768	-999	-1.02879e+06	148887	1	0.928606	-125249	0.00893617
'Asn_X_Ser_Thrtr'	'Asn-X-Ser/Thr transport (from ER to lysosome)'	Asn_X_Ser_Thr[r] <=> Asn_X_Ser_Thr[l]	0	0	0	0	0	0	0	0	0	0	0	0	0	5.39104e-33	0	0	0	0	0	0	0	0	0	-2.46145e-26	0	0	0	0	0	0	0	0	0	0	0	0	2.08322e-26	0	0	0	0	0	0	0	0	0	0
'ASPCTr'	'aspartate carbamoyltransferase (reversible)'	asp_L[c] + cbp[c] <=> h[c] + pi[c] + cbasp[c]	0	0	0	0	0	0	0	0	0	0	0	0	0	0	0	0.00367825	0	0	0	0	0	0	0	0	0	0	0	0	0	0	0	0	0	0	0	0	0	0	0	0	0	0.0660745	0	0	0	0	0
'ASPGLUm'	'aspartate-glutamate mitochondrial shuttle'	h[c] + glu_L[c] + asp_L[m] -> h[m] + glu_L[m] + asp_L[c]	0	0	2201.37	2138.96	0	4531.39	0	0	5617.58	3840.89	6399.47	6200.9	310.001	8260.08	6905.02	6404.86	1039.88	0	5754.83	6501.16	0	1726.5	2769.9	2082.02	4986.63	3924.8	0	1144.83	1815	0	2526.26	8926.2	9782.82	1672.76	1511.02	1307.83	1998.51	5732.07	7428.15	0	7149.88	1927.63	2543.53	9101.38	7240.04	0	0
'ASPTA'	'aspartate transaminase'	akg[c] + asp_L[c] <=> glu_L[c] + oaa[c]	0.908394	0.979787	2202.35	2139.94	0.979787	4034.21	0.979787	0.979787	5618.56	3841.87	6400.45	6200.89	310.98	8261.06	6906	6404.85	1040.86	0.979787	5754.82	6501.15	-0.0112766	1727.48	2770.88	2083	4987.61	3925.78	-0.0112766	1145.81	1815.98	0.979787	2527.24	8927.18	9783.8	1673.74	1511.01	1307.82	1999.49	5731.06	7429.13	0.979787	7150.86	1928.55	2544.51	8812.37	7240.94	0.979787	-0.0112766
'ASPTAm'	'aspartate transaminase'	akg[m] + asp_L[m] <=> glu_L[m] + oaa[m]	0	0	-2201.37	-2138.96	0	-4531.39	0	0	-5617.58	-3840.89	-6399.47	-6200.9	-310.001	-8260.08	-6905.02	-6404.86	-1039.88	0	-5754.83	-6501.16	0	-1726.5	-2769.9	-2082.02	-4986.63	-3924.8	0	-1144.83	-1815	0	-2526.26	-8926.2	-9782.82	-1672.76	-1511.02	-1307.83	-1998.51	-5732.07	-7428.15	0	-7149.88	-1927.63	-2543.53	-9101.38	-7240.04	0	0
'ATP1ter'	'ADP/ATP transporter, endoplasmic reticulum'	atp[c] + 4 h[c] + adp[r] <=> adp[c] + atp[r]	0	0	0	0	0	0	0	0	0	0	0	0	0	0	0	0	0	0	0	0	0	0	0	0	0	0	0	0	0	0	0	1	0	0	0	0	1	0	0	0	0	0	0	0	0	0	0
'ATP2ter'	'AMP/ATP transporter, endoplasmic reticulum'	atp[c] + h[c] + amp[r] <=> amp[c] + atp[r]	0	1	1	1	1	1	-4.56986e-25	1	0	1	1	1	1	0	1	1	1	1	1	1	1	0	1	0	1	2.34018e-26	0.984894	0	1	7.37017e-27	0	1	1	0	1	1	1	1	1	0	1	1	1	1	-6.51544e-25	1	0
'ATPasel'	'V-type ATPase, H+ transporting, lysosomal'	h2o[c] + atp[c] + 3 h[c] -> adp[c] + pi[c] + h[l]	0	0	0	0	0	0	0	0	0	-1.27556e-27	0	0	0	-1.07821e-32	-1.30617e-25	0	2	0	0	5.93526e-22	0	0	0	0	0	2	4.22976e-25	0	0	0	0	0	0	0	0	0	4.14876e-26	0	0	0	0	0	2	0	0	0	0
'ATPH1e'	'ATP diphosphohydrolase'	2 h2o[e] + atp[e] -> 3 h[e] + amp[e] + 2 pi[e]	1	1	1	1	1	1	1	1	1	1	0	1	1	1	1	1	1	1	1	1	1	1	1	1	0	1	1	1	1	1	1	1	1	1	1	0	1	1	1	1	1	1	1	1	1	1	0
'ATPH2e'	'ATP diphosphohydrolase'	h2o[e] + adp[e] -> h[e] + amp[e] + pi[e]	1	1	1	1	1	1	1	1	1	1	0	1	1	1	1	1	1	1	0	1	1	1	1	1	0	1	1	1	1	1	0	1	1	1	1	0	1	1	1	0	1	1	1	1	1	1	0
'ATPS4m'	'ATP synthase (four protons for one ATP)'	5 h[c] + adp[m] + pi[m] -> 3 h[m] + h2o[m] + atp[m]	2994.16	3504.56	3121.61	3684.38	0	0	0	4905.62	3435.52	0	0	0	3870.94	0	3870.43	7126.12	3079.3	7315.89	3824.21	0	0	7481.01	0	0	0	3436.34	8143.61	3874.03	3546.33	2951.34	0	3285.49	3067.07	3838.75	0	0	3383.38	174.313	0	731.323	3357.29	4989.5	7707.74	4047.96	0	3191.27	0
'ATPtm'	'ADP/ATP transporter, mitochondrial'	adp[c] + atp[m] -> atp[c] + 4 h[c] + adp[m]	2510.05	2527.91	2518.42	2557.9	2517.89	2520.52	2526.02	2531.64	2526.92	2546.97	2535.76	2497.9	2550.38	2534.33	2554.08	2556.56	2558.86	2544.51	2528	2520.14	2517.65	2546.15	2540.93	2538.67	2551.01	2542.22	2550.06	2518.7	2520.17	2509.8	2554.85	2541.92	2547.8	2511.38	2563.5	2550.59	2545.31	2520.11	2520.29	2548.93	2522.52	2544.26	2545.26	2533.61	2562.85	2541.51	2541.45
'ATPtn'	'ATP diffusion in nucleus'	atp[c] <=> atp[n]	-3.06558e-10	8.01881e-10	1.55032e-10	8.76627e-11	-4.5196e-10	-2.41544e-09	-2.26656e-10	1.2994e-09	1.03057e-09	-4.2449e-10	3.95871e-10	2.07325e-10	2.21186e-09	-5.65751e-10	2.46323e-10	6.35021e-10	-4.33114e-10	-1.12767e-10	1.13211e-10	-1.50256e-10	3.02676e-10	-6.66126e-10	-1.73256e-10	-2.28987e-11	4.18172e-10	-6.37901e-11	6.05001e-10	-3.93899e-11	1.22752e-09	6.72303e-11	8.45413e-10	-9.90443e-11	8.1181e-12	1.12405e-10	-8.49517e-11	-4.06778e-10	-1.78492e-09	8.98842e-10	-4.08244e-11	1.1251e-09	1.14575e-10	-8.43682e-10	2.96058e-10	2.07794e-09	-1.02715e-10	1.23155e-09	1.11777e-10
'ATPtx'	'ATP transporter, peroxisomal'	atp[c] + h[c] <=> atp[x]	0	-1.40872e-25	-2.90844e-13	4.50792e-24	0	0	0	0	0	2.2561e-13	0	0	0	-5.5635e-62	-3.89254e-13	0	0	0	0	0	9.44481e-26	0	0	-1.76554e-32	0	0	0	0	0	0	0	0	0	0	0	0	0	0	0	0	0	0	0	0	0	0	0
'AVITE1t'	'alpha-Tocopherol (Vit. E) transport'	avite1[e] -> avite1[c]	0	0	0	0	0	0	0	0	0	0	0	0	0	0	0	0	0	0	0	0	0	0	0	0	0	0	0	0	0	0	0	0	0	0	0	0	0	0	0	0	0	0	0	0	0	0	0
'AVITE2t'	'alpha-tocotrienol (Vit. E) transport'	avite2[e] -> avite2[c]	0	0	0	0	0	0	0	0	0	0	0	0	0	0	0	0	0	0	0	0	0	0	0	0	0	0	0	0	0	0	0	0	0	0	0	0	0	0	0	0	0	0	0	0	0	0	0
'B_MANNASEly'	'beta-mannosidase, lysosomal'	h2o[l] + mn[l] -> man[l] + acgam[l]	0	0	0	0	0	0	0	0	0	0	0	0	0	-5.39104e-33	0	0	0	0	0	0	0	0	0	2.46145e-26	0	0	0	0	0	0	0	0	0	0	0	0	-2.08078e-26	0	0	0	0	0	0	0	0	0	0
'BDHm'	'(R)-3-Hydroxybutanoate:NAD+ oxidoreductase'	nad[m] + bhb[m] <=> h[m] + nadh[m] + acac[m]	1	-174.375	1	1	-360.654	1	-1000	1	1	1	1	1	1	-575.298	-703.241	1	1	1	-2.24023e-24	1	1	-534.857	1	1	1	1	1	-1.15468	1	1	-176.208	1	1	1	0	-380.339	-149.855	-140.794	1	-148.745	1	1	1	1	1	1	-185.677
'BDMT_L'	'GDPmannose:chitobiosyldiphosphodolichol beta-D-mannosyltransferase (liver)'	0.1 chito2pdol_L[c] + gdpmann[c] -> h[c] + gdp[c] + 0.1 mpdol_L[c]	0	0	0	0	0	0	0	0	0	-1.42934e-28	0	0	0	-5.39104e-33	-3.65911e-26	0	0	0	0	0	0	0	0	2.46145e-26	0	0	0	0	0	0	0	0	0	0	0	0	-2.08505e-26	0	0	0	0	0	0	0	0	0	0
'BHBt'	'(R)-3-Hydroxybutanoate transport via H+ symport'	h[e] + bhb[e] <=> h[c] + bhb[c]	1	-174.375	1	1	-360.654	1	-1000	1	1	1	1	1	1	-575.298	-703.241	1	1	1	-2.24057e-24	1	1	-534.857	1	1	1	1	1	-1.15468	1	1	-176.208	1	1	1	0	-380.339	-149.855	-140.794	1	-148.745	1	1	1	1	1	1	-185.677
'BHBtm'	'(R)-3-Hydroxybutanoate mitochondrial transport via H+ symport'	h[c] + bhb[c] <=> h[m] + bhb[m]	1	-174.375	1	1	-360.654	1	-1000	1	1	1	1	1	1	-575.298	-703.241	1	1	1	-2.24033e-24	1	1	-534.857	1	1	1	1	1	-1.15468	1	1	-176.208	1	1	1	0	-380.339	-149.855	-140.794	1	-148.745	1	1	1	1	1	1	-185.677
'BILDGLCURtr'	'glucuronidated compound transport'	bildglcur[c] <=> bildglcur[r]	0	0	0	0	0	0	0	0	0	0	0	0	0	0	0	0	0	0	0	0	0	0	0	0	0	0	0	0	0	0	0	1	0	0	0	0	0	0	0	0	0	0	0	0	0	0	0
'BILIRUBtr'	'lipid, flip-flop intracellular transport'	bilirub[c] <=> bilirub[r]	0	0	0	0	0	0	0	0	0	0	0	0	0	0	0	0	0	0	0	0	0	0	0	0	0	0	0	0	0	0	0	0	0	0	0	0	0	0	0	0	0	0	0	0	0	0	0
'BPNT'	'3'',5''-bisphosphate nucleotidase'	h2o[c] + pap[c] -> pi[c] + amp[c]	0	3.38083e-10	0	0	3.20154e-13	3.3894e-10	0	-3.84592e-26	2.76968e-10	4.35494e-26	-3.69895e-26	0	0	0	5.48866e-26	-4.70373e-13	2.75332e-10	2.75973e-10	5.51945e-10	0	5.52301e-10	4.09523e-26	-6.40308e-13	1.28062e-12	-3.3894e-10	3.40644e-10	3.27838e-10	6.40308e-13	1.52273e-41	0	0	1.28062e-12	0	-1.28062e-12	6.40308e-13	0	-3.16606e-13	1	0	-3.3894e-10	1.28062e-12	-3.3894e-10	-3.3894e-10	1	7.27946e-26	0	102.254
'BPNT2'	'3'',5''-bisphosphate nucleotidase (paps)'	h2o[c] + paps[c] -> pi[c] + aps[c]	0	0	0	0	0	0	0	0	0	0	0	0	0	0	0	0	0	0	0	0	0	0	0	0	0	0	0	0	0	0	0	0	0	0	0	0	0	0	0	0	0	0	0	0	0	0	0
'BTNDe'	'biotinidase (biotin), extracellular'	h2o[e] + biocyt[e] -> lys_L[e] + btn[e]	0.00893613	1	1	0.00893613	1	0.00893613	1	1	1	1	1	1	1	1	1	1	1	1	0.00893613	1	0.00893613	1	1	1	0.00893613	1	1	1	1	0.00893613	0.00893613	0.00893614	1	1	1	0.00893614	1	0.00893613	1	0.00893613	1	1	1	1	1	1	0.00893614
'BTNt3i'	'Biotin transport via sodium symport'	h2o[c] + atp[c] + na1[e] + btn[e] -> adp[c] + h[c] + pi[c] + na1[c] + btn[c]	246.643	306.816	0	0	0	0	0	0	937.604	0	0	0	116.683	0	0	0	97.2048	0	396.884	187.219	0	0	0	0	0	85.9783	0	183.638	0	0	0	0	0	0	0	0	0	0	0	0	0	0	0	0	712.001	0	0
'BVITEt'	'beta-Tocopherol (Vit. E) transport'	bvite[e] -> bvite[c]	0	0	0	0	0	0	0	0	0	0	0	0	0	0	0	0	0	0	0	0	0	0	0	0	0	0	0	0	0	0	0	0	0	0	0	0	0	0	0	0	0	0	0	0	0	0	0
'C14STRr'	'C-14 sterol reductase'	h[r] + 44mctr[r] + nadph[r] -> 44mzym[r] + nadp[r]	0	0	0	0	0	0	0	0	0	0	0	0	0	0	0	0	0	0	0	0	0	0	0	0	0	0	0	0	0	0	0	0	0	0	0	0	0	0	0	0	0	0	0	0	0	0	0
'C160CPT2'	'C160 transport into the mitochondria'	coa[m] + pmtcrn[m] -> crn[m] + pmtcoa[m]	0	0	0	0	0	0	0	0	0	0	0	0	0	0	0	0	0	0	0	0	0	0	0	0	0	0	0	0	0	0	0	0	0	0	0	0	0	0	0	0	0	0	0	0	0	0	0
'C160CRNt'	'C160 transport into the mitochondria'	pmtcrn[c] -> pmtcrn[m]	0	0	0	0	0	0	0	0	0	0	0	0	0	0	0	0	0	0	0	0	0	0	0	0	0	0	0	0	0	0	0	0	0	0	0	0	0	0	0	0	0	0	0	0	0	0	0
'C204CPT2'	'arachidonic acid transport into the mitochondria'	coa[m] + arachdcrn[m] -> crn[m] + arachdcoa[m]	0	0	0	0	0	0	0	0	0	0	0	0	0	0	0	0	0	0	0	0	2.00496e-24	0	0	0	0	0	0	0	0	0	0	0	0	0	0	0	0	0	0	0	0	0	0	0	0	0	0
'C204CRNt'	'arachidonic acid transport into the mitochondria'	arachdcrn[c] -> arachdcrn[m]	0	0	0	0	0	0	0	0	0	0	0	0	0	0	0	0	0	0	0	0	2.00496e-24	0	0	0	0	0	0	0	0	0	0	0	0	0	0	0	0	0	0	0	0	0	0	0	0	0	0
'C226COAtx'	'fatty acid intracellular transport'	c226coa[c] <=> c226coa[x]	0	1	1	1	1	1	1	1	1	0	1	0	1	1	1	1	1	1	1	1	1	0	1	-1.9884e-24	1	1	1	0	0	-7.40499e-25	1	1	1	1	1	1	1	1	1	1	1	1	1	1	1	1	1
'CAMPt'	'cAMP transport (ATP-dependent)'	h2o[c] + atp[c] + camp[c] -> adp[c] + h[c] + pi[c] + camp[e]	0	0	0	0	0	1.22348e-24	0	0	0	0	0	0	0	0	0	0	0	0	0	0	0	0	0	0	0	0	0	0	0	0	0	0	0	0	0	0	0	0	0	0	0	0	0	0	0	0	0
'CAT2p'	'catalase A, peroxisomal (ethanol)'	h2o2[x] + etoh[x] -> acald[x] + 2 h2o[x]	0	0	0	0	0	0	0	0	0	0	0	0	1	1	0	0	0	0	0	0	0	0	1	0	0	0	0	0	0	1	0	0	0	0	0	1	0	0	0	0	0	0	0	0	0	0	0
'CATm'	'catalase'	2 h2o2[m] -> o2[m] + 2 h2o[m]	0	0	1203.46	1854.91	0	223.017	0	0	1574.55	2964.69	909.795	91.8462	0	0	1643.86	2514.07	500.312	554.402	588.111	0	2.75688e-10	2153.37	523.215	1688.61	1204.02	1242.46	0	614.728	0	500	500	0	0	1252.25	1956.09	0	0	0	0	0	1765.56	200.262	0	0	0	0	0
'CATp'	'catalase A, peroxisomal'	2 h2o2[x] -> o2[x] + 2 h2o[x]	0	0	0	0	0	0	0	0	0	0	0	139.861	123.801	0	0	0	0	0	0	333.5	0	0	293.189	0	0	0	554.15	0	0	0	0	0	0	0	0	254.1	0	0	0	0	804.87	521.411	0	0	372.1	0	0
'CBPS'	'carbamoyl-phosphate synthase (glutamine-hydrolysing)'	h2o[c] + 2 atp[c] + 4 h[c] + hco3[c] + gln_L[c] -> 2 adp[c] + pi[c] + glu_L[c] + cbp[c]	0	0	0	0	0	0	0	0	0	0	0	0	0	0	0	0.00367825	0	0	0	0	0	0	0	0	0	0	0	0	0	0	0	0	0	0	0	0	0	0	0	0	0	0.0660745	0	0	0	0	0
'CBR2'	'Carbonyl reductase [NADPH] 1'	h[c] + nadph[c] + prostge2[c] -> nadp[c] + prostgf2[c]	0	0	0	0	0	0	0	0	0	0	0	0	0	0	0	0	0	0	0	0	0	0	0	0	0	0	0	0	0	0	0	0	0	0	0	0	0	0	0	0	0	0	0	0	0	0	0
'CDIPTr'	'phosphatidylinositol synthase (Homo sapiens)'	cdpdag_hs[c] + inost[c] <=> h[c] + cmp[c] + pail_hs[c]	-32.9635	-49.7041	-0.000372829	-35.9635	-76.8572	-0.74725	-0.000372829	-33.6309	-35.9635	-0.000372829	-0.994627	-97.4317	-107.318	-59.4257	-35.9635	-36.6296	-0.999814	-0.74725	-0.000372829	-122.651	-35.9635	-0.000372829	-36.6294	-0.000372829	-0.000372829	-49.5517	-0.000372829	-0.000372829	-0.000372829	-0.000372829	-0.999814	-31.9635	-40.9199	-29.9635	-0.000372829	-0.000372829	-34.9692	-36.9629	-0.000372829	-0.194827	-123.261	-29.8404	-77.418	-35.9686	-35.9635	-65.6023	-0.000372829
'CEPTC'	'choline phosphotransferase'	cdpchol[c] + dag_hs[c] -> h[c] + cmp[c] + pchol_hs[c]	0	0	0	0	0	0	0	0	0	0	0	0	0	0	0	0	0	0	0	0	0	0	0	0	0	0	0	0	0	0	0	0	0	0	0	0	0	0	0	0	0	0	0	0	0	0	0
'CERK'	'Ceramide kinase'	atp[c] + 2 h[c] + crm_hs[c] -> adp[c] + crmp_hs[c]	0	0	0	0	0	0	0	0	0	0	0	0	0	0	0.999441	0	0	0	0	0	0	0	0	0	0	0	0	0	0	0	0	0	0	0	0	0	0	0	0	0	0	0	0	0	0	0	0
'CHLPCTD'	'choline phosphate cytididyltransferase'	h[c] + ctp[c] + cholp[c] -> ppi[c] + cdpchol[c]	0	0	0	0	0	0	0	0	0	0	0	0	0	0	0	0	0	0	0	0	0	0	0	0	0	0	0	0	0	0	0	0	0	0	0	0	0	0	0	0	0	0	0	0	0	0	0
'CHOLK'	'Choline kinase'	atp[c] + 2 h[c] + chol[c] -> adp[c] + cholp[c]	0	0	0	0	0	0	0	0	0	0	0	0	0	0	0	0	0	0	0	0	0	0	0	0	0	0	0	0	0	0	0	0	0	0	0	0	0	0	0	0	0	0	0	0	0	0	0
'CHSTEROLt1'	'cholesterol intracellular transport'	chsterol[l] <=> chsterol[m]	0	0	0	0	0	0	0	0	0	0	0	0	0	0	0	0	0	0	0	0	0	0	0	0	0	0	0	0	0	0	0	0	0	0	0	0	0	0	0	0	0	0	0	0	0	0	0
'CHSTEROLt2'	'cholesterol intracellular transport'	chsterol[r] <=> chsterol[m]	-1000	-1000	-1000	-1000	-1000	-1000	-1000	-1000	-1000	-1000	-1000	-1000	-1000	-1000	-1000	-1000	-1000	-1000	-1000	-1000	-1000	-1000	-1000	-1000	-1000	-1000	-1000	-1000	-1000	-1000	-1000	-1000	-1000	-1000	-1000	-1000	-1000	-1000	-1000	-1000	-1000	-1000	-1000	-1000	-1000	-1000	-1000
'CHSTEROLt3'	'cholesterol intracellular transport'	chsterol[c] <=> chsterol[m]	1000	1000	1000	1000	1000	1000	1000	1000	1000	1000	1000	1000	1000	1000	1000	1000	1000	1000	1000	1000	1000	1000	1000	1000	1000	1000	1000	1000	1000	1000	1000	1000	1000	1000	1000	1000	1000	1000	1000	1000	1000	1000	1000	1000	1000	1000	1000
'CITRtm'	'citrulline mitochondrial transport via proton antiport'	citr_L[m] <=> citr_L[c]	-1.87482e+06	-1.81179e+06	-1.82251e+06	-1.92712e+06	-1.86826e+06	-1.95279e+06	-1.85549e+06	-1.85782e+06	-1.86077e+06	-1.82498e+06	-1.90422e+06	-1.92532e+06	-1.8194e+06	-1.83689e+06	-1.90295e+06	-1.91434e+06	-1.87775e+06	-1.91415e+06	-1.86147e+06	-1.87812e+06	-1.88043e+06	-1.90889e+06	-1.89121e+06	-1.91507e+06	-1.91182e+06	-1.85939e+06	-1.94424e+06	-1.82526e+06	-1.8505e+06	-1.90249e+06	-1.84645e+06	-1.83103e+06	-1.8102e+06	-1.89567e+06	-1.85517e+06	-1.91024e+06	-1.89626e+06	-1.91973e+06	-1.869e+06	-1.87674e+06	-1.91479e+06	-1.94682e+06	-1.90203e+06	-1.87466e+06	-1.93314e+06	-1.98302e+06	-1.94458e+06
'CLPNDCOAtx'	'fatty acid intracellular transport'	clpndcoa[c] <=> clpndcoa[x]	1	1	1	1	1	1	1	1	1	0	1	1	1	1	1	1	1	1	1	1	1	0	1	1	1	1	1	0	0	1	1	1	1	1	1	1	1	1	1	1.89014e-24	1	1	1	1	1	1	0
'CLPNDt'	'fatty acid transport via diffusion'	clpnd[e] <=> clpnd[c]	1	1	1	1	1	1	1	1	1	0	1	1	1	1	1	1	1	1	1	1	1	0	1	1	1	1	1	0	0	1	1	1	1	1	1	1	1	1	1	1.89912e-24	1	1	1	1	1	1	0
'CLS_hs'	'cardiolipin synthase (homo sapiens)'	cdpdag_hs[c] + pglyc_hs[c] -> h[c] + cmp[c] + clpn_hs[c]	0.000372829	0.000372829	0.000372829	0.000372829	0.000372829	0.000372829	0.000372829	0.000372829	0.000372829	0.000372829	0.000372829	0.000372829	0.000372829	0.000372829	0.000372829	0.000372829	0.000372829	0.000372829	0.000372829	0.000372829	0.000372829	0.000372829	0.000372829	0.000372829	0.000372829	0.000372829	0.000372829	0.000372829	0.000372829	0.000372829	0.000372829	0.000372829	0.000372829	0.000372829	0.000372829	0.000372829	0.000372829	0.000372829	0.000372829	0.000372829	0.000372829	0.000372829	0.000372829	0.000372829	0.000372829	0.000372829	0.000372829
'CMPACNAtg'	'CMP-Sia Golgi transport via CMP antiport'	cmp[g] + cmpacna[c] <=> cmp[c] + cmpacna[g]	0	0	0	0	0	0	0	0	0	4.0818e-27	0	0	0	1.07821e-32	1.82955e-26	0	0	0	0	0	0	0	0	0	0	0	-4.78121e-25	0	0	0	0	0	0	0	0	0	2.92354e-25	0	0	0	0	0	0	0	0	0	0
'CMPACNAtn'	'CMP-Sia nuclear export'	cmpacna[n] -> cmpacna[c]	0	0	0	0	0	0	0	0	0	4.0818e-27	0	0	0	1.07821e-32	1.82955e-26	0	0	0	0	0	0	0	0	0	0	0	-4.72881e-25	0	0	0	0	0	0	0	0	0	2.92432e-25	0	0	0	0	0	0	0	0	0	0
'CMPSAS'	'CMP sialic acid synthase'	acnam[c] + ctp[c] -> ppi[c] + cmpacna[c]	0	0	0	0	0	0	0	0	0	0	0	0	0	0	0	0	0	0	0	0	0	0	0	0	0	0	0	0	0	0	0	0	0	0	0	0	0	0	0	0	0	0	0	0	0	0	0
'CMPSASn'	'CMP sialic acid synthase, nuclear'	acnam[n] + ctp[n] -> cmpacna[n] + ppi[n]	0	0	0	0	0	0	0	0	0	4.0818e-27	0	0	0	1.07821e-32	1.82955e-26	0	0	0	0	0	0	0	0	0	0	0	-4.72893e-25	0	0	0	0	0	0	0	0	0	2.92371e-25	0	0	0	0	0	0	0	0	0	0
'CO2t'	'CO2 transporter via diffusion'	co2[e] <=> co2[c]	-1000	-895.534	-1000	-1000	-317.726	-617.339	-1000	-1.51028e-10	-1000	-1000	-1000	-1000	-516.111	-1000	-1000	-1000	-1000	-1000	-1000	-1000	100	-1000	-1000	-1000	-991.9	-1000	-1000	100	100	-1000	-1000	-1000	-1000	-1000	-1000	-6.72955e-13	-1000	-1000	-1000	-287.466	-1000	-1000	100	-1000	-1000	100	-1000
'CO2ter'	'CO2 endoplasmic reticular transport via diffusion'	co2[c] <=> co2[r]	0	0	0	0	0	0	0	0	0	0	0	0	0	0	0	0	0	0	0	0	0	0	0	0	0	0	0	0	0	0	0	0	0	0	0	0	0	0	0	0	0	0	0	0	0	0	0
'CO2tm'	'CO2 transport (diffusion), mitochondrial'	co2[c] <=> co2[m]	-1000	-1000	-1000	1000	1000	-1000	-1000	-1000	1000	-1000	-1000	-1000	-506.111	1000	-284.035	1000	-1000	-99.6752	1000	-290.904	-527.592	-1000	-275.805	-430.477	-1000	1000	-281.72	-300.174	-900	-989.999	-289.961	1000	1000	-1000	-1000	-1000	1000	1000	1000	-199.398	1000	-1000	-866.817	1000	-286.192	-893.828	1000
'CO2tp'	'CO2 peroxisomal transport'	co2[c] <=> co2[x]	0	4.69575e-26	9.69479e-14	-1.50264e-24	0	0	0	0	0	-7.52032e-14	0	0	0	2.13712e-62	1.29751e-13	0	0	0	0	0	-3.14822e-26	0	0	5.88512e-33	0	0	0	0	0	0	0	0	0	0	0	0	0	0	0	0	0	0	0	0	0	0	0
'COAtm'	'CoA transporter'	coa[c] <=> coa[m]	298.587	278.346	271.998	2116.82	351.538	165.959	1154.35	246.991	267.542	129.128	1330.77	254.112	326.34	287.297	251.61	286.003	318.071	363.01	460.697	293.001	252.72	169.452	300.448	262.985	177.485	430.573	174.588	-0.154675	171.365	166.315	175.208	1246.23	295.194	175.466	170.324	342.527	170.647	215.073	249.588	173.753	169.277	171.19	176.563	171.929	393.646	1248.7	320.955
'COAtp'	'coenzyme A transport, peroxisomal'	coa[c] <=> coa[x]	-151.628	-242.779	-192.163	-540.117	-748.403	-186.305	-632.167	-680.661	-230.367	-665.667	-922.672	-282.909	-813.117	-258.849	-379.332	-226.995	-189.711	-354.081	-543.985	-475.35	-221.786	-568.593	-233.085	-188.438	-185.585	-325.365	-547.612	0.154675	-172.465	-170.315	-175.208	-232.382	-242.101	-224.13	-648.967	-184.391	-177.647	-222.125	-192.28	-209.632	-494.363	-220.73	-273.7	-227.497	-529.727	-295.677	-810.211
'COAtr'	'COA transporter, endoplasmic reticulum'	coa[c] <=> coa[r]	0	1	1	1	1	1	0	1	0	1	1	1	1	0	1	1	1	1	1	1	1	0	1	0	1	2.34029e-26	0.984894	0	1	7.36099e-27	0	1	1	0	1	1	1	1	1	0	1	1	1	1	-6.57648e-25	1	0
'CORE2GTg'	'Core 2 acetylglucosaminyltransferase, Golgi apparatus'	T_antigen[g] + uacgam[g] -> h[g] + udp[g] + core2[g]	0	0	0	0	0	0	0	0	0	7.9985e-28	0	0	0	0	1.82955e-26	0	0	0	0	0	0	0	0	0	0	0	-4.23041e-25	0	0	0	0	0	0	0	0	0	-8.33443e-26	0	0	0	0	0	0	0	0	0	0
'CORE5GTg'	'Core 5 alpha-GalNAc-transferase, Golgi apparatus'	udpacgal[g] + Tn_antigen[g] -> h[g] + udp[g] + core5[g]	0	0	0	0	0	0	0	0	0	0	0	0	0	0	0	0	0	0	0	0	0	0	0	0	0	0	0	0	0	0	0	0	0	0	0	0	0	0	0	0	0	0	0	0	0	0	0
'CORE7GTg'	'Core 7 alpha-GalNAc-transferase, Golgi apparatus'	udpacgal[g] + Tn_antigen[g] -> h[g] + udp[g] + core7[g]	0	0	0	0	0	0	0	0	0	0	0	0	0	0	0	0	0	0	0	0	0	0	0	0	0	0	0	0	0	0	0	0	0	0	0	0	0	0	0	0	0	0	0	0	0	0	0
'CORE8GTg'	'N-acetylgalactosamine 3-alpha-galactosyltransferase, Golgi apparatus'	udpgal[g] + Tn_antigen[g] -> h[g] + udp[g] + core8[g]	0	0	0	0	0	0	0	0	0	0	0	0	0	0	0	0	0	0	0	0	0	0	0	0	0	0	0	0	0	0	0	0	0	0	0	0	0	0	0	0	0	0	0	0	0	0	0
'CRMPte'	'crmp hs transport'	crmp_hs[c] <=> crmp_hs[e]	0	0	0	0	0	0	0	0	0	0	0	0	0	0	0.999441	0	0	0	0	0	0	0	0	0	0	0	0	0	0	0	0	0	0	0	0	0	0	0	0	0	0	0	0	0	0	0	0
'CRNCAR3tp'	'carnitine-propcarnitine carrier, peroxisomal'	crn[c] + pcrn[x] -> crn[x] + pcrn[c]	0	0	0	0	0	0	0	0	0	0	0	0	0	0	0	0	0	0	0	0	0	0	0	0	0	0	0	0	0	0	0	0	0	0	0	0	0	0	0	0	0	0	0	0	0	0	0
'CRNCARtp'	'carnitine-acetylcarnitine carrier, peroxisomal'	crn[c] + acrn[x] -> acrn[c] + crn[x]	0	721.869	140.236	1000	1000	315.139	0	1000	628.621	0	1000	0	1000	0	0	0	0	674.901	0	0	0	0	0	389.285	0	0	0	0	0	201.415	238.308	583.311	0	493.545	0	0	1000	582.148	382.39	0	1000	1000	0	532.438	0	821.338	1000
'CRNtim'	'L-carnitine transport out of mitochondria via diffusion'	crn[m] -> crn[c]	442.606	278.346	217.47	2945.34	449.445	37.8085	2268.36	201.446	241.34	391.753	1494.26	286.8	427.007	294.272	199.455	386.291	295.021	402.398	582.392	380.946	227.857	191.551	302.71	200.694	71.5341	514.346	237.929	70.2816	0	33.983	40.8788	1181.69	282.97	48.6631	351.487	346.973	60.8597	154.883	163.201	1	182.644	48.54	228.427	80.5481	489.124	1228.4	344.226
'CRNtx'	'carnitine transport peroxisome to mitochondria'	dmnoncrn[x] <=> dmnoncrn[m]	-1000	-1000	-1000	-1000	-1000	-1000	-1000	-1000	-1000	-1000	-1000	-1000	-1000	-1000	-1000	-1000	-1000	-1000	-1000	-1000	-1000	-1000	-1000	-1000	-1000	-1000	-1000	-1000	-1000	-1000	-1000	-1000	-1000	-1000	-1000	-1000	-1000	-1000	-1000	-1000	-1000	-1000	-1000	-1000	-1000	-1000	-1000
'CRVNCtr'	'fatty acid transport via diffusion'	crvnc[e] <=> crvnc[c]	-1000	-1000	1000	-1000	-1000	-1000	1000	1000	-1000	-1000	-1000	-1000	-1000	-1000	-1000	1000	-1000	-1000	-1000	-1000	-1000	1000	-1000	-1000	-1000	-1000	-1000	-1000	-1000	1000	-1000	-1000	-1000	-1000	-1000	-1000	-1000	-1000	-1000	-1000	1000	-1000	-1000	-1000	-1000	-1000	-1000
'CSCPASEly'	'chondroitin sulfate C proteoglycan protease, lysosome (endosome)'	h2o[l] + cspg_c[l] -> Ser_Gly_Ala_X_Gly[l] + cs_c[l]	0	0	0	0	0	0	0	0	0	0	0	0	0	0	0	0	0	0	0	0	0	0	0	0	0	0	0	0	0	0	0	0	0	0	0	0	0	0	0	0	0	0	0	0	0	0	0
'CSDPASEly'	'chondroitin sulfate D proteoglycan protease, lysosome (endosome)'	h2o[l] + cspg_d[l] -> Ser_Gly_Ala_X_Gly[l] + cs_d[l]	0	0	0	0	0	0	0	0	0	0	0	0	0	0	0	0	0	0	0	0	0	0	0	0	0	0	0	0	0	0	0	0	0	0	0	0	0	0	0	0	0	0	0	0	0	0	0
'CSEPASEly'	'chondroitin sulfate E proteoglycan protease, lysosome (endosome)'	h2o[l] + cspg_e[l] -> Ser_Gly_Ala_X_Gly[l] + cs_e[l]	0	0	0	0	0	0	0	0	0	0	0	0	0	0	0	0	0	0	0	0	0	0	0	0	0	0	0	0	0	0	0	0	0	0	0	0	0	0	0	0	0	0	0	0	0	0	0
'CSm'	'citrate synthase'	h2o[m] + accoa[m] + oaa[m] -> h[m] + coa[m] + cit[m]	2629.03	1504.56	1670.34	2323.05	2340.92	991.999	3505.95	1597.37	1606.86	4534.15	3586.13	1848.36	2090.69	1060.83	1434.52	2811.23	2037.45	2661.62	2946.51	2150.48	1517.05	2676.6	1895.31	1675.91	777.557	3011.94	3064.59	1753.04	1302.26	928.081	1126.16	1023.69	1743.44	987.436	4225.52	2346.93	1381.94	1417.94	1432.83	976.827	1279.93	979.057	2265.89	606.151	2891.49	1531.74	2144.42
'CSNAT2m'	'carnitine O-aceyltransferase, mitochondrial'	coa[m] + pcrn[m] <=> ppcoa[m] + crn[m]	0	0	0	1000	0	0	0	0	0	0	1000	0	0	0	0	0	0	0	0	0	0	0	0	0	0	0	0	0	0	0	0	1000	0	0	0	0	0	0	0	0	0	0	0	0	0	1000	0
'CSNAT3x'	'carnitine O-aceyltransferase, peroxisomal'	crn[x] + ppcoa[x] <=> coa[x] + pcrn[x]	0	0	0	0	0	0	0	0	0	0	0	0	0	0	0	0	0	0	0	0	0	0	0	0	0	0	0	0	0	0	0	0	0	0	0	0	0	0	0	0	0	0	0	0	0	0	0
'CSNATer'	'carnitine O-acetyltransferase, endolasmic reticulum'	accoa[r] + crn[r] <=> coa[r] + acrn[r]	0	0	0	0	0	0	0	0	0	0	0	0	0	0	0	0	0	0	0	0	0	0	0	0	0	0	0	0	0	0	0	0	0	0	0	0	0	0	0	0	0	0	0	0	0	0	0
'CSNATm'	'carnitine O-aceyltransferase, mitochondrial'	coa[m] + acrn[m] <=> accoa[m] + crn[m]	0	0	0	-2.5046e-23	0	0	1.43201e-23	0	0	0	0	0	0	-1.44557e-23	0	0	0	0	0	0	0	0	0	0	0	0	0	0	0	0	0	0	0	0	0	0	0	0	0	0	0	0	0	0	0	0	0
'CSNATp'	'carnitine O-acetyltransferase, reverse direction, peroxisomal'	accoa[x] + crn[x] <=> coa[x] + acrn[x]	0	721.869	140.236	1000	1000	315.139	0	1000	628.621	0	1000	0	1000	0	0	0	0	674.901	0	0	0	0	0	389.285	0	0	0	0	0	201.415	238.308	583.311	0	493.545	0	0	1000	582.148	382.39	0	1000	1000	5.31155e-23	532.438	0	821.338	1000
'CSNATr'	'carnitine O-acetyltransferase'	accoa[c] + crn[c] <=> coa[c] + acrn[c]	0	-721.869	-140.236	-1000	-1000	-315.139	1.43196e-23	-1000	-628.621	0	-1000	0	-1000	-1.44562e-23	0	0	0	-674.901	0	0	0	0	0	-389.285	0	0	0	0	0	-201.415	-238.308	-583.311	0	-493.545	0	0	-1000	-582.148	-382.39	0	-1000	-1000	-5.31193e-23	-532.438	0	-821.338	-1000
'CSND'	'Cytosine deaminase'	h2o[c] + h[c] + csn[c] -> nh4[c] + ura[c]	0	1	0	0	0	1	0	1	1	0	1	1	1	0	1	0	0	0	0	0	0	1	0	1	0	0	0	1	0	1	1	1	0	0	0	0	0	0	1	1	0	1	0	0	0	1	0
'CSNt'	'cytosine transport via facilated diffusion'	csn[e] <=> csn[c]	0	1	0	0	0	1	0	1	1	0	1	1	1	0	1	0	0	0	0	0	0	1	0	1	0	0	0	1	0	1	1	1	0	0	0	0	0	0	1	1	0	1	0	0	0	1	0
'CSPG_Ctly'	'chondroitin sulfate C transport, extracellular to lysosome'	cspg_c[e] -> cspg_c[l]	0	0	0	0	0	0	0	0	0	0	0	0	0	0	0	0	0	0	0	0	0	0	0	0	0	0	0	0	0	0	0	0	0	0	0	0	0	0	0	0	0	0	0	0	0	0	0
'CSPG_Dtly'	'chondroitin sulfate D transport, extracellular to lysosome'	cspg_d[e] -> cspg_d[l]	0	0	0	0	0	0	0	0	0	0	0	0	0	0	0	0	0	0	0	0	0	0	0	0	0	0	0	0	0	0	0	0	0	0	0	0	0	0	0	0	0	0	0	0	0	0	0
'CSPG_Etly'	'chondroitin sulfate E transport, extracellular to lysosome'	cspg_e[e] -> cspg_e[l]	0	0	0	0	0	0	0	0	0	0	0	0	0	0	0	0	0	0	0	0	0	0	0	0	0	0	0	0	0	0	0	0	0	0	0	0	0	0	0	0	0	0	0	0	0	0	0
'CTPS1'	'CTP synthase (NH3)'	nh4[c] + atp[c] + h[c] + utp[c] -> adp[c] + pi[c] + ctp[c]	0	0	0	0	0	0	0	0	0	0	0	0	0	0	0	0.00155036	0	0	0	0	0	0.00124839	0	0	0	0	0	0	0	0	0	0	0	0	0	0	0	0	0	0	0.00124839	0	0	0	0	0	0
'CTPtn'	'CTP diffusion in nucleus'	ctp[c] <=> ctp[n]	2.42591e-10	9.89151e-11	5.71719e-11	-2.30545e-10	-9.42721e-11	-7.2833e-11	-6.63017e-10	7.2833e-11	-1.51689e-10	6.6904e-10	-6.06542e-10	-6.26961e-11	-8.79724e-10	-3.42925e-11	-2.93241e-10	-7.90536e-11	-2.70663e-10	6.6904e-10	-3.29658e-10	-9.76318e-10	-3.86133e-10	-6.22899e-10	-1.51689e-10	-3.09599e-10	-4.08514e-10	-4.57586e-10	-1.11622e-10	-4.91072e-10	-1.63575e-11	-9.91493e-10	2.93044e-10	-9.94997e-10	-5.20283e-10	-1.46621e-09	1.98615e-11	-9.62282e-10	8.01795e-10	-1.94326e-10	-2.10684e-10	-6.85398e-10	2.76884e-10	-3.09401e-10	-1.47988e-10	-1.15273e-10	-6.85398e-10	-2.93241e-10	-3.75812e-10
'CYANt'	'Cyanide transport via diffusion (extracellular to cytosol)'	cyan[e] <=> cyan[c]	1	0	0.423084	0	0	0	0	0.0985106	0	0	0	0	1	1	1	1	0.923643	0	0	0	0	0.0985106	0	0.0985106	1	1	0	1	1	0	0	0	0	0	0.948511	0	0	0	0	0	0	1	1	0	0	1	0
'CYSGLTH'	'Glutathione:cystine oxidoreductase'	Lcystin[c] + 2 gthrd[c] <=> 2 cys_L[c] + gthox[c]	0	-3.34956e-24	1.38228e-25	8.32174e-23	0.000744683	0	0	0	0	0	-1.79332e-25	0	0	0	0	0	0	0	0	-1.8799e-23	0	0	0	0	0.000744683	0	0	0	2.63395e-26	0	0	0.000744683	0	-1.79171e-26	0	0	0.000744683	0	0	0	0	0	0.500745	0	1.55506e-23	0.300496	0
'CYSTA'	'cysteine transaminase'	akg[c] + cys_L[c] <=> glu_L[c] + mercppyr[c]	1	0	0.423084	0	0	0	0	0.0985106	0	0	0	0	1	1	1	1	0.923643	0	0	0	0	0.0985106	0	0.0985106	1	1	0	1	1	0	0	0	0	0	0.948511	0	0	0	0	0	0	1	1	0	0	1	0
'CYTD'	'cytidine deaminase'	h2o[c] + h[c] + cytd[c] -> nh4[c] + uri[c]	899.008	409.525	0	1001	148.902	994.002	0.998752	0	1001	995.002	999.999	1001	0.998752	1001	97.6042	1001	895.938	0	1001	1001	606.145	1	997.001	897.938	656.661	1001	1001	0.998752	694.23	167.125	1001	999.999	995.002	0	999.999	1001	0.99845	291.661	190.931	999.998	1001	0.99845	995.002	1001	996.002	805.588	998.002
'CYTDt'	'cytidine facilated transport in cytosol'	cytd[e] <=> cytd[c]	899.01	-1.79418e+06	0.00196901	1001	148.903	994.003	1	1	1001	995.003	1000	1001	1	-1.82027e+06	97.6055	1001	895.939	0.00124839	1001	1001	753.021	1	-1.81625e+06	897.939	656.663	1001	1001	1	694.231	482.686	1001	1000	995.003	0.00155035	1000	1001	1	291.663	-1.81813e+06	1000	1001	1	995.003	1001	-1.7488e+06	805.589	998.004
'CYTK3'	'cytidylate kinase (CMP)(GTP)'	gtp[c] + cmp[c] <=> gdp[c] + cdp[c]	-399311	1.96955e+06	-2.12924e+06	126287	-145515	-2.1849e+06	-206547	-2.03754e+06	1.98473e+06	-1.92888e+06	-176237	2.19047e+06	-2.03533e+06	-147806	-1.85896e+06	-39936.7	2.15122e+06	1.98193e+06	-2.05893e+06	-36115.1	1.42874e+06	2.09255e+06	-80715.3	-2.05322e+06	-11662.4	1.89237e+06	2.03585e+06	141075	0.00155036	272143	2.0618e+06	1.89051e+06	1.97875e+06	-1.97199e+06	-15366.2	1.9978e+06	1.87761e+06	1.96997e+06	1.92068e+06	2.01776e+06	1.47672e+06	-126127	-165063	2.13847e+06	2.13438e+06	-2270.76	2.11568e+06
'CYTK4'	'cytidylate kinase (dCMP)(GTP)'	gtp[c] + dcmp[c] <=> gdp[c] + dcdp[c]	-199155	-2.17584e+06	-2.12924e+06	-1.93458e+06	-145515	0.000738143	0.000301961	-0.99845	-2.13835e+06	11892.8	0.000301962	0	-2.03533e+06	0.000301961	0.00243279	-2049.77	-2.15122e+06	-2.15003e+06	0.000301962	-2081.84	-2.161e+06	-2.09255e+06	157430	-2.05322e+06	-1.99997e+06	-1.99838e+06	-2.03585e+06	2.11893e+06	-2.17534e+06	-548160	-2.0618e+06	-2.0764e+06	-1.97875e+06	1.80029e+06	0.000301962	-1.9978e+06	-2.16959e+06	-2.18477e+06	-2.1566e+06	-2.01776e+06	-2.20659e+06	2.10089e+06	0.000301961	-2.13847e+06	-2.13438e+06	-63234.8	-2.11568e+06
'D3AIBTm'	'D-3-Amino-isobutanoate:pyruvate aminotransferase, mitochondrial'	pyr[m] + 3aib_D[m] <=> 2mop[m] + ala_L[m]	0	0	0	0	0	0	0	0	0	0	0	0	0	0	0	0	0	0	0	0	0	0	0	0	0	0	0	0	0	0	0	0	0	0	0	0	0	0	0	0	0	0	0	0	0	0	0
'DADA'	'Deoxyadenosine deaminase'	h2o[c] + h[c] + dad_2[c] -> nh4[c] + din[c]	0	0	0	3	-1.02333e-13	0	0	892.64	377.452	62.1462	20.1017	0	4.31907e-13	0	0	0	0	0	0	0	0	0	2.19525e-13	0	0.00213665	0	0	0.999578	0	0	0	998.002	0	0	0	0	0	0	0	0	0	0	0	0	0	0	0
'DADAe'	'Deoxyadenosine deaminase, extracellular'	h[e] + h2o[e] + dad_2[e] -> nh4[e] + din[e]	0	0	0	0	0	0	0	0	0	0	0	4.99786	0	0	0	4.99786	0	0	0	0	0	0	0	0	0	0	0	0	0	0	0	-1.85907e-13	0	0	0	0	1000	0	0	0	0	0	0	0	0	0	0
'DADNK'	'deoxyadenosine kinase'	atp[c] + 2 h[c] + dad_2[c] -> adp[c] + damp[c]	0	0.0004216	0	0	0	0	0	0	0	0.000421599	0	0.0004216	0.0004216	0.0004216	0	0.000421599	0.000421599	0	0.000421599	0	0	0	0	0	0	0	0	367.902	0	0	0	0.0004216	0.000421599	0	0.000421599	0	0	0.000421599	0.000421599	0	0.0004216	0.0004216	0.0004216	0.000421601	0	0	0
'DADNt4'	'deoxyadenosine transport via diffusion'	dad_2[e] <=> dad_2[c]	0	0	0	0	0	1000	-1.88136e-24	0	0	999.001	1000	-4.99786	0	312.636	0	-4.99786	900.937	4.99829	998	1.99926	0	0	0	0	0	0	0	0	698.228	0	0	1000	-2.48719e-22	0	1000	0	-1000	0	0	0	5.99788	0	0	3.99736	0	0	0
'DAGK_hs'	'Diacylglycerol phosphate kinase (homo sapiens)'	atp[c] + 2 h[c] + dag_hs[c] <=> adp[c] + pa_hs[c]	31.9699	34.9699	0.500559	34.9699	34.9699	-0.246318	1.00056	31.9714	34.9699	0.994915	1.00056	34.9699	34.9699	34.9699	34.9699	34.9699	1.00056	-0.246318	19.1011	34.9699	34.9699	0.000559212	34.9699	1.00056	0.00111846	34.9699	27.9742	1.46403	-0.499441	0.000559212	1.00056	30.9699	35.9693	28.9699	26.9699	2.04527	34.9699	35.9693	1.00056	0.306105	35.9693	28.8468	1.41333	35.9693	34.9699	522.728	-0.999441
'DAGt'	'diacylglycerol transport'	dag_hs[e] <=> dag_hs[c]	1000	974.647	1000	1000	893.188	1	1	950.549	1000	1	1	1000	801.804	94.8947	1000	1000	88.9	1000	1000	158.12	1000	1000	1000	1000	0	1000	27.9736	1000	1000	1000	0	1000	1000	1000	485.943	2.54471	1000	617.71	999	1000	1000	1000	1000	721.982	1000	926.952	0
'DASCBR'	'dehydroascorbate reductase'	nadph[c] + dhdascb[c] -> nadp[c] + ascb_L[c]	1000.5	0	1000	0	1000	0	2.39619	1000	0	0	0	0	0	0	0	80.5093	0	385.788	0	0	1000	1000	0	1000	1000	0	0	1000	0.5	1000	0	663.65	0	1000.5	0	811.014	1000	1000	0	1000	1000	1000	0	0	5.06286e-25	745.007	1000
'DATPtn'	'dATP diffusion in nucleus'	datp[c] <=> datp[n]	0.0004216	0.000421599	0.0004216	0.0004216	0.0004216	0.0004216	0.0004216	0.0004216	0.0004216	0.000421599	0.0004216	0.0004216	0.0004216	0.0004216	0.000421599	0.000421599	0.0004216	0.000421599	0.0004216	0.0004216	0.0004216	0.0004216	0.0004216	0.0004216	0.0004216	0.0004216	0.0004216	0.0004216	0.0004216	0.0004216	0.0004216	0.0004216	0.000421599	0.0004216	0.0004216	0.000421599	0.0004216	0.000421599	0.0004216	0.0004216	0.0004216	0.0004216	0.0004216	0.0004216	0.0004216	0.0004216	0.0004216
'DCK1n'	'Deoxycytidine kinase, nuclear (ATP)'	atp[n] + dcyt[n] <=> h[n] + dcmp[n] + adp[n]	-2.19681e+06	-2.25144e+06	-2.21477e+06	-2.01457e+06	-2.17782e+06	-2.23636e+06	-2.2445e+06	-2.2348e+06	-2.17483e+06	-2.08126e+06	-2.17823e+06	-2.24427e+06	-2.16317e+06	-2.19883e+06	-2.01511e+06	-2.1439e+06	-2.09095e+06	-2.18796e+06	-2.15253e+06	-2.1011e+06	-2.22476e+06	-2.22294e+06	-2.05411e+06	-2.25611e+06	-2.07783e+06	-2.18785e+06	-2.08899e+06	-2.17595e+06	-2.233e+06	-2.22016e+06	-2.16974e+06	-2.08266e+06	-2.10665e+06	-2.20411e+06	-2.12668e+06	-2.09426e+06	-2.23649e+06	-2.26276e+06	-2.21105e+06	-2.07979e+06	-2.24627e+06	-2.22966e+06	-2.15793e+06	-2.24458e+06	-2.09456e+06	-2.15506e+06	-2.24265e+06
'DCK2n'	'Deoxycytidine kinase, nuclear (UTP)'	utp[n] + dcyt[n] <=> h[n] + dcmp[n] + udp[n]	2.19681e+06	2.25144e+06	2.21477e+06	2.01457e+06	2.17782e+06	2.23636e+06	2.2445e+06	2.2348e+06	2.17483e+06	2.08126e+06	2.17823e+06	2.24427e+06	2.16317e+06	2.19883e+06	2.01511e+06	2.1439e+06	2.09095e+06	2.18796e+06	2.15253e+06	2.1011e+06	2.22476e+06	2.22294e+06	2.05411e+06	2.25611e+06	2.07783e+06	2.18785e+06	2.08899e+06	2.17595e+06	2.233e+06	2.22016e+06	2.16974e+06	2.08266e+06	2.10665e+06	2.20411e+06	2.12668e+06	2.09426e+06	2.23649e+06	2.26276e+06	2.21105e+06	2.07979e+06	2.24627e+06	2.22966e+06	2.15793e+06	2.24458e+06	2.09456e+06	2.15506e+06	2.24265e+06
'DCMPDA'	'dCMP deaminase'	h2o[c] + h[c] + dcmp[c] -> nh4[c] + dump[c]	0	0.000418657	0.000418657	0	0	0	0	0.99845	0	0	0	0	0.000418657	691.362	0	0	0	0	0	0	146.875	0	0	0	0	0	0	0	0	315.559	0	0.000418657	0	0	0	0	0	0	0	0	0	0	1.65173e-24	0	0.000418657	0	0
'DCSPTN1COAtx'	'fatty acid intracellular transport'	dcsptn1coa[c] <=> dcsptn1coa[x]	0	1	1	1	1	1	1	1	1	0	1	1	1	1	1	1	1	1	1	1	1	1	1	1	1	1	1	0	0	0	1	1	1	1	1	1	1	1	1	0	1	1	1	1	1	1	0
'DCSPTN1t'	'fatty acid transport via diffusion'	dcsptn1[e] <=> dcsptn1[c]	0	1	1	1	1	1	1	1	1	0	1	1	1	1	1	1	1	1	1	1	1	1	1	1	1	1	1	0	0	0	1	1	1	1	1	1	1	1	1	0	1	1	1	1	1	1	0
'DCTPtn'	'dCTP diffusion in nucleus'	dctp[c] <=> dctp[n]	0.000301961	0.000301961	0.000301962	0.00030196	0.000301961	0.000301962	0.000301961	0.000301961	0.000301961	0.000301961	0.000301961	0.000301961	0.000301962	0.000301961	0.000301961	0.000301961	0.000301961	0.000301961	0.000301962	0.000301961	0.000301961	0.000301961	0.000301961	0.000301961	0.000301961	0.000301961	0.000301961	0.00030196	0.000301961	0.000301961	0.000301962	0.00030196	0.000301962	0.000301961	0.000301961	0.000301961	0.000301961	0.000301961	0.000301961	0.000301961	0.000301961	0.00030196	0.000301961	0.000301961	0.000301961	0.000301962	0.000301961
'DCYTD'	'deoxycytidine deaminase'	h2o[c] + h[c] + dcyt[c] -> nh4[c] + duri[c]	0	443.158	890.946	0	0	0	1000	0	615.49	0	746.476	0	0	0	896.398	0	0	897.938	993.897	0	0	996.003	0	0	0	0	0	886.91	0	0	1000	0.000738143	0	995.002	890.284	0	0	703.341	0	0	0	893.989	0	0	999.999	0	0
'DCYTt'	'deoxycytidine transport via diffusion'	dcyt[e] <=> dcyt[c]	0	443.159	890.946	0	0.000301962	0	1000	0	615.49	0.000301961	746.476	0	0.000720619	691.362	896.398	0	0.000301961	897.938	993.898	0.000301962	0	996.003	0	0	0	0.00030196	0.000301962	886.911	0	0	1000	0.00145876	0.000301961	995.002	890.285	0.000301961	0	703.341	0.000301962	0	0.000301962	893.989	0.000301961	0.000301962	1000	0.000301963	0
'DEDOLP1_L'	'dehydrodolichol diphosphate phosphatase (liver)'	h2o[c] + 0.1 dedoldp_L[c] -> h[c] + pi[c] + 0.1 dedolp_L[c]	0	-2.17396e-27	1.09844e-25	6.95667e-26	0	0	0	0	0	9.33671e-25	0	0	0	-6.82747e-48	3.29531e-25	0	0	0	0	0	2.40772e-32	0	0	-2.72459e-34	0	0	1.91223e-14	0	0	0	0	0	0	0	0	0	-7.13342e-29	0	0	6.95667e-26	0	0	0	0	0	0	0
'DEDOLP2_L'	'dehydrodolichol phosphate phosphatase (liver)'	h2o[c] + 0.1 dedolp_L[c] -> pi[c] + 0.1 dedol_L[c]	0	-2.17396e-27	5.93797e-26	6.95667e-26	0	0	0	0	0	8.90696e-25	0	0	0	-6.82747e-48	3.56278e-25	0	0	0	0	0	0	0	0	-2.72459e-34	0	0	1.91223e-14	0	0	0	0	0	0	0	0	0	-7.13342e-29	0	0	6.95667e-26	0	0	0	0	0	0	0
'DEDOLR_L'	'dehydrodolichol reductase (liver)'	h[c] + nadph[c] + 0.1 dedol_L[c] -> nadp[c] + 0.1 dolichol_L[c]	0	-2.17396e-27	0	6.95667e-26	0	0	0	0	0	9.0471e-25	0	0	0	-6.82747e-48	3.44651e-25	0	0	0	0	0	2.05428e-32	0	0	-2.72459e-34	0	0	1.91223e-14	0	0	0	0	0	0	0	0	0	-7.13342e-29	0	0	6.95667e-26	0	0	0	0	0	0	0
'DESAT16_2'	'palmitoyl-CoA desaturase (n-C16:0CoA -> n-C16:1CoA)'	o2[c] + h[c] + nadh[c] + pmtcoa[c] -> 2 h2o[c] + nad[c] + hdcoa[c]	0	0	0	0	0	0	0	0	0	0	0	0	0	0	0	0	0	0	0	0	0	0.000559212	0	0	0	0	0	0	0	2.09944	0	0	0	0	0	0	0	0	0	1.20499e-25	0	0	0	0	0	0	0
'DESAT18_10'	'fatty acyl-CoA desaturase (n-C18:2CoA -> n-C18:3CoA)'	o2[c] + h[c] + nadh[c] + lnlncacoa[c] -> 2 h2o[c] + nad[c] + strdnccoa[c]	1	1	1	1	1	1	1	1	1	0	1	1	1	1	1	1	0	1	1	1	1	0	1	0	0	1	0	0	0	0	1	1	1	0	0	1	1	1	0	0	1	1	1	1	1	1	0
'DESAT18_3'	'stearoyl-CoA desaturase (n-C18:0CoA -> n-C18:1CoA)'	o2[c] + h[c] + nadh[c] + stcoa[c] -> 2 h2o[c] + nad[c] + odecoa[c]	0	0	0	0	0	0	0	0	0	0	0	0	0	0	0	0	0	0	0	0	0	2.09944	0	0	0	0	0	0	0	0	0	0	0	0	0	0	0	0	0	0	0	0	0	0	0	0	0
'DESAT18_4'	'stearoyl-CoA desaturase (n-C18:0CoA -> n-C18:1CoA)'	o2[c] + h[c] + nadh[c] + stcoa[c] -> 2 h2o[c] + nad[c] + vacccoa[c]	0	0	0	0	0	0	0	0	0	0	0	0	0	0	0	0	0	0	0	0	0	0	0	0	0	0	0	0	0	0	0	0	0	0	0	0	0	0	0	0	0	0	0	0	0	0	0
'DESAT18_5'	'stearoyl-CoA desaturase (n-C18:0CoA -> n-C18:1CoA)'	o2[c] + h[c] + nadh[c] + stcoa[c] -> 2 h2o[c] + nad[c] + od2coa[c]	999	0	0	0	0	0	0	0	0	0	0	0	0	0	0	0	0	999	540.159	0	0	0	0	0	0	0	0	0	1.30434	0	0	55.4531	0	0	0	0	0	0	0	13.0373	0	0	0	0	0	0	0
'DESAT18_6'	'fatty acyl-CoA desaturase (n-C18:1CoA -> n-C18:2CoA)'	o2[c] + h[c] + nadh[c] + odecoa[c] -> 2 h2o[c] + nad[c] + lneldccoa[c]	0.0192	0	0	0	0	0	0	0	0	0	0	0	0.0192	0	0	0	0	0	-5.32526e-30	0	0	0	0	0.0192	0	0	0	0	0	0	0	0	0	0	0.0192	0	0	0.0192	0	0	0	0	0	0	0	0	0
'DESAT18_7'	'fatty acyl-CoA desaturase (n-C18:1CoA -> n-C18:2CoA)'	o2[c] + h[c] + nadh[c] + vacccoa[c] -> 2 h2o[c] + nad[c] + lneldccoa[c]	0	0	0	0	0	0	0	0	0	0	0	0	0	0	0	0	0	0	0	0	0	0	0	0	0	0	0	0	0	0	0	0	0	0	0	0	0	0	0	0	0	0	0	0	0	0	0
'DESAT18_8'	'fatty acyl-CoA desaturase (n-C18:1CoA -> n-C18:2CoA)'	o2[c] + h[c] + nadh[c] + od2coa[c] -> 2 h2o[c] + nad[c] + lneldccoa[c]	0	0	0	0	0	0	0	0	0	0	0	0	0	0	0	0	0	0	0	0	0	0	0	0	0	0	0	0	0	0	0	0	0	0	0	0	0	0	0	0	0	0	0	0	0	0	0
'DESAT18_9'	'fatty acyl-CoA desaturase (n-C18:2CoA -> n-C18:3CoA)'	o2[c] + h[c] + nadh[c] + lnlccoa[c] -> 2 h2o[c] + nad[c] + lnlncgcoa[c]	0	0	0	0	0	0	0	0	0	0	0	0	0	0	0	0	0	0	0	0	0	0	0	0	0	0	0	0	0	0	0	0	0	0	0	0	0	0	0	0	0	0	0	0	0	0	0
'DESAT22_1p'	'fatty acyl-CoA desaturase (n-C22:4CoA -> n-C22:5CoA)'	h[x] + nadh[x] + o2[x] + adrncoa[x] -> nad[x] + 2 h2o[x] + dcsptn1coa[x]	0	1	1	1	0	1	0	1	1	0	1	1	1	0	1	1	0	0	1	0	0	1	1	1	0	1	0	0	0	1	1	1	0	1	1	1	1	0	0	0	1	0	1	0	1	1	0
'DESAT22_2p'	'fatty acyl-CoA desaturase (n-C22:5CoA -> n-C22:6CoA)'	h[x] + nadh[x] + o2[x] + clpndcoa[x] -> nad[x] + 2 h2o[x] + c226coa[x]	1	1	1	1	1	1	1	1	1	0	1	1	1	1	1	1	1	1	1	1	1	0	1	1	1	1	1	0	0	1	1	1	1	1	1	1	1	1	1	0	1	1	1	1	1	1	0
'DESAT24_1'	'fatty acyl-CoA desaturase (n-C24:5CoA -> n-C24:6CoA)'	o2[c] + h[c] + nadh[c] + tetpent3coa[c] -> 2 h2o[c] + nad[c] + tethex3coa[c]	0	0	0	0	0	0	0	0	0	0	0	0	0	0	0	0	0	0	0	0	0	0	0	0	0	0	0	0	0	0	0	0	0	0	0	0	0	0	0	0	0	0	0	0	0	0	0
'DGAT'	'diacylglycerol acyltransferase'	Rtotal3coa[c] + dag_hs[c] -> coa[c] + tag_hs[c]	934.568	889.474	999	928.568	780.862	0	0	884.448	928.568	0	0	867.099	659.017	0	928.568	927.901	87.9	999	980.399	0	928.568	1000	927.902	999	0	914.979	0	998.537	1000	1000	0	936.568	923.611	940.568	458.473	0	929.562	545.278	998	999	841.27	940.814	920.67	650.544	928.568	825.881	1
'DGCHOLte'	'bile acid intracellular transport'	dgchol[e] <=> dgchol[c]	0	0	0	0	0	0	0	0	0	0	0	0	0	0	0	0	0	0	0	0	0	0	0	0	0	0	0	0	0	0	0	0	0	0	0	0	0	0	0	0	0	0	0	0	0	0	0
'DGK2m'	'deoxyguanylate kinase (dGMP:dATP) (mitochondrial)'	datp[m] + dgmp[m] <=> dadp[m] + dgdp[m]	0	1.56898e-22	0	0	0	1.2706e-13	0	8.64901e-13	0	0	0	0	0	-2.29893e-13	0	0	0	-8.37074e-13	-1.62612e-13	9.84516e-14	7.09181e-13	0	0	0	0	0	2.11965e-23	-1.18183e-13	5.93905e-13	-1.34675e-23	1.12814e-29	0	-5.19418e-24	0	0	0	0	0	0	0	1.71347e-13	0	0	2.00123e-13	7.22214e-13	-8.41047e-24	0
'DGNSKm'	'deoxyguanosine kinase'	atp[m] + dgsn[m] -> 2 h[m] + adp[m] + dgmp[m]	0	0	0	0	0	1.2706e-13	0	8.64901e-13	0	0	0	0	0	-2.29893e-13	0	0	0	-8.37074e-13	-1.62612e-13	9.84516e-14	7.09181e-13	0	0	0	0	0	0	-1.18183e-13	5.93905e-13	0	0	0	0	0	0	0	0	0	0	0	1.71347e-13	0	0	2.00123e-13	7.22214e-13	0	0
'DGSNt'	'deoyguanosine transport via diffusion'	dgsn[e] <=> dgsn[c]	0	0	0	0	0	1000	0	0	0	0	0	10.9958	6.99778	0	0	0	0	0	0	997.001	0	1000	0	900.936	0	0	0	997.001	0	0	0	0	0	0	0	0	0	296.66	0	0	0	0	327.794	0	0	0	1000
'DGSNtm'	'deoyguanosine transport in mitochondria'	dgsn[c] <=> dgsn[m]	0	1.56894e-22	0	0	0	1.2706e-13	0	8.64901e-13	0	0	0	0	0	-2.29893e-13	3.91119e-25	0	0	-8.37074e-13	-1.62612e-13	9.84516e-14	7.09181e-13	0	0	0	0	0	0	-1.18183e-13	5.93905e-13	-1.34671e-23	0	0	0	0	0	0	0	0	0	0	1.71347e-13	0	0	2.00123e-13	7.22214e-13	0	0
'DGTPtn'	'dGTP diffusion in nucleus'	dgtp[c] <=> dgtp[n]	0.000316543	0.000316543	0.000316543	0.000316543	0.000316543	0.000316543	0.000316543	0.000316543	0.000316543	0.000316543	0.000316544	0.000316543	0.000316543	0.000316543	0.000316543	0.000316543	0.000316543	0.000316543	0.000316543	0.000316544	0.000316543	0.000316544	0.000316543	0.000316543	0.000316543	0.000316543	0.000316543	0.000316543	0.000316543	0.000316543	0.000316543	0.000316543	0.000316543	0.000316543	0.000316543	0.000316543	0.000316543	0.000316543	0.000316543	0.000316543	0.000316543	0.000316543	0.000316543	0.000316543	0.000316543	0.000316543	0.000316543
'DGULND'	'dehydro-L-gulonate decarboxylase'	h[c] + 3dhguln[c] <=> co2[c] + xylu_L[c]	0	0	0	0	0	0	0	0	0	0	0	0	0	0	-4.11161e-14	0	2	0	0	-9.54298e-22	0	0	0	0	991.9	2	0	0	0	0	981.401	0	0	0	0	0	0	0	7.99722e-15	0	-1.17959e-22	0	2	0	-1.23522e-22	0	0
'DHAAt1r'	'dehydroascorbate transport (uniport)'	dhdascb[e] <=> dhdascb[c]	1000	1000	1000	-8.32208e-23	1000	0	2.39619	1000	0	0	-8.22715e-25	0	1000	0	0	80.5093	499.5	885.288	0	0	1000	1000	793.689	1000	1000	0	0	1000	0	1000	1000	663.65	0	1000	0	811.014	1000	1000	0	1000	1000	1000	0	0	0	745.007	1000
'DHCR241r'	'24-dehydrocholesterol reductase [Precursor]'	zymst[r] + fadh2[r] -> fad[r] + zymstnl[r]	0	0	0	0	0	0	0	0	0	0	0	0	0	0	0	0	0	0	0	0	0	0	0	0	0	0	0	0	0	0	0	0	0	0	0	0	0	0	0	0	0	0	0	0	0	0	0
'DHCR242r'	'24-dehydrocholesterol reductase [Precursor]'	fadh2[r] + chlstol[r] -> fad[r] + lthstrl[r]	0	0	0	0	0	0	0	0	0	0	0	0	0	0	0	0	0	0	0	0	0	0	0	0	0	0	0	0	0	0	0	0	0	0	0	0	0	0	0	0	0	0	0	0	0	0	0
'DHCRD1'	'dihydroceramide desaturase'	nadp[c] + dhcrm_hs[c] -> h[c] + nadph[c] + crm_hs[c]	0	0.000559212	0	0	0	0	0	0.000559212	0.000559212	0	0	0	0	0	0	0	0	0	0	0	0	0	0	0	0	0	0	0	0	0.000559212	0	0	0	0.000559212	0	0	0	0	0	0	1	0	0	0	0	0	0
'DHCRD2'	'dihydroceramide desaturase'	dhcrm_hs[c] + fad[c] -> crm_hs[c] + fadh2[c]	0	0	0.000559212	0.000559212	0.000559212	0.000559212	0.000559212	0	0	0.000559212	0.000559212	0.000559212	0.000559212	0.000559212	1	0	0.000559212	0	0	0.000559212	0.000559212	0.000559212	0.000559212	0.000559212	0.000559212	0.000559212	0.000559212	0.000559212	0	0	0.000559212	0.000559212	1	0	0.000559212	0.000559212	0.000559212	1	0.000559212	0	0	0.000559212	0.000559212	1	0.000559212	0.000559212	0.000559212
'DHFR'	'dihydrofolate reductase'	h[c] + nadph[c] + dhf[c] <=> nadp[c] + thf[c]	0.000418657	0.00541866	0.000418657	0.000418657	0.000418657	-7.31821e-25	0.000418657	0.99845	0.000418657	0	0.000418657	-3.13219e-23	0.000418657	691.362	0.000418657	0.000418657	0.000418657	0.000418657	0.000418657	0.000418657	146.875	0	0	0.000418657	657.665	0.005	0	0	-2.0511e-26	315.559	-9.37646e-25	0.000418657	0.000418657	1.82955e-26	0.000418657	0	6.00248	0.000418657	0.000418657	1.97074	0	1.98726	0.005	0.000418657	0.000418657	0.000418657	0.00541866
'DHORD9'	'dihydoorotic acid dehydrogenase (quinone10)'	q10[m] + dhor_S[c] -> q10h2[m] + orot[c]	0	0	0	0	0	0	0	0	0	0	0	0	0	0	0	0.00367825	0	0	-1.26149e-25	0	0	0	0	0	0	0	0	0	0	0	0	0	0	0	0	0	0	0	0	0	0	0.0660745	0	0	0	0	0
'DHORTS'	'dihydroorotase'	h2o[c] + dhor_S[c] <=> h[c] + cbasp[c]	0	0	0	0	0	0	0	0	0	0	0	0	0	0	0	-0.00367825	0	0	0	0	0	0	0	0	0	0	0	0	0	0	0	0	0	0	0	0	0	0	0	0	0	-0.0660745	0	0	0	0	0
'DHPR'	'6,7-dihydropteridine reductase'	h[c] + nadh[c] + dhbpt[c] -> nad[c] + thbpt[c]	0	0	0.00170213	0	0	0	0	0	0	0	0	0.00170213	0	0	0.00170213	0	0	0	0	0.00170213	0	0	0.00170213	0	0	0	0	0	0	0	0	0	0	0	0	0	0	0	0	0	0	0	0	0	0.00170213	0	0
'DHPR2'	'6,7-dihydropteridine reduction'	5mthf[c] + dhbpt[c] -> h[c] + thbpt[c] + mlthf[c]	0	0	-1.91528e-10	0	0	0	0	0	0.00170213	0	-5.68413e-14	0	0.00170213	0	0	0.00170213	1.31822e-10	-3.3894e-10	0	0	0	0	0	0	0	-3.0104e-25	0	0	0.00170213	0.00170213	0	0	0	-1.11114e-10	-3.3894e-10	0.00170213	0	0	0	0	0	0	0	0	-8.99479e-12	0	0
'DIDPtn'	'dIDP nuclear transport'	didp[c] <=> didp[n]	1000	1000	-1000	1000	-1000	1000	1000	1000	1000	1000	1000	1000	1000	1000	1000	1000	1000	1000	1000	1000	1000	1000	1000	1000	1000	1000	1000	1000	1000	1000	1000	1000	1000	1000	1000	1000	1000	1000	1000	1000	1000	1000	-1000	1000	1000	1000	1000
'DIGALSIDEtl'	'digalside hs intracellular transport'	digalside_hs[c] <=> digalside_hs[l]	0	0	0	0	0	0	0	0	0	0	0	0	0	5.87464e-24	1.19929e-25	0	0	0	0	0	0	0	0	0	0	0	0	0	0	0	0	0	0	0	0	-7.99526e-26	0	0	0	0	0	0	0	0	0	0	0
'DINt'	'deoxyinosine transport via diffusion'	din[e] <=> din[c]	0	995.002	0	4.99706	0	0	0.000720619	0	384.511	0	0	1000	0	0	0	1000	0	0	-1.03265e-24	0	461.271	0	0	0	0	1000	1000	0	0	0	0	1000	998.001	3.00085	0	999	1000	0	0	0	999	0	0	1000	1000	0	0
'DITPtn'	'dITP nuclear transport'	ditp[c] <=> ditp[n]	-1000	-1000	1000	-1000	1000	-1000	-1000	-1000	-1000	-1000	-1000	-1000	-1000	-1000	-1000	-1000	-1000	-1000	-1000	-1000	-1000	-1000	-1000	-1000	-1000	-1000	-1000	-1000	-1000	-1000	-1000	-1000	-1000	-1000	-1000	-1000	-1000	-1000	-1000	-1000	-1000	-1000	1000	-1000	-1000	-1000	-1000
'DKMPPD'	' 2,3-diketo-5-methylthio-1-phosphopentane degradation reaction'	h2o[c] + o2[c] + dkmpp[c] -> 2 h[c] + pi[c] + for[c] + 2kmb[c]	0	0	-8.42291e-14	-8.57091e-14	0	0	0	0	0	0	0	0	0	0	-1.03436e-14	0	0	0	0	0	0	0	0	-1.65498e-13	0	0	-3.42836e-13	0	-1.65498e-13	-4.28546e-14	-8.27491e-14	0	0	-8.57091e-14	0	0	0	-8.27491e-14	0	0	0	0	0	0	0	-2.06873e-14	0
'D_LACt2'	'D-lactate transport via proton symport'	h[e] + lac_D[e] <=> h[c] + lac_D[c]	-3.63925e-10	-1000	-1000	-1000	-1000	-1000	-8.80841e-11	-1000	-1000	-328.545	-1	-1000	-1000	-764.783	-1000	-1000	-1000	-820.937	-1000	-1000	-1000	-1000	-1000	-1000	0	-1000	-1000	-1000	-1000	-1000	0	0	-1000	-1000	-1000	-1000	-819.824	-897.634	-1000	-1.61255e-10	-257.875	-1.02152	-1000	-1000	0	-1000	-1000
'DLNLCGt'	'fatty acid transport via diffusion'	dlnlcg[e] <=> dlnlcg[c]	1	1	1	1	1	1	1	1	1	0	0	1	1	1	1	1	1	1	1	1	1	0	1	1	0	1	1	0	0	1	1	1	1	1	1	1	1	1	1	3.13596e-29	1	1	1	1	1	1	0
'DMATTx'	'dimethylallyltranstransferase'	dmpp[x] + ipdp[x] -> grdp[x] + ppi[x]	0	-2.17396e-27	-3.2316e-14	6.95667e-26	0	0	0	0	0	2.50677e-14	0	0	0	-6.82747e-48	-4.32505e-14	0	0	0	0	0	4.81544e-32	0	0	-2.72459e-34	0	0	1.91223e-14	0	0	0	0	0	0	0	0	0	-7.13342e-29	0	0	6.95667e-26	0	0	0	0	0	0	0
'DMNONCRNt'	'4,8 dimethylnonanoyl carnitine transport (mitochondria)'	dmnoncrn[c] <=> dmnoncrn[m]	1000	1000	1000	1000	1000	1000	1000	1000	1000	1000	1000	1000	1000	1000	1000	1000	1000	1000	1000	1000	1000	1000	1000	1000	1000	1000	1000	1000	1000	1000	1000	1000	1000	1000	1000	1000	1000	1000	1000	1000	1000	1000	1000	1000	1000	1000	1000
'DNADtn'	'dNAD transport, nuclear trhough pore'	dnad[c] <=> dnad[n]	0	0	0	0	0	0	0	0	0	0	0	0	0	0	0	0	0	0	0	0	0	0	0	0	9.30615e-27	0	0	0	0	0	0	0	0	0	0	0	0	0	0	0	0	0	0	0	0	0	0
'DOLASNT_Ler'	'Dolichyl-diphosphooligosaccharide:protein-L-asparagine oligopolysaccharidotransferase (liver)'	Asn_X_Ser_Thr[r] + 0.1 g3m8mpdol_L[r] -> h[r] + 0.1 doldp_L[r] + g3m8masn[r]	0	0	0	0	0	0	0	0	0	-7.66605e-29	0	0	0	-5.39104e-33	1.96251e-26	0	0	0	0	0	0	0	0	2.46145e-26	0	0	0	0	0	0	0	0	0	0	0	0	-2.08325e-26	0	0	0	0	0	0	0	0	0	0
'DOLDPP_Ler'	'Dolichyl-diphosphate phosphohydrolase, human (liver)'	h2o[r] + 0.1 doldp_L[r] -> 0.1 dolp_L[r] + h[r] + pi[r]	0	0	0	0	0	0	0	0	0	0	0	0	0	-5.39104e-33	0	0	0	0	0	0	0	0	0	2.46145e-26	0	0	0	0	0	0	0	0	0	0	0	0	-2.08284e-26	0	0	0	0	0	0	0	0	0	0
'DOLGLCP_Lter'	'Dolichyl beta-D-glucosyl phosphate flippase (liver)'	0.1 dolglcp_L[c] -> 0.1 dolglcp_L[r]	0	-1.00439e-22	7.62668e-26	3.81334e-26	0	0	0	0	0	0	0	0	0	-1.61731e-32	0	0	0	0	0	0	0	0	0	-1.23072e-25	0	0	121.686	0	0	0	0	0	0	0	0	0	1.04122e-25	0	0	3.81334e-26	0	0	0	0	0	0	0
'DOLGLCP_Uter'	'Dolichyl beta-D-glucosyl phosphate flippase (uterus)'	0.1 dolglcp_U[c] -> 0.1 dolglcp_U[r]	0	0	0	0	0	0	0	0	0	0	0	0	0	0	0	0	0	0	0	0	0	0	0	0	0	0	0	0	0	0	0	1	0	0	0	0	1	0	0	0	0	0	0	0	0	0	0
'DOLGPP_Ler'	'Dolichyl-beta-D-glucosyl-phosphate dolichylphosphohydrolase (liver)'	h2o[r] + 0.1 dolglcp_L[r] -> 0.1 dolp_L[r] + h[r] + glc_D[r]	0	-1.00438e-22	0	0	0	0	0	0	0	-9.75057e-24	0	0	0	0	0	0	0	0	0	0	0	0	0	-1.96916e-25	0	0	121.686	0	0	0	0	0	0	0	0	0	1.66445e-25	0	0	0	0	0	0	0	0	0	0
'DOLGPP_Uer'	'Dolichyl-beta-D-glucosyl-phosphate dolichylphosphohydrolase (uterus)'	h2o[r] + 0.1 dolglcp_U[r] -> h[r] + 0.1 dolp_U[r] + glc_D[r]	0	0	0	0	0	0	0	0	0	0	0	0	0	0	0	0	0	0	-3.09687e-24	0	0	0	0	0	0	0	0	0	0	0	0	1	0	0	0	0	1	0	0	0	-4.14286e-23	0	0	0	0	0	0
'DOLK_L'	'Dolichol kinase, human (liver)'	ctp[c] + 0.1 dolichol_L[c] -> h[c] + cdp[c] + 0.1 dolp_L[c]	0	-2.17396e-27	0	6.95667e-26	0	0	0	0	0	9.04367e-25	0	0	0	-6.82747e-48	4.174e-25	0	0	0	0	0	2.05428e-32	0	0	-2.72459e-34	0	0	1.91223e-14	0	0	0	0	0	0	0	0	0	-7.13342e-29	0	0	6.95667e-26	0	0	0	0	0	0	0
'DOLMANP_Lter'	'dolichol-phosphate mannose flippase (liver)'	0.1 dolmanp_L[c] -> 0.1 dolmanp_L[r]	0	0	0	0	0	0	0	0	0	-5.80452e-28	0	0	0	-2.15641e-32	1.46364e-25	0	0	0	0	0	0	0	0	9.84579e-26	0	0	0	0	0	0	0	0	0	0	0	0	-8.33311e-26	0	0	0	0	0	0	0	0	0	0
'DOLP_Lter'	'dolichol phosphate flippase (liver)'	0.1 dolglcp_L[r] + 0.1 m8mpdol_L[r] -> 0.1 dolp_L[r] + h[r] + 0.1 g1m8mpdol_L[r]	0	0	0	0	0	0	0	0	0	-7.61763e-29	0	0	0	-5.39104e-33	0	0	0	0	0	0	0	0	0	2.46145e-26	0	0	0	0	0	0	0	0	0	0	0	0	-2.08152e-26	0	0	0	0	0	0	0	0	0	0
'DOLPGT1_Ler'	'dolichyl-phosphate-glucose-glycolipid alpha-glucosyltransferase (liver)'	0.1 dolglcp_L[r] + 0.1 g1m8mpdol_L[r] -> 0.1 dolp_L[r] + h[r] + 0.1 g2m8mpdol_L[r]	0	0	0	0	0	0	0	0	0	-7.61763e-29	0	0	0	-5.39104e-33	0	0	0	0	0	0	0	0	0	2.46145e-26	0	0	0	0	0	0	0	0	0	0	0	0	-2.08247e-26	0	0	0	0	0	0	0	0	0	0
'DOLPGT2_Ler'	'dolichyl-phosphate-glucose-glycolipid alpha-glucosyltransferase (liver)'	0.1 dolglcp_L[r] + 0.1 g2m8mpdol_L[r] -> 0.1 dolp_L[r] + h[r] + 0.1 g3m8mpdol_L[r]	0	0	0	0	0	0	0	0	0	-7.61763e-29	0	0	0	-5.39104e-33	1.96251e-26	0	0	0	0	0	0	0	0	2.46145e-26	0	0	0	0	0	0	0	0	0	0	0	0	-2.08247e-26	0	0	0	0	0	0	0	0	0	0
'DOLPH_Ler'	'Dolichol-phosphate phosphohydrolase, human (liver)'	0.1 dolmanp_L[r] + 0.1 m4mpdol_L[r] -> 0.1 dolp_L[r] + h[r] + 0.1 m5mpdol_L[r]	0	0	0	0	0	0	0	0	0	-1.75101e-28	0	0	0	-5.39104e-33	0	0	0	0	0	0	0	0	0	2.46145e-26	0	0	0	0	0	0	0	0	0	0	0	0	-2.0837e-26	0	0	0	0	0	0	0	0	0	0
'DOLPMT_L'	'Dolichyl-phosphate D-mannosyltransferase (liver)'	0.1 dolmanp_L[r] + 0.1 m5mpdol_L[r] -> 0.1 dolp_L[r] + h[r] + 0.1 m6mpdol_L[r]	0	0	0	0	0	0	0	0	0	-8.12449e-29	0	0	0	-5.39104e-33	0	0	0	0	0	0	0	0	0	2.46145e-26	0	0	0	0	0	0	0	0	0	0	0	0	-2.08393e-26	0	0	0	0	0	0	0	0	0	0
'DOLPMT1_Ler'	'dolichyl-phosphate-mannose-glycolipid alpha-mannosyltransferase (liver)'	0.1 dolmanp_L[r] + 0.1 m6mpdol_L[r] -> 0.1 dolp_L[r] + h[r] + 0.1 m7mpdol_L[r]	0	0	0	0	0	0	0	0	0	-8.12449e-29	0	0	0	-5.39104e-33	0	0	0	0	0	0	0	0	0	2.46145e-26	0	0	0	0	0	0	0	0	0	0	0	0	-2.0819e-26	0	0	0	0	0	0	0	0	0	0
'DOLPMT2_Ler'	'dolichyl-phosphate-mannose-glycolipid alpha-mannosyltransferase (liver)'	0.1 dolmanp_L[r] + 0.1 m7mpdol_L[r] -> 0.1 dolp_L[r] + h[r] + 0.1 m8mpdol_L[r]	0	0	0	0	0	0	0	0	0	-8.12449e-29	0	0	0	-5.39104e-33	0	0	0	0	0	0	0	0	0	2.46145e-26	0	0	0	0	0	0	0	0	0	0	0	0	-2.0819e-26	0	0	0	0	0	0	0	0	0	0
'DOLPMT3_Ler'	'dolichyl-phosphate-mannose-glycolipid alpha-mannosyltransferase (liver)'	gdpmann[c] + 0.1 dolp_L[c] -> gdp[c] + 0.1 dolmanp_L[c]	0	0	0	0	0	0	0	0	0	-5.80452e-28	0	0	0	-2.15641e-32	1.46364e-25	0	0	0	0	0	0	0	0	9.84579e-26	0	0	0	0	0	0	0	0	0	0	0	0	-8.33311e-26	0	0	0	0	0	0	0	0	0	0
'DOLPMT4_Ler'	'dolichyl-phosphate-mannose-glycolipid alpha-mannosyltransferase (liver)'	0.1 dolp_L[r] -> 0.1 dolp_L[c]	0	-1.00438e-22	0	0	0	0	0	0	0	-1.06686e-23	0	0	0	-4.31283e-32	-3.58607e-25	0	0	0	0	0	0	0	0	0	0	0	121.686	0	0	0	0	0	0	0	0	0	0	0	0	0	0	0	0	0	0	0	0
'DOLPMT4_Uer'	'dolichyl-phosphate-mannose-glycolipid alpha-mannosyltransferase (uterus)'	0.1 dolp_U[r] -> 0.1 dolp_U[c]	0	0	0	0	0	0	0	0	0	0	0	0	0	0	0	0	0	0	-3.09685e-24	0	0	0	0	0	0	0	0	0	0	0	0	1	0	0	0	0	1	0	0	0	-4.14286e-23	0	0	0	0	0	0
'DOPASFt'	'Dopamine 3-0-sulfate transport (diffusion)'	dopasf[c] -> dopasf[e]	0	0	0	0	0	0	0	0	0	0	0	0	0	0	0	0	0	0	0	0	0	0	0	0	0	0	0	0	0	0	0	0	0	0	0	0	0	0	0	0	0	0	0	0	0	0	0
'DOPASULT'	'Dopamine Sulfotransferase'	paps[c] + dopa[c] -> h[c] + pap[c] + dopasf[c]	0	0	0	0	0	0	0	0	0	0	0	0	0	0	0	0	0	0	0	0	0	0	0	0	0	0	0	0	0	0	0	0	0	0	0	0	0	0	0	0	0	0	0	0	0	0	0
'DPMVDx'	'diphosphomevalonate decarboxylase'	atp[x] + 5dpmev[x] -> h[x] + adp[x] + co2[x] + ipdp[x] + pi[x]	0	-4.69575e-26	-9.69479e-14	1.50264e-24	0	0	0	0	0	7.52032e-14	0	0	0	-2.56413e-62	-1.29751e-13	0	0	0	0	0	3.14821e-26	0	0	-5.88512e-33	0	0	0	0	0	0	0	0	0	0	0	0	0	0	0	0	0	0	0	0	0	0	0
'DRIBt'	'deoxyribose transport via diffusion'	drib[e] <=> drib[c]	0	-579.478	0	0	0	-999.999	0	0	0	-1000	-1000	-1000	0	-1000	-899.394	-990.002	0	0	-993.003	0	0	-996.002	0	0	0	0	-142.724	-990.004	0	-142.435	0	-1000	-1000	0	-1000	-1000	0	0	0	0	-1000	-894.988	-329.793	-1000	-999.999	0	0
'DSAT'	'dihydrosphingosine N-acyltransferase'	sphgn[c] + Rtotalcoa[c] -> h[c] + coa[c] + dhcrm_hs[c]	0.000559212	0.000559212	0.000559212	0.000559212	0.000559212	0.000559212	0.000559212	0.000559212	0.000559212	0.000559212	0.000559212	0.000559212	0.000559212	0.000559212	1	0.000559212	0.000559212	0.000559212	0.000559212	0.000559212	0.000559212	0.000559212	0.000559212	0.000559212	0.000559212	0.000559212	0.000559212	0.000559212	0.000559212	0.000559212	0.000559212	0.000559212	1	0.000559212	0.000559212	0.000559212	0.000559212	1	0.000559212	0.000559212	1	0.000559212	0.000559212	1	0.000559212	0.000559212	0.000559212
'DTDPtn'	'dTDP nuclear transport'	dtdp[c] <=> dtdp[n]	2.1838e-09	-1000	1000	-1000	1000	-1000	-3.95787e-10	2.20728e-09	-1000	-1000	-1000	-1000	-1000	-1000	-1000	-1000	-1000	1.37722e-10	9.59388e-10	-1000	9.33831e-10	-1000	-1000	-1000	1.38205e-09	1.95825e-10	-1000	-1000	-1000	-1000	-1000	-1000	-5.92161e-10	2.50389e-10	-1000	-1000	-1000	3.27176e-10	1.08437e-09	9.10461e-10	-1000	-1000	-3.6951	-1000	-1000	-368.699	-1000
'DTMPK'	'dTMP kinase'	atp[c] + 3 h[c] + dtmp[c] -> adp[c] + dtdp[c]	0.000418657	0.000418657	0.000418657	0.000418657	0.000418657	0.000418657	0.000418657	0.000418657	0.000418657	0.000418657	0.000418657	0.000418657	0.000418657	0.000418657	0.000418657	0.000418657	0.000418657	0.000418657	0.000418657	0.000418657	0.000418657	0.000418657	0.000418657	0.000418657	0.000418657	0.000418657	0.000418657	0.000418657	0.000418657	0.000418657	0.000418657	0.000418657	0.000418657	0.000418657	0.000418657	0.000418657	0.000418657	0.000418657	0.000418657	0.000418657	0.000418657	0.000418657	0.000418657	0.000418657	0.000418657	0.000418657	0.000418657
'DTTPtn'	'dTTP diffusion in nucleus'	dttp[c] <=> dttp[n]	0.000418655	1000	-1000	1000	-1000	1000	0.000418658	0.000418655	1000	1000	1000	1000	1000	1000	1000	1000	1000	0.000418657	0.000418656	1000	0.000418657	1000	1000	1000	0.000418656	0.000418657	1000	1000	1000	1000	1000	1000	0.000418658	0.000418657	1000	1000	1000	0.000418657	0.000418656	0.000418657	1000	1000	3.69552	1000	1000	368.7	1000
'DUDPtn'	'dUDP nuclear transport'	dudp[c] <=> dudp[n]	0	0	0	0	0	-8.69432e-25	0	0	0	0	0	0	0	0	0	0	0	0	0	0	0	0	0	0	0	0	0	0	0	0	0	0	0	0	0	0	0	0	0	0	0	0	0	0.000418657	0	0	0.000418657
'DUMPtn'	'dUMP nuclear transport'	dump[c] <=> dump[n]	0	0	0	0	0	0	0	0	0	0	0	0	0	0	0	0	0	0	0	0	0	0	0	0	0	0	0	0	0	0	0	0	0	0	0	0	0	0	0	0	0	0	0	-0.000418657	0	0	-0.000418657
'DURIK1'	'deoxyuridine kinase (ATP:Deoxyuridine)'	atp[c] + 2 h[c] + duri[c] -> adp[c] + dump[c]	0.000418657	0	0	0.000418657	0.000418657	0	0.000418657	0	0.000418657	0	0.000418657	0	0	0	0.000418657	0	0.000418657	0.000418657	0.000418657	0.000418657	0	0	0	0.000418657	657.66	0	0	0	0	0	0	0	0.000418657	0	0.000418657	0	5.99748	0.000418657	0.000418657	1.96574	0	1.98726	0	0	0	0.000418657	0
'DURIPP'	'deoxyuridine phosphorylase'	pi[c] + duri[c] <=> 2dr1p[c] + ura[c]	-0.997863	-415.523	0.000316543	-4.99674	-3.99903e-13	-1000	-0.000720619	-0.997714	-384.51	1	0.000316544	-5.99674	-6.99704	-4.99704	897.397	-5	-900.936	-4.99829	-4.99704	-1000	-611.143	-3.99704	-0.999265	-900.936	-658.659	-1000	-858.275	-6.99704	-699.228	-173.124	-6.74531e-14	-999.999	0.999581	-4.99829	0.000421599	1	-5.99674	-296.66	-0.999578	-4.99674	-4.99704	893.002	1	-4.99662	-0.000720619	-0.999683	-1000
'DURIt'	'deoxyuridine transport via diffusion'	duri[e] <=> duri[c]	-0.997445	-858.681	-890.946	-4.99632	0.000418657	-1000	-1000	-0.997714	-1000	1	-746.475	-5.99674	-6.99704	-4.99704	1	-5	-900.936	-902.936	-998.894	-1000	-611.143	-1000	-0.999265	-900.936	-0.999265	-1000	-858.275	-893.907	-699.228	-173.124	-1000	-1000	1	-1000	-890.284	1	0.000735201	-1000	-0.99916	-3.031	-4.99704	1	1	-4.99662	-1000	-0.999265	-1000
'DUTPDPm'	'dUTP diphosphatase'	h2o[m] + dutp[m] <=> h[m] + ppi[m] + dump[m]	1	1	1	1	1	1	1	1	1	1	1	1	1	1	1	1	1	1	1	-1	1	1	1	1	1	1	1	1	1	1	1	1	1	1	1	1	1	1	1	1	1	1	1	1	1	1	1
'DUTPDPn'	'dUTP diphosphatase, nuclear'	h2o[n] + dutp[n] -> ppi[n] + h[n] + dump[n]	0	0	0	0	0	0	0	0	0	0	0	0	0	0	0	0	0	0	0	0	0	0	0	0	0	0	0	0	0	0	0	0	0	0	0	0	0	0	0	0	0	0	0	0.000418657	0	0	0.000418657
'EBP1r'	'3-beta-hydroxysteroid-delta(8),delta(7)-isomerase'	zymst[r] -> chlstol[r]	0	0	0	0	0	0	0	0	0	0	0	0	0	0	0	0	0	0	0	0	0	0	0	0	0	0	0	0	0	0	0	0	0	0	0	0	0	0	0	0	0	0	0	0	0	0	0
'EBP2r'	'3-beta-hydroxysteroid-delta(8),delta(7)-isomerase'	zymstnl[r] -> lthstrl[r]	0	0	0	0	0	0	0	0	0	0	0	0	0	0	0	0	0	0	0	0	0	0	0	0	0	0	0	0	0	0	0	0	0	0	0	0	0	0	0	0	0	0	0	0	0	0	0
'ECOAH1m'	'3-hydroxyacyl-CoA dehydratase (3-hydroxybutanoyl-CoA) (mitochondria)'	3hbcoa[m] <=> h2o[m] + b2coa[m]	-177.51	-173.375	0	0	0	0	0	0	0	0	-173.483	-147.805	0	0	0	-170.666	-153.561	-114.877	-178.851	0	0	0	-176.756	-108.947	0	-173.4	-17.2151	0	-0.1	-1	-40.8788	0	0	0	0	-142.276	-6	0	0	-1	-129.429	0	-96.1177	-54.5682	-140.351	0	-160.315
'ECOAH9m'	'2-Methylprop-2-enoyl-CoA (2-Methylbut-2-enoyl-CoA), mitochondrial'	h2o[m] + 2mb2coa[m] <=> 3hmbcoa[m]	0.000851067	0	0	0	0.000851067	0.000851067	0	0.000851067	0	0.000851067	0	0	0	0	0.000851067	0.000851066	0	0	0	0	0	0	0.000851067	0	0	0	0	0	0	-2.12014e-34	0	0	0	0	0.000851067	0	0	0	0	0	0	0	0	0	0.000851067	0	-1.35689e-32
'ELAIDt'	'fatty acid transport via diffusion'	elaid[e] <=> elaid[c]	1	1	1	1	1	1	1	1	1	0	1	1	1	1	1	1	1	1	1	1	1	0	1	1	0	1	1	0	0	0	1	1	1	1	1	1	1	1	1	1	1	1	1	1	1	1	1
'ENGASEly'	'endo-beta-N-acetylglucosaminidase, lysosomal'	h2o[l] + s2l2n2m2m[l] -> acgam[l] + s2l2n2m2mn[l]	0	0	0	0	0	0	0	0	0	0	0	0	0	-5.39104e-33	0	0	0	0	0	0	0	0	0	2.46145e-26	0	0	0	0	0	0	0	0	0	0	0	0	-2.08242e-26	0	0	0	0	0	0	0	0	0	0
'ENO'	'enolase'	2pg[c] <=> h2o[c] + pep[c]	3295.65	2959.81	3294.43	3281.67	3169.53	3303.91	2299.23	3296.43	2296.13	2000	3080.41	2412.56	3077.93	3292.67	3278.95	2291.83	3282.46	3298.72	2000.07	3289.9	3153.12	3298.08	3270.79	2298.27	2624.87	3291.01	3252.75	2294.15	3801.02	2302.5	3286.97	2747.94	2578.23	3290.76	2288.8	3278.54	2297.8	2304.29	2294.65	3276.37	3272.15	2295.17	3295.16	2000.11	2287.19	3202.79	3302.5
'ESTRADIOLt'	'estradiol transport'	estradiol[e] <=> estradiol[c]	0	3.38083e-10	3.3894e-10	3.3894e-10	3.39261e-10	3.3894e-10	3.3894e-10	6.77928e-10	2.76977e-10	2.75688e-10	2.12435e-10	3.3894e-10	3.3894e-10	3.3894e-10	3.38891e-10	3.38423e-10	2.75332e-10	2.75973e-10	5.51993e-10	3.60742e-10	5.52301e-10	3.3894e-10	3.383e-10	3.40172e-10	0	3.40644e-10	6.66729e-10	3.39581e-10	3.38891e-10	3.3894e-10	3.3894e-10	3.40221e-10	6.77881e-10	3.3761e-10	3.39581e-10	3.38891e-10	3.38624e-10	1	3.3894e-10	0	3.40275e-10	0	0	1	3.3894e-10	0	0
'ESTRADIOLtr'	'estradiol intracellular transport'	estradiol[r] <=> estradiol[c]	1000	1000	1000	1000	1000	1000	1000	1000	1000	1000	1000	1000	1000	1000	1000	1000	1000	1000	1000	1000	1000	1000	1000	1000	1000	1000	1000	1000	1000	1000	1000	999.5	1000	1000	1000	1000	1000	1000	1000	1000	1000	1000	1000	1000	1000	1000	1000
'ESTRONESt'	'estrone 3-sulfate transport via bicarbonate countertransport'	hco3[c] + estrones[e] <=> hco3[e] + estrones[c]	0	-3.38083e-10	-3.3894e-10	-3.3894e-10	-3.39261e-10	-3.3894e-10	-3.3894e-10	-6.77881e-10	-2.76968e-10	-2.75688e-10	-2.12435e-10	-3.3894e-10	-3.3894e-10	-3.3894e-10	-3.3894e-10	-3.3847e-10	-2.75332e-10	-2.75973e-10	-5.51945e-10	-3.60742e-10	-5.52301e-10	-3.3894e-10	-3.383e-10	-3.40221e-10	0	-3.40644e-10	-6.66778e-10	-3.39581e-10	-3.3894e-10	-3.3894e-10	-3.3894e-10	-3.40221e-10	-6.77881e-10	-3.3766e-10	-3.39581e-10	-3.3894e-10	-3.38624e-10	-1	-3.3894e-10	0	-3.40221e-10	0	0	-1	-3.3894e-10	0	0
'ESTRONEtr'	'estrone intracellular transport'	estrone[r] <=> estrone[c]	-1000	-1000	-1000	-1000	-1000	-1000	-1000	-1000	-1000	-1000	-1000	-1000	-1000	-1000	-1000	-1000	-1000	-1000	-1000	-1000	-1000	-1000	-1000	-1000	-1000	-1000	-1000	-1000	-1000	-1000	-1000	-999.5	-1000	-1000	-1000	-1000	-1000	-1000	-1000	-1000	-1000	-1000	-1000	-1000	-1000	-1000	-1000
'ESTSULT'	'Estrogen sulfotransferase'	paps[c] + estrone[c] -> h[c] + pap[c] + estrones[c]	0	3.38083e-10	3.3894e-10	3.3894e-10	3.39261e-10	3.3894e-10	3.3894e-10	6.77881e-10	2.76968e-10	2.75688e-10	2.12435e-10	3.3894e-10	3.3894e-10	3.3894e-10	3.3894e-10	3.3847e-10	2.75332e-10	2.75973e-10	5.51945e-10	3.60742e-10	5.52301e-10	3.3894e-10	3.383e-10	3.40221e-10	0	3.40644e-10	6.66778e-10	3.39581e-10	3.3894e-10	3.3894e-10	3.3894e-10	3.40221e-10	6.77881e-10	3.3766e-10	3.39581e-10	3.3894e-10	3.38624e-10	1	3.3894e-10	0	3.40221e-10	0	0	1	3.3894e-10	0	0
'ETF'	'electron transfer flavoprotein'	fadh2[m] + etfox[m] -> fad[m] + etfrd[m]	1409.87	39.8114	0	8.57355e-24	512.151	0	2322.02	0	0	0	0	0	0	0	0	0	0	101.729	0	0	0	0	0	725.04	0	0	548.523	562.83	247.848	0	0	0	0	0	0	0	168.534	0	379.916	1.57745	0	0	181.401	0	573.355	0	0
'ETFQO'	'Electron transfer flavoprotein-ubiquinone oxidoreductase'	q10[m] + etfrd[m] -> q10h2[m] + etfox[m]	1409.87	39.8114	0	0	512.151	0	2322.02	0	0	0	0	0	0	0	0	0	0	101.729	0	0	0	0	0	725.04	0	0	548.523	562.83	247.848	0	0	0	0	0	0	0	168.534	0	379.916	1.57745	0	0	181.401	0	573.355	0	0
'ETOHt'	'ethanol reversible transport'	etoh[e] <=> etoh[c]	1	1	1	1	1	1	1	1	1	1	1	1	1	1	1	1	1	1	1	1	1	1	1	1	1	1	1	1	1	1	1	1	1	1	1	1	1	1	1	1	1	1	1	1	1	1	0
'ETOHtx'	'ethanol reversible peroxisomal transport'	etoh[c] <=> etoh[x]	0	0	0	0	0	0	0	0	0	0	0	0	1	1	0	0	0	0	0	0	0	0	1	0	0	0	0	0	0	1	0	0	0	0	0	1	0	0	0	0	0	0	0	0	0	0	0
'EX_11_cis_retfa(e)'	'fatty acid 11-cis-retinol exchange'	11_cis_retfa[e] <=>	-1	-1	-1	-1	-1	-1	-1	-1	-1	-1	-1	-1	-1	-1	-1	-1	-1	-1	-1	-1	-1	-1	-1	-1	0	-1	-1	-1	-1	-1	-1	-1	-1	-1	-1	-1	-1	-1	-1	-1	-1	-1	-1	-1	-1	-1	0
'EX_2425dhvitd3(e)'	'24R,25-Dihydroxyvitamin D3 exchange'	2425dhvitd3[e] <=>	0	0	0	0	0	0	0	0	0	0	0	0	0	0	0	0	0	0	0	131.124	0	0	165.953	0	0	0	0	0	0	295.953	0	0	0	0	0	0	0	0	0	0	0	0	0	0	0	0	0
'EX_25hvitd3(e)'	'25-Hydroxyvitamin D3 exchange'	25hvitd3[e] <=>	0	0	0	0	0	0	0	0	0	0	0	0	0	0	0	0	0	0	0	0	0	0	0	0	0	0	0	0	0	0	0	0	0	0	0	0	0	0	0	0	0	0	0	0	0	0	0
'EX_2mcit(e)'	'2-Methylcitrate exchange'	2mcit[e] <=>	0.000851067	-4.29258e-10	3.66984e-26	1	0.536176	1.00085	0	0.000851067	0	1.00085	1	0	0	-1.85959e-30	1.03655	0.000851066	0	0	6.04791e-25	0	0	0	0.00234043	0	4.29258e-10	0	0	0	0	-2.81628e-34	4.29258e-10	0	2.03687	0	0.000851067	0	0	0	2.51676	0	0.00148937	0	0	0	0.000851067	-7.31342e-14	0
'EX_4nph(e)'	'4-Nitrophenol exchange'	4nph[e] <=>	0	0	0	0	0	0	0	0	0	0	0	0	0	0	0	0	0	0	0	0	0	0	0	0	0	0	0	0	0	0	0	0	0	0	0	0	0	0	0	0	0	0	0	0	0	0	0
'EX_4nphsf(e)'	'4-Nitrophenyl sulfate exchange'	4nphsf[e] <=>	0	0	0	0	0	0	0	0	0	0	0	0	0	0	0	0	0	0	0	0	0	0	0	0	0	0	0	0	0	0	0	0	0	0	0	0	0	0	0	0	0	0	0	0	0	0	0
'EX_5mthf(e)'	'exchange reaction for 5-Methyltetrahydrofolate'	-> 5mthf[e]	0	0	0	0	0	0	1.11114e-10	0	-0.00170213	0	0	-182.439	0	0	0	-1.99999	0	0	0	-258.096	0	-2.84783e-11	0	0	0	-40.7647	0	0	-0.00170213	0	0	0	-12.904	0	0	-0.00170213	0	0	0	0	0	0	-225.033	0	0	0	0
'EX_9_cis_retfa(e)'	'fatty acid 9-cis-retinol exchange'	9_cis_retfa[e] <=>	-1	-1	-1	-1	-1	-1	-1	-1	-1	-1	-1	-1	-1	-1	-1	-1	-1	-1	-1	-1	-1	-1	-1	-1	0	-1	-1	-1	-1	-1	-1	-1	-1	-1	-1	-1	-1	-1	-1	-1	-1	-1	-1	-1	-1	-1	-1
'EX_abt(e)'	'L-Arabinitol exchange'	abt[e] <=>	0	1000	0	0	0	0	1000	0	0	0	1.36686	0	0	0	132.032	0	2	0	829.151	0	0	430.639	1000	307.722	1000	1000	0	0	0	0	117.93	0	0	0	545.244	0	0	0	0	361.666	106.404	0	0	309.055	0	1000	0
'EX_ac(e)'	'Acetate exchange'	ac[e] <=>	857.16	768.649	-1	1000	1000	-1	315.758	-1	1000	1000	489.568	1	628.906	61.3357	68.7833	1000	244.25	1000	1000	1000	506.927	7.76418	453.986	1000	80.0584	1000	1000	1000	83.6959	-1	381.357	126.099	-1	354.988	1000	987.603	1	1000	-1	-1	-1	1	1000	137.571	1000	1000	1
'EX_acac(e)'	'Acetoacetate exchange'	acac[e] <=>	486.042	-1	311.795	456.273	508.808	166.958	-3.66434e-29	575.004	175.704	1000	1000	632.305	1000	-1	-1	497.204	365.946	277.967	1000	827.797	474.023	329.034	767.134	157.616	123.592	769.487	830.714	-1	261.398	90.9445	-1	181.719	524.469	1	1000	-1	-1	-1	175.08	-1	430.687	184.056	570.776	152.442	964.436	190.216	556.542
'EX_acald(e)'	'Acetaldehyde exchange'	acald[e] <=>	-1	-1	-1	-1	-1	-1	-1	-1	-1	-1	-1	-1	-1	-1	-1	-1	-1	-1	-1	-1	-1	-1	-1	-1	-1	-1	-1	-1	-1	-1	-1	-1	-1	-1	-1	-1	-1	-1	-1	-1	-1	-1	-1	-1	-1	-1	0
'EX_ade(e)'	'Adenine exchange'	ade[e] <=>	1000	1000	3	1000	4.99786	1000	1000	-1	625.548	936.854	-1	1000	4.99786	317.634	1000	1000	1000	1000	1000	1000	1000	1000	900.994	-1.31956e-12	-1	725.296	1000	-1	-1	351.088	1.99786	1.99786	-1	661.894	1000	999.998	4.99786	1000	1000	-0.00213665	281.15	195.048	142.861	298.984	4.99786	1000	-0.00213665
'EX_adn(e)'	'exchange reaction for Adenosine'	-> adn[e]	-996.002	-1000	0	-1000	0	0	-997	-886.642	-1000	0	0	-1000	0	0	-1000	-1000	-95.0652	-992.002	0	-993.003	-995.002	-1000	-895.996	0	-999.002	-720.298	-997	0	0	-348.088	0	0	-683.907	-660.896	-133.825	-1000	-1000	-994.002	-997	0	-270.154	-192.049	-561.211	0	0	-995.002	0
'EX_adp'	'adp exchange'	adp[e] <=>	-1	-1	-1	-1	-1	-1	-1	-1	-1	-1	0	-1	-1	-1	-1	-1	-1	-1	0	-1	-1	-1	-1	-1	0	-1	-1	-1	-1	-1	0	-1	-1	-1	-1	0	-1	-1	-1	0	-1	-1	-1	-1	-1	-1	0
'EX_adprbp(e)'	'ADPribose 2''-phosphate exchange'	adprbp[e] <=>	0	1	1	1	0	0	1	1	1	1	0	1	1	1	1	1	1	1	0	1	1	1	0	0	0	1	0	1	1	1	1	0	1	1	1	0	1	0	1	1	0	1	1	0	1	0	0
'EX_adprib(e)'	'ADPribose exchange'	adprib[e] <=>	-1	-1	-1	-1	-1	-1	-1	-1	-1	-1	0	-1	-1	-1	-1	-1	-1	-0.00213665	-1	-1	-1	0.997863	-1	-0.00213665	-9.28932e-12	-1	-0.00213665	0.998285	-1	-1	-1	-1	-1	-1	0	3.84248e-10	-1	-1	-1	0	-1	0.998285	-1	-1	-1	-1	0
'EX_adrn(e)'	'adrenic acid exchange'	adrn[e] <=>	-1	-1	-1	-1	-1	-1	-1	-1	-1	-5.21496e-14	-1	-1	-1	-1	-1	-1	-1	-1	-1	-1	-1	-1	-1	-1	-1	-1	-1	-5.21496e-14	5.21496e-14	-1	-1	-1	-1	-1	-1	-1	-1	-1	-1	0	-1	-1	-1	-1	-1	-1	-5.21496e-14
'EX_ak2lgchol_hs(e)'	'1-alkyl 2-lysoglycerol 3-phosphocholine exchange'	ak2lgchol_hs[e] <=>	0	1	1	1	1	1	1	1	1	-1	-1	1	1	1	1	1	1	1	0	1	1	1	1	1	1	1	1	1	1	1	-1	-1	1	1	1	1	1	1	1	0	1	1	1	1	1	1	1
'EX_akg(e)'	'2-Oxoglutarate exchange'	akg[e] <=>	0	0	0	0	0	0	0	0	0	0	0	0	0	0	0	0	0	0	0	0	0	0	0	0	0	0	0	0	0	0	0	0	0	0	0	0	0	0	0	0	0	0	0	0	0	0	0
'EX_ala_D(e)'	'D-Alanine exchange'	ala_D[e] <=>	1000	960.922	1000	1000	878.825	1000	0.0999043	1000	2.02237	0.0338298	1000	-1	788.006	1000	1000	2.02322	1000	1000	0.0999043	1000	853.196	1000	998.09	0.124928	0	1000	972.119	0.0999043	1000	0.0338298	1000	747.975	302.158	1000	0.0999043	999.034	0.0999043	0.0999043	1.54368	1000	1000	0.0338298	0	0	0	918.326	1000
'EX_ala_L(e)'	'exchange reaction for L-alanine'	ala_L[e] <=>	-0.05	-0.05	-0.05	2.02067	-0.05	-0.05	-0.05	-0.05	-0.05	-0.05	-0.05	109.073	-0.05	-0.05	-0.05	-0.05	-0.05	0.0206716	-0.05	-0.05	-0.05	-0.05	-0.05	-0.05	344.311	-0.0161702	-0.05	-0.05	505.541	-0.05	0.0499043	-0.05	-0.05	-0.05	-0.05	-0.05	-0.05	-0.05	-0.05	-0.05	-0.05	-0.05	999.383	-0.05	1.97152	-0.05	-0.05
'EX_amp(e)'	'AMP exchange'	amp[e] <=>	-1	-1	-1	-1	-1	2	-1	-1	-1	2	0	-1	-1	-1	-1	-1	-1	-1	-1	-1	-1	2	-1	2	0	-1	-1	2	-1	-1	1	2	-1	2	2	0	-1	-1	-1	1	-1	-1	-1	-1	-1	-1	0
'EX_arab_L(e)'	'L-Arabinose exchange'	arab_L[e] <=>	0	0	0	0	-1	0	0	0	0	0	0	0	0	0	0	0	0	0	0	0	0	0	0	0	-1	0	0	0	0	0	-1	0	0	-1	0	0	-1	0	0	-1	0	0	-1	0	0	-1	0
'EX_arachd(e)'	'nC20:4 exchange'	arachd[e] <=>	-1	-1	-1	-1	-1	-1	-1	-1	-1	-1	-1	-1	-1	-1	-1	-1	-1	-1	-1	-1	-1	-1	-1	-1	-1	-1	-1	0	0	-1	-1	-1	-1	-1	-1	-1	-1	-1	-1	1.77071e-29	-1	-1	-1	-1	-1	-1	0
'EX_arg_L(e)'	'L-Arginine exchange'	arg_L[e] <=>	-0.0114893	-0.0114893	-0.0114893	-0.0114893	-0.0114893	-0.0114893	-0.0114893	-0.0114893	-0.0114893	-0.0114893	-0.0114893	-0.0114893	-0.0114893	-0.0114893	-0.0114893	-0.0114893	-0.0114893	-0.0114893	-0.0114893	-0.0114893	-0.0114893	-0.0114893	-0.0114893	-0.0114893	-0.0114893	-0.0114893	-0.0114893	-0.0114893	-0.0114893	-0.0114893	-0.0114893	-0.0114893	-0.0114893	-0.0114893	-0.0114893	-0.0114893	-0.0114893	-0.0114893	-0.0114893	-0.0114893	-0.0114893	-0.0114893	-0.0114893	-0.0114893	-0.0114893	-0.0114893	-0.0114893
'EX_ascb_L(e)'	'L-Ascorbate exchange'	ascb_L[e] <=>	1000	1000	1000	-5.31428e-14	1000	0	2.39619	1000	0	0	1.79445e-25	0	1000	-7.35007e-24	0	80.5093	499.5	885.288	0	5.93749e-14	1000	1000	793.689	1000	1000	0	0	1000	-7.42382e-14	1000	1000	663.65	1.0336e-22	1000	0	811.014	1000	1000	0	1000	1000	1000	0	0	4.59379e-25	745.007	1000
'EX_asn_L(e)'	'exchange reaction for L-asparagine'	asn_L[e] <=>	-0.928606	-1	-1	-1	-1	-1	-1	-1	-1	-1	-1	-0.00893617	-1	-1	-1	-0.00893617	-1	-1	-0.00893617	-0.00893617	-0.00893617	-1	-1	-1	-1	-1	-0.00893617	-1	-1	-1	-1	-1	-1	-1	-0.00893617	-0.00893617	-1	-0.00893617	-1	-1	-1	-1	-1	-1	-0.928606	-1	-0.00893617
'EX_asp_L(e)'	'L-Aspartate exchange'	asp_L[e] <=>	0	0	0	0	0	0	0	0	0	0	0	0	0	0	0	0	0	0	0	0	0	0	0	0	0	0	0	0	0	0	0	0	0	0	0	0	0	0	0	0	0	0	0	0	0	0	0
'EX_atp(e)'	'ATP exchange'	atp[e] <=>	-1	-1	-1	-1	-1	-1	-1	-1	-1	-1	0	-1	-1	-1	-1	-1	-1	-1	-1	-1	-1	-1	-1	-1	0	-1	-1	-1	-1	-1	-1	-1	-1	-1	-1	0	-1	-1	-1	-1	-1	-1	-1	-1	-1	-1	0
'EX_avite1(e)'	'alpha-Tocopherol exchange'	avite1[e] <=>	0	0	0	0	0	0	0	0	0	0	0	0	0	0	0	0	0	0	0	0	0	0	0	0	0	0	0	0	0	0	0	0	0	0	0	0	0	0	0	0	0	0	0	0	0	0	0
'EX_avite2(e)'	'alpha-Tocotrienol exchange'	avite2[e] <=>	0	0	0	0	0	0	0	0	0	0	0	0	0	0	0	0	0	0	0	0	0	0	0	0	0	0	0	0	0	0	0	0	0	0	0	0	0	0	0	0	0	0	0	0	0	0	0
'EX_bhb(e)'	'(R)-3-Hydroxybutanoate transport via H+ symport'	bhb[e] <=>	-1	174.375	-1	-1	360.654	-1	1000	-1	-1	-1	-1	-1	-1	575.298	703.241	-1	-1	-1	2.24057e-24	-1	-1	534.857	-1	-1	-1	-1	-1	1.15468	-1	-1	176.208	-1	-1	-1	0	380.339	149.855	140.794	-1	148.745	-1	-1	-1	-1	-1	-1	185.677
'EX_biocyt(e)'	'Biocytin exchange'	biocyt[e] <=>	-0.00893613	-1	-1	-0.00893613	-1	-0.00893613	-1	-1	-1	-1	-1	-1	-1	-1	-1	-1	-1	-1	-0.00893613	-1	-0.00893613	-1	-1	-1	-0.00893613	-1	-1	-1	-1	-0.00893613	-0.00893613	-0.00893614	-1	-1	-1	-0.00893614	-1	-0.00893613	-1	-0.00893613	-1	-1	-1	-1	-1	-1	-0.00893614
'EX_btn(e)'	'Biotin exchange'	btn[e] <=>	0.00893613	1	1	0.00893613	1	0.00893613	1	1	1	1	1	1	1	1	1	1	1	1	0.00893613	1	0.00893613	1	1	1	0.00893613	1	1	1	1	0.00893613	0.00893613	0.00893614	1	1	1	0.00893614	1	0.00893613	1	0.00893613	1	1	1	1	1	1	0.00893614
'EX_bvite(e)'	'beta-tocopherol exchange'	bvite[e] <=>	0	0	0	0	0	0	0	0	0	0	0	0	0	0	0	0	0	0	0	0	0	0	0	0	0	0	0	0	0	0	0	0	0	0	0	0	0	0	0	0	0	0	0	0	0	0	0
'EX_camp(e)'	'cAMP exchange'	camp[e] <=>	0	0	0	0	0	1.22348e-24	0	0	0	0	0	0	0	0	0	0	0	0	0	0	0	0	0	0	0	0	0	0	0	0	0	0	0	0	0	0	0	0	0	0	0	0	0	0	0	0	0
'EX_cgly(e)'	'Cys-Gly exchange'	cgly[e] <=>	-0.951585	0.0485106	-0.474573	-0.05	0.05	-0.0514894	0.0485106	-0.05	-0.0514894	0.05	-0.05	0.0485106	-0.951489	-0.951489	-0.951489	-0.951489	-0.875132	0.0485106	-0.0514894	0.0485106	-0.05	-0.05	-0.05	-0.05	-1	-1	-0.0514894	-0.951489	-0.951489	-0.05	-0.0514894	-0.0507447	-0.05	-0.0514894	-1	-0.05	-0.0507447	-0.0514894	0.0485106	0.0485106	0.05	-1	0.05	0.0985106	0.0485106	-0.350496	-0.05
'EX_chsterol(e)'	'exchange reaction for cholesterol'	chsterol[e] <=>	-0.000652435	-0.000652435	-0.000652435	-0.000652435	-0.000652435	-0.000652435	-0.000652435	-0.000652435	-0.000652435	-0.000652435	-0.000652435	-0.000652435	-0.000652435	-0.000652435	-0.000652435	-0.000652435	-0.000652435	-0.000652435	-0.000652435	-0.000652435	-0.000652435	-0.000652435	-0.000652435	-0.000652435	-0.000652435	-0.000652435	-0.000652435	-0.000652435	-0.000652435	-0.000652435	-0.000652435	-0.000652435	-0.000652435	-0.000652435	-0.000652435	-0.000652435	-0.000652435	-0.000652435	-0.000652435	-0.000652435	-0.000652435	-0.000652435	-0.000652435	-0.000652435	-0.000652435	-0.000652435	-0.000652435
'EX_chtn(e)'	'chitin exchange'	chtn[e] <=>	0	0	0	0	0	0	0	-1	0	0	0	0	0	-1	0	0	0	0	0	0	0	0	0	-1.22671e-24	-1	-1	0	-1	-1	0	0	0	0	0	0	0	0	0	-1	0	0	0	-1	0	0	0	0
'EX_cit(e)'	'Citrate exchange'	cit[e] <=>	0	-1	0	0	0	0	-1	-1	0	0	0	0	-1	-1	0	0	-1	-1	-1	0	-1	0	-1	-1	0	-1	0	-1	-1	-1	-1	0	0	-0.966479	0	-1	-1	-1	0	0	-1	0	-1	-1	0	-1	-1
'EX_CLPND(e)'	'clupanodonic acid (docosapentaenoic (n-3)) exchange'	clpnd[e] <=>	-1	-1	-1	-1	-1	-1	-1	-1	-1	0	-1	-1	-1	-1	-1	-1	-1	-1	-1	-1	-1	0	-1	-1	-1	-1	-1	0	0	-1	-1	-1	-1	-1	-1	-1	-1	-1	-1	-1.89912e-24	-1	-1	-1	-1	-1	-1	0
'EX_cmp(e)'	'CMP exchange'	cmp[e] <=>	0	-1	-0.00196901	-1	-1	0	-1	-1	-1	0	0	-1	-1	-1	-1	-1	0	-0.00124839	-1	-1	-1	-1	-1	0	0	-1	-1	-1	-1	-1	-1	0	-1	0	0	-1	-1	-1	-1	0	-1	-1	-1	-1	-1	-1	0
'EX_co2(e)'	'CO2 exchange'	co2[e] <=>	1000	895.534	1000	1000	317.726	617.339	1000	1.51028e-10	1000	1000	1000	1000	516.111	1000	1000	1000	1000	1000	1000	1000	-100	1000	1000	1000	991.9	1000	1000	-100	-100	1000	1000	1000	1000	1000	1000	6.72955e-13	1000	1000	1000	287.466	1000	1000	-100	1000	1000	-100	1000
'EX_crmp_hs(e)'	'Ceramide 1-phosphate exchange'	crmp_hs[e] <=>	0	0	0	0	0	0	0	0	0	0	0	0	0	0	0.999441	0	0	0	0	0	0	0	0	0	0	0	0	0	0	0	0	0	0	0	0	0	0	0	0	0	0	0	0	0	0	0	0
'EX_crvnc(e)'	'nC22:6 exchange'	crvnc[e] <=>	0	-1	-1	-1	-1	-1	-1	-1	-1	0	-1	0	-1	-1	-1	-1	-1	-1	-1	-1	-1	0	-1	1.9884e-24	-1	-1	-1	0	0	0	-1	-1	-1	-1	-1	-1	-1	-1	-1	-1	-1	-1	-1	-1	-1	-1	-1
'EX_csn(e)'	'Cytosine exchange'	csn[e] <=>	0	-1	0	0	0	-1	0	-1	-1	0	-1	-1	-1	0	-1	0	0	0	0	0	0	-1	0	-1	0	0	0	-1	0	-1	-1	-1	0	0	0	0	0	0	-1	-1	0	-1	0	0	0	-1	0
'EX_cspg_c(e)'	'chondroitin sulfate C (GalNAc6S-GlcA) proteoglycan exchange'	cspg_c[e] <=>	0	0	0	0	0	0	0	0	0	0	0	0	0	0	0	0	0	0	0	0	0	0	0	0	0	0	0	0	0	0	0	0	0	0	0	0	0	0	0	0	0	0	0	0	0	0	0
'EX_cspg_d(e)'	'chondroitin sulfate D (GlcNAc6S-GlcA2S) proteoglycan exchange'	cspg_d[e] <=>	0	0	0	0	0	0	0	0	0	0	0	0	0	0	0	0	0	0	0	0	0	0	0	0	0	0	0	0	0	0	0	0	0	0	0	0	0	0	0	0	0	0	0	0	0	0	0
'EX_cspg_e(e)'	'chondroitin sulfate E (GalNAc4,6diS-GlcA) proteoglycan exchange'	cspg_e[e] <=>	0	0	0	0	0	0	0	0	0	0	0	0	0	0	0	0	0	0	0	0	0	0	0	0	0	0	0	0	0	0	0	0	0	0	0	0	0	0	0	0	0	0	0	0	0	0	0
'EX_cyan(e)'	'Hydrogen cyanide exchange'	cyan[e] <=>	-1	0	-0.423084	0	0	0	0	-0.0985106	0	0	0	0	-1	-1	-1	-1	-0.923643	0	0	0	0	-0.0985106	0	-0.0985106	-1	-1	0	-1	-1	0	0	0	0	0	-0.948511	0	0	0	0	0	0	-1	-1	0	0	-1	0
'EX_cys_L(e)'	'exchange reaction for L-cysteine'	-> cys_L[e]	0	0	0	0	0	0	0	0	0	-0.00148937	0	0	0	0	0	0	0	0	0	0	0	0	0	0	-0.05	0	0	0	0	0	0	0	0	0	0	0	0	0	0	0	0	0	0	-0.05	0	0	0
'EX_cytd(e)'	'exchange reaction for Cytidine'	-> cytd[e]	-899.01	-408.526	0	-1000	-147.903	-994.003	0	0	-1000	-995.003	-1000	-1000	0	-1000	-96.6055	-1000	-895.939	0	-1000	-1000	-752.021	0	-996.003	-897.939	-656.663	-1000	-1000	0	-693.231	-481.686	-1000	-1000	-994.003	-0.00155035	-1000	-1000	0	-290.663	-189.933	-1000	-1000	0	-994.003	-1000	-995.004	-804.589	-998.004
'EX_dad_2(e)'	'exchange reaction for 2-deoxyadenosine'	-> dad_2[e]	0	0	0	0	0	-1000	0	0	0	-999.001	-1000	0	0	-312.636	0	0	-900.937	-4.99829	-998	-1.99926	0	0	0	0	0	0	0	0	-698.228	0	0	-1000	0	0	-1000	0	0	0	0	0	-5.99788	0	0	-3.99736	0	0	0
'EX_dag_hs(e)'	'exchange reaction for diglyceride'	-> dag_hs[e]	-64.4324	-84.1731	0	-70.4324	-111.326	0	0	-65.1013	-70.4324	0	0	-131.901	-141.787	-93.8947	-70.4324	-71.0985	0	1.85907e-13	-18.6006	-157.12	-70.4324	0	-71.0984	0	0	-84.0207	-26.9736	-0.463466	0	0	0	-62.4324	-75.3889	-58.4324	-26.4693	-1.54471	-69.4381	-71.4319	0	0	-157.73	-58.1862	-78.3304	-70.4376	-70.4324	-100.071	0
'EX_dcsptn1(e)'	'docosa-4,7,10,13,16-pentaenoic acid (n-6) exchange'	dcsptn1[e] <=>	0	-1	-1	-1	-1	-1	-1	-1	-1	0	-1	-1	-1	-1	-1	-1	-1	-1	-1	-1	-1	-1	-1	-1	-1	-1	-1	0	0	0	-1	-1	-1	-1	-1	-1	-1	-1	-1	0	-1	-1	-1	-1	-1	-1	0
'EX_dcyt(e)'	'exchange reaction for Deoxycytidine'	-> dcyt[e]	0	-443.159	-890.946	0	-0.000301962	0	-1000	0	-615.49	-0.000301961	-746.476	0	-0.000720619	-691.362	-896.398	0	-0.000301961	-897.938	-993.898	-0.000301962	0	-996.003	0	0	0	-0.00030196	-0.000301962	-886.911	0	0	-1000	-0.00145876	-0.000301961	-995.002	-890.285	-0.000301961	0	-703.341	-0.000301962	0	-0.000301962	-893.989	-0.000301961	-0.000301962	-1000	-0.000301963	0
'EX_dgsn(e)'	'exchange reaction for Deoxyguanosine'	-> dgsn[e]	0	0	0	0	0	-1000	0	0	0	0	0	-10.9958	-6.99778	0	0	0	0	0	0	-997.001	0	-1000	0	-900.936	0	0	0	-997.001	0	0	0	0	0	0	0	0	0	-296.66	0	0	0	0	-327.794	0	0	0	-1000
'EX_dhdascb(e)'	'exchange reaction for dehydroascorbide(1-)'	-> dhdascb[e]	-1000	-1000	-1000	8.32208e-23	-1000	0	-2.39619	-1000	0	0	8.22715e-25	0	-1000	0	0	-80.5093	-499.5	-885.288	0	0	-1000	-1000	-793.689	-1000	-1000	0	0	-1000	0	-1000	-1000	-663.65	0	-1000	0	-811.014	-1000	-1000	0	-1000	-1000	-1000	0	0	0	-745.007	-1000
'EX_din(e)'	'exchange reaction for Deoxyinosine'	-> din[e]	0	-995.002	0	-4.99706	0	0	-0.000720619	0	-384.511	0	0	-995.002	0	0	0	-995.002	0	0	0	0	-461.271	0	0	0	0	-1000	-1000	0	0	0	0	-1000	-998.001	-3.00085	0	-999	0	0	0	0	-999	0	0	-1000	-1000	0	0
'EX_dopa(e)'	'Dopamine exchange'	dopa[e] <=>	0	0	0	0	0	0	0	0	0	0	0	0	0	0	0	0	0	0	0	0	0	0	0	0	0	0	0	0	0	0	0	0	0	0	0	0	0	0	0	0	0	0	0	0	0	0	0
'EX_dopasf(e)'	'Dopamine 3-O-sulfate exchange'	dopasf[e] <=>	0	0	0	0	0	0	0	0	0	0	0	0	0	0	0	0	0	0	0	0	0	0	0	0	0	0	0	0	0	0	0	0	0	0	0	0	0	0	0	0	0	0	0	0	0	0	0
'EX_drib(e)'	'Deoxyribose exchange'	drib[e] <=>	0	579.478	0	0	0	999.999	0	0	0	1000	1000	1000	0	1000	899.394	990.002	0	0	993.003	0	0	996.002	0	0	0	0	142.724	990.004	0	142.435	0	1000	1000	0	1000	1000	0	0	0	0	1000	894.988	329.793	1000	999.999	0	0
'EX_duri(e)'	'exchange reaction for Deoxyuridine'	duri[e] <=>	0.997445	858.681	890.946	4.99632	-0.000418657	1000	1000	0.997714	1000	-1	746.475	5.99674	6.99704	4.99704	-1	5	900.936	902.936	998.894	1000	611.143	1000	0.999265	900.936	0.999265	1000	858.275	893.907	699.228	173.124	1000	1000	-1	1000	890.284	-1	-0.000735201	1000	0.99916	3.031	4.99704	-1	-1	4.99662	1000	0.999265	1000
'EX_elaid(e)'	'elaidic acid exchange'	elaid[e] <=>	-1	-1	-1	-1	-1	-1	-1	-1	-1	0	-1	-1	-1	-1	-1	-1	-1	-1	-1	-1	-1	0	-1	-1	0	-1	-1	0	0	0	-1	-1	-1	-1	-1	-1	-1	-1	-1	-1	-1	-1	-1	-1	-1	-1	-1
'EX_estradiol(e)'	'estradiol exchange'	estradiol[e] <=>	0	-3.38083e-10	-3.3894e-10	-3.3894e-10	-3.39261e-10	-3.3894e-10	-3.3894e-10	-6.77928e-10	-2.76977e-10	-2.75688e-10	-2.12435e-10	-3.3894e-10	-3.3894e-10	-3.3894e-10	-3.38891e-10	-3.38423e-10	-2.75332e-10	-2.75973e-10	-5.51993e-10	-3.60742e-10	-5.52301e-10	-3.3894e-10	-3.383e-10	-3.40172e-10	0	-3.40644e-10	-6.66729e-10	-3.39581e-10	-3.38891e-10	-3.3894e-10	-3.3894e-10	-3.40221e-10	-6.77881e-10	-3.3761e-10	-3.39581e-10	-3.38891e-10	-3.38624e-10	-1	-3.3894e-10	0	-3.40275e-10	0	0	-1	-3.3894e-10	0	0
'EX_estrones(e)'	'Estrone 3-sulfate exchange'	estrones[e] <=>	0	3.38083e-10	3.3894e-10	3.3894e-10	3.39261e-10	3.3894e-10	3.3894e-10	6.77881e-10	2.76968e-10	2.75688e-10	2.12435e-10	3.3894e-10	3.3894e-10	3.3894e-10	3.3894e-10	3.3847e-10	2.75332e-10	2.75973e-10	5.51945e-10	3.60742e-10	5.52301e-10	3.3894e-10	3.383e-10	3.40221e-10	0	3.40644e-10	6.66778e-10	3.39581e-10	3.3894e-10	3.3894e-10	3.3894e-10	3.40221e-10	6.77881e-10	3.3766e-10	3.39581e-10	3.3894e-10	3.38624e-10	1	3.3894e-10	0	3.40221e-10	0	0	1	3.3894e-10	0	0
'EX_etoh(e)'	'Ethanol exchange'	etoh[e] <=>	-1	-1	-1	-1	-1	-1	-1	-1	-1	-1	-1	-1	-1	-1	-1	-1	-1	-1	-1	-1	-1	-1	-1	-1	-1	-1	-1	-1	-1	-1	-1	-1	-1	-1	-1	-1	-1	-1	-1	-1	-1	-1	-1	-1	-1	-1	0
'EX_fe2(e)'	'EX fe2(u)'	fe2[e] <=>	0	0	0	0	0	0	0	0	0	0	0	0	0	0	0	0	0	0	0	0	0	0	0	0	0	0	0	0	0	0	0	0	0	0	0	0	0	0	0	0	0	0	0	0	0	0	0
'EX_fol(e)'	'exchange reaction for Folate'	-> fol[e]	0	-0.005	0	0	0	0	0	0	0	0	0	0	0	0	0	0	0	0	0	0	0	0	0	0	-0.005	-0.005	0	0	0	0	0	0	0	0	0	0	-0.005	0	0	-0.005	0	0	-0.005	0	0	0	-0.005
'EX_fuc_L(e)'	'L-Fucose exchange'	fuc_L[e] <=>	0	0	2	2	2	0	2	2	2	2	2	2	2	2	2	2	2	2	2	2	1	0	2	2	0	2	2	2	2	0	0	0	2	0	2	0	2	0	2	2	0	2	2	1	2	2	0
'EX_gal(e)'	'exchange reaction for D-Galactose'	-> gal[e]	0	0	0	0	0	0	0	0	0	0	0	0	0	0	0	0	-972.053	0	0	0	0	0	0	0	0	0	0	0	0	0	-294.938	-1000	-44.7786	0	0	0	0	0	0	-271.884	0	0	0	0	0	0	0
'EX_gam(e)'	'exchange reaction for D-Glucosamine'	-> gam[e]	0	0	0	0	-44.5893	0	0	0	0	0	0	0	0	0	0	0	0	0	0	0	0	0	0	0	0	0	0	0	0	0	0	0	0	0	0	0	0	0	0	0	0	0	0	0	0	0	0
'EX_gchola(e)'	'Glycocholate exchange'	gchola[e] <=>	0	0	0	0	0	0	0	0	0	0	0	0	0	0	0	0	0	0	0	0	0	0	0	0	0	0	0	0	0	1.05562e-26	0	0	1.12936e-23	0	0	0	0	0	0	0	0	0	0	0	0	0	0
'EX_glc(e)'	'D-Glucose exchange'	glc_D[e] <=>	1000	1000	1000	1000	1000	1000	1000	1000	1000	1000	1000	1000	151.055	1000	1000	1000	1000	1000	1000	1000	557.207	1000	1000	1000	1000	1000	1000	531.047	1000	1000	1000	1000	1000	1000	1000	1000	1000	0	779.631	5.26834e-24	1000	1000	1000	1000	1000	1000	-0.2718
'EX_gln_L(e)'	'exchange reaction for L-glutamine'	gln_L[e] <=>	-0.0765	-0.0765	-0.0765	-0.0765	-0.0765	-0.0765	-0.0765	-0.0765	-0.0765	-0.0051063	-0.0765	-0.0765	-0.0765	-0.0765	-0.0765	-0.0765	-0.0765	-0.0765	-0.0765	-0.0765	-0.0765	-0.0765	-0.0765	-0.0765	0.995745	-0.0765	-0.0104255	-0.0765	-0.0765	-0.0765	-0.0765	-0.0765	-0.0765	-0.0765	-0.0765	-0.0765	-0.0765	-0.0765	-0.0765	-0.0765	-0.0765	-0.0765	5.495	-0.0765	-0.0765	-0.0765	-0.0765
'EX_glu_L(e)'	'L-Glutamate exchange'	glu_L[e] <=>	-0.05	0.0485106	-0.05	-0.05	-0.05	-0.05	0.05	-0.05	-0.05	0.05	-0.05	0.0485106	-0.05	-0.05	0.05	0.126652	-0.05	0.05	-0.05	-0.05	-0.05	-0.05	-0.05	-0.05	-0.05	-0.05	-0.05	-0.05	6.12224	-0.05	-0.05	-0.05	-0.05	-0.05	-0.05	-0.05	-0.05	-0.05	0.05	0.05	0.05	0.00148937	-0.05	-0.05	0.05	-0.05	-0.05
'EX_gly(e)'	'exchange reaction for Glycine'	-> gly[e]	-0.05	-0.05	-0.05	-0.05	0	-0.05	0	-0.05	-0.05	0	-0.05	-0.05	-0.05	-0.05	-0.05	-0.05	-0.05	-0.05	-0.05	-0.05	-0.05	-0.05	-0.05	-0.05	-0.05	-0.05	-0.05	-0.05	-0.05	-0.05	-0.0157447	-0.05	-0.05	-0.0157447	-0.05	-0.05	-0.05	-0.05	-0.05	-0.05	0	-0.05	0	-0.05	-0.05	-0.05	-0.05
'EX_glyc(e)'	'Glycerol exchange'	-> glyc[e]	0	0	0	0	0	0	0	0	0	-0.494356	-1.49425	0	0	0	0	0	-1.99894	0	0	0	0	0	0	0	0	0	0	-0.963466	0	-0.5	0	0	0	0	0	0	0	0	0	0	0	0	0	0	0	0	-1.50575
'EX_gsn(e)'	'exchange reaction for Guanosine'	-> gsn[e]	0	-997.001	-1000	0	-1000	0	-997.001	-1000	-997	-1000	-997.001	-435.827	-1000	-1000	-995.004	-997.001	0	0	-1000	-1000	0	-172.043	0	-99.0653	-311.173	0	-1000	0	-997.001	-998.001	-992.014	-399.122	0	-1000	-997.001	0	-1000	0	-1000	0	-997.001	0	0	-285.99	-998.008	0	0
'EX_gthrd(e)'	'Reduced glutathione exchange'	gthrd[e] <=>	-0.0499043	-0.05	0.05	0.0485106	-0.05	0.05	-0.05	-0.05	0.05	-0.05	0.0485106	-0.05	-0.05	-0.05	-0.05	-0.05	-0.05	-0.05	0.05	-0.05	0.0485106	-0.05	0.05	-0.05	0.05	-0.00148937	0.05	-0.05	-0.05	0.0485106	0.05	0.0507447	0.0485106	0.05	0.05	0.0485106	0.0507447	0.05	-0.05	-0.05	-0.05	-0.00148937	-0.05	-0.05	-0.05	-0.05	0.0485106
'EX_gua(e)'	'Guanine exchange'	gua[e] <=>	2.99853	1000	1000	2.99853	419.753	375.317	1000	1000	1000	999.999	1000	449.822	328.152	1000	1000	1000	-0.00147158	2.99853	999.999	1000	2.99853	1000	2.99853	1000	311.171	2.99853	999.999	1000	1000	1000	-1	402.121	2.99853	1000	1000	-0.00147159	1000	299.659	307.542	-0.00147159	1000	2.99853	330.794	-1	1000	2.99853	999.999
'EX_h(e)'	'exchange reaction for proton'	h[e] <=>	-10	-10	-10	-10	-10	-10	-10	-10	-10	-10	-10	-10	-10	-10	-10	-10	-10	-10	-10	-10	-10	-10	-10	-10	1000	-10	-10	-10	-10	-10	-10	-10	-10	-10	-10	-10	-10	-10	-10	-10	-10	-10	-10	-10	-10	-10	-10
'EX_h2o(e)'	'H2O exchange'	h2o[e] <=>	1000	-100	1000	-100	-100	-100	1000	487.193	-100	675.396	1000	1000	-100	675.032	1000	1000	1000	1000	-100	-24.1215	-100	-100	-100	1000	-100	1000	-100	-31.2039	1000	-100	-100	-100	1000	1000	-100	-100	1000	1000	1000	-100	1000	1000	1000	1000	1000	303.094	-100
'EX_h2o2(e)'	'Hydrogen peroxide exchange'	h2o2[e] <=>	-1	-1	-1	-1	-1	1000	-1	-1	-1	-1	519.167	1000	-1	-1	-1	-1	1000	-1	-1	-1	-1	-1	198.177	-1	-1	-1	-1	-1	-1	-1	-1	-1	-1	-1	-1	13.6368	-1	-1	-1	-1	-1	-1	-1	-1	-1	-1	-1
'EX_ha(e)'	'hyaluronan exchange'	ha[e] <=>	0	0	0	0	0	0	0	0	0	0	0	0	0	0	0	0	-1	0	0	0	0	0	0	0	0	-1	0	0	0	0	0	0	0	0	0	0	0	0	0	0	0	0	-1	0	0	0	0
'EX_hco3(e)'	'Bicarbonate exchange'	hco3[e] <=>	1000	104.466	1000	50.7513	95.1012	382.661	1000	1000	-10	1000	1000	1000	-10	1000	1000	1000	1000	1000	1000	1000	892.361	274.582	1000	-10	1000	1000	154.494	400.174	1000	-10	271.361	1000	1000	292.064	1000	1000	645.293	1000	1000	-10	1000	-1.12742e-10	968.817	1000	1000	1000	-10
'EX_hdca(e)'	'Hexadecanoate (n-C16:0) exchange'	hdca[e] <=>	-1	-1	-1	-1	-1	-1	-1	-1	-1	-1	-1	-1	-1	-1	-1	-1	-1	-1	-1	-1	-1	0	-1	-1	-1	-1	-1	6.64693e-27	-1	-1	-1	-1	-1	-1	-1	-1	-1	-1	-1	0	-1	-1	-1	-1	-1	-1	0
'EX_hdcea(e)'	'exchange reaction for Hexadecenoate (n-C16:1)'	-> hdcea[e]	0	-0.000559212	0	0	0	0	0	0	0	0	0	0	0	0	0	0	0	0	-0.000559212	-0.000559212	0	0	0	0	0	0	-860.214	0	-157.575	0	-4.10576e-26	0	0	0	-523.927	0	0	0	0	0	-3.5793e-28	0	-0.000559212	-0.8	0	0	-835.266
'EX_his_L(e)'	'exchange reaction for L-histidine'	his_L[e] <=>	-0.00404253	-0.00404253	-0.00404253	-0.00404253	-0.00404253	-0.00404253	-0.00404253	-0.00404253	-0.00404253	-0.00404253	-0.00404253	-0.00404253	-0.00404253	-0.00404253	-0.00404253	-0.00404253	-0.00404253	-0.00404253	-0.00404253	-0.00404253	-0.00404253	-0.00404253	-0.00404253	-0.00404253	-0.00404253	-0.00404253	-0.00404253	-0.00404253	-0.00404253	-0.00404253	-0.00404253	-0.00404253	-0.00404253	-0.00404253	-0.00404253	-0.00404253	-0.00404253	-0.00404253	-0.00404253	-0.00404253	-0.00404253	-0.00404253	-0.00404253	-0.00404253	-0.00404253	-0.00404253	-0.00404253
'EX_hspg(e)'	'heparan sulfate proteoglycan exchange'	hspg[e] <=>	0	0	0	0	0	0	0	0	0	0	0	0	0	0	0	0	0	0	0	0	0	0	0	0	0	0	0	0	0	0	0	0	0	0	0	0	0	0	0	0	0	0	0	0	0	0	0
'EX_hxan(e)'	'Hypoxanthine exchange'	hxan[e] <=>	0.892537	1000	1000	1000	1000	463.427	0.000720619	892.64	1000	-1	20.1017	1000	1000	-1	1000	1000	1000	1000	348.164	708.679	1000	172.042	1000	1000	1000	1000	1000	200.178	1000	1000	-1.60929e-13	1000	995.002	1000	-1	-0.999581	1000	-1	-1	1000	-1	1000	-1	1000	650.552	1000	698.624
'EX_idp(e)'	'IDP exchange'	idp[e] <=>	-1	-1	-1	-1	-1	-1	-1	-1	-1	-1	-1	-1	-1	-1	-1	-1	-1	-1	-1	-1	-1	-1	-1	-1	0	-1	-1	-1	-1	-1	0	-1	-1	-1	-1	0	-1	-1	-1	-1	-1	-1	-1	-1	-1	-1	0
'EX_ile_L(e)'	'L-Isoleucine exchange'	ile_L[e] <=>	-0.01	-0.00914893	-0.00914893	-0.00914893	-0.01	-0.01	-0.00914893	-0.01	-0.00914893	-0.01	-0.00914893	-0.00914893	-0.00914893	-0.00914893	-0.01	-0.01	-0.00914893	-0.00914893	-0.00914893	-0.00914893	-0.00914893	-0.00914893	-0.01	-0.00914893	-0.00914893	-0.00914893	-0.00914893	-0.00914893	-0.00914893	-0.00914893	-0.00914893	-0.00914893	-0.00914893	-0.00914893	-0.01	-0.00914893	-0.00914893	-0.00914893	-0.00914893	-0.00914893	-0.00914893	-0.00914893	-0.00914893	-0.00914893	-0.01	-0.00914893	-0.00914893
'EX_ins(e)'	'Inosine exchange'	-> ins[e]	-758.424	0	-1000	-1000	-1000	-837.748	0	0	-236.04	-934.855	0	0	-1000	-577.554	-1000	0	-1000	-1000	-348.164	-708.679	-1000	-1000	-1000	-1000	-1000	-1000	0	-1000	-295.774	-999.002	0	0	0	-996.999	0	0	0	0	-301.545	-1000	0	-1000	0	-1000	-649.546	-1000	-698.624
'EX_ksi(e)'	'keratan sulfate I exchange'	ksi[e] <=>	0	0	-1	-1	-1	0	-1	-1	-1	-1	-1	-1	-1	-1	-1	-1	-1	-1	-1	-1	0	0	-1	-1	0	-1	-1	-1	-1	0	0	0	-1	0	-1	0	-1	0	-1	-1	0	-1	-1	-1	-1	-1	0
'EX_ksi_deg1(e)'	'keratan sulfate I, degradation product 1 exchange'	ksi_deg1[e] <=>	0	0	1	1	1	0	1	1	1	1	1	1	1	1	1	1	1	1	1	1	0	0	1	1	0	1	1	1	1	0	0	0	1	0	1	0	1	0	1	1	0	1	1	1	1	1	0
'EX_ksii_core2(e)'	'keratan sulfate II (core 2-linked) exchange'	ksii_core2[e] <=>	0	0	0	0	0	0	0	0	0	-2.8642e-29	0	0	0	0	-6.51243e-42	0	8.46095e-26	0	0	0	0	0	0	0	0	0	-8.4637e-26	0	0	0	2.11524e-26	0	0	0	0	0	0	0	0	0	0	0	0	0	0	0	0
'EX_ksii_core4(e)'	'keratan sulfate II (core 4-linked) exchange'	ksii_core4[e] <=>	0	0	0	0	0	0	0	0	0	0	0	0	0	0	0	0	0	0	0	0	0	0	0	0	0	0	0	0	0	0	0	0	0	0	0	0	0	0	0	0	0	0	0	0	0	0	0
'EX_lac_D(e)'	'D-lactate exchange'	lac_D[e] <=>	3.63925e-10	1000	1000	1000	1000	1000	8.80841e-11	1000	1000	328.545	1	1000	1000	764.783	1000	1000	1000	820.937	1000	1000	1000	1000	1000	1000	0	1000	1000	1000	1000	1000	0	0	1000	1000	1000	1000	819.824	897.634	1000	1.61255e-10	257.875	1.02152	1000	1000	0	1000	1000
'EX_lac_L(e)'	'L-Lactate exchange'	lac_L[e] <=>	1000	1000	1000	1000	1000	1000	1000	1000	1000	1000	1000	1000	1000	1000	1000	1000	1000	1000	1000	1000	1000	1000	1000	1000	1000	1000	1000	1000	1000	1000	1000	1000	1000	1000	1000	1000	1000	1000	1000	1000	1000	1000	1000	1000	1000	1000	1000
'EX_Lcystin(e)'	'L-Cystine exchange'	Lcystin[e] <=>	0	3.34956e-24	0	0	-0.000744683	0	0	0	0	0	0	0	0	0	0	0	0	0	0	0	0	0	0	0	-0.000744683	0	0	0	0	0	0	-0.000744683	0	0	0	0	-0.000744683	0	0	0	0	0	-0.500745	0	0	-0.300496	0
'EX_leuktrA4(e)'	'leukotriene A4 exchange'	leuktrA4[e] <=>	1	0	0	0	0	0	0	0	-1	-1	-1	-1	0	-1	0	-1	-1	0	0	0	0	0	-1	0	-1	-1	0	0	0	0	0	0	0	0	-1	0	0	0	0	0	-1	0	-1	-1	0	0	0
'EX_leuktrB4(e)'	'leukotriene B4 exchange'	leuktrB4[e] <=>	0	0	0	0	0	0	0	0	1	2	2	1	0	1	0	1	1	0	0	0	0	0	1	0	1	1	0	0	0	0	0	0	0	0	1	0	0	0	0	0	1	0	1	1	0	0	0
'EX_leuktrC4(e)'	'Leukotriene C4 exchange'	leuktrC4[e] <=>	2.03467	3	1.45776	-1	3	-1	-1	3	1.03297	0.982766	-1	2.04395	-1	-1	-1	2.03297	-1	1.03467	-1	3	3	-1	-1	-1	3	-1	1.03426	-1	-1	-1	-1	-0.966815	-1	-1	1.98318	-1	-1	3	-1	3	-1	3	-1	3	1.03467	-1	1.03467
'EX_leuktrD4(e)'	'leukotriene D4 exchange'	leuktrD4[e] <=>	-1	-1	-1	-1	-1	1.03426	-1	-1	-1	-1	0.034674	-0.0439469	3	-1	-1	-1	1.95832	-1	-1	-1	-1	-0.867234	3	1.13318	-1	-1	-1	-1	2.03255	-1	-1	-1	3	-1	-1	0.0325532	-1	-1	-1	-1	3	-1	-1	-1	-1	-1	-1
'EX_leuktrE4(e)'	'leukotriene E4 exchange'	leuktrE4[e] <=>	-1	-1	-1	3	-1	-1	3	-1	0.967028	-1	1.96533	-1	-1	3	-1	-1	0.041683	-1	-1	-1	-1	2.86723	-1	0.866815	-1	3	-1	3	-0.0325532	3	3	-1	-1	-1	-1	1.96745	-1	-1	3	-1	-1	-1	3	-1	-1	3	-0.0821111
'EX_leuktrF4(e)'	'leukotriene F4 exchange'	leuktrF4[e] <=>	-0.034674	-1	0.542242	-1	-1	0.965745	-1	-1	-1	1.01723	-1	-1	-1	-1	3	-0.0329719	-1	0.965326	3	-1	-1	-1	-1	-1	-1	-1	0.965745	-1	-1	-1	-1	2.96682	-1	3	0.0168154	-1	3	-1	-1	-1	-1	-1	-1	-1	0.965326	-1	0.0474371
'EX_leu_L(e)'	'L-Leucine exchange'	leu_L[e] <=>	-0.0174468	-0.0174468	-0.0174468	-0.0174468	-0.0174468	-0.0174468	-0.0174468	-0.0174468	-0.0174468	-0.0174468	-0.0174468	-0.0174468	-0.0174468	-0.0174468	-0.0174468	-0.0174468	-0.0174468	-0.0174468	-0.0174468	-0.0174468	-0.0174468	-0.0174468	-0.0174468	-0.0174468	-0.0174468	-0.0174468	-0.0174468	-0.0174468	-0.0174468	-0.0174468	-0.0174468	-0.0174468	-0.0174468	-0.0174468	-0.0174468	-0.0174468	-0.0174468	-0.0174468	-0.0174468	-0.0174468	-0.0174468	-0.0174468	-0.0174468	-0.0174468	-0.0174468	-0.0174468	-0.0174468
'EX_lneldc(e)'	'linoelaidic acid exchange'	lneldc[e] <=>	0	0	0	0	0	0	0	0	0	0	0	0	0	0	0	0	0	0	0	0	0	0	0	0	0	0	0	0	0	0	0	0	0	0	0	0	0	0	0	0	0	0	-1	0	0	0	0
'EX_lnlc(e)'	'linoleic acid (all cis C18:2) exchange'	lnlc[e] <=>	0	0	0	0	0	0	0	0	0	0	0	0	0	0	0	0	0	0	0	0	0	0	0	0	0	0	0	0	0	0	0	0	0	0	0	0	0	0	0	0	0	0	-1	-1.36656e-28	0	0	0
'EX_lnlnca(e)'	'alpha-Linolenic acid exchange'	lnlnca[e] <=>	-1	-1	-1	-1	-1	-1	-1	-1	-1	0	-1	-1	-1	-1	-1	-1	0	-1	-1	-1	-1	0	-1	0	0	-1	0	0	0	0	-1	-1	-1	0	0	-1	-1	-1	0	0	-1	-1	-1	-1	-1	-1	0
'EX_lnlncg(e)'	'gamma-linolenic acid exchange'	lnlncg[e] <=>	0	0	0	0	0	0	0	0	0	0	0	0	0	0	0	0	0	0	0	0	0	0	0	0	0	0	0	0	0	0	0	0	0	0	0	0	0	0	0	0	0	0	-1	-0.1	0	-6.52215e-32	0
'EX_lpchol_hs(e)'	'exchange reaction for lysophosphatidylcholine'	-> lpchol_hs[e]	0	0	0	0	0	0	0	0	0	0	0	0	0	0	0	0	0	0	0	0	0	0	0	0	0	0	0	0	0	0	0	0	0	0	0	0	0	0	0	0	0	0	0	0	0	0	0
'EX_lys_L(e)'	'L-Lysine exchange'	lys_L[e] <=>	-0.01	0.981064	0.981064	-0.01	0.981064	-0.01	0.981064	0.981064	0.981064	0.981064	0.981064	0.981064	0.981064	0.981064	0.981064	0.981064	0.981064	0.981064	-0.01	0.981064	-0.01	0.981064	0.981064	0.981064	-0.01	0.981064	0.981064	0.981064	0.981064	-0.01	-0.01	-0.01	0.981064	0.981064	0.981064	-0.01	0.981064	-0.01	0.981064	-0.01	0.981064	0.981064	0.981064	0.981064	0.981064	0.981064	-0.01
'EX_malt(e)'	'Maltose exchange'	-> malt[e]	0	0	0	-92.2306	0	0	0	0	0	0	0	0	0	0	0	0	0	0	0	0	0	0	0	0	0	0	0	0	-1.60989e-15	0	0	0	0	0	0	-235.517	0	0	0	0	0	0	0	0	0	0	0
'EX_man(e)'	'exchange reaction for D-Mannose'	-> man[e]	0	-463.03	0	0	0	0	0	0	0	0	0	0	0	0	1.46364e-25	0	0	0	-221.553	0	0	0	0	1.10765e-25	9.37074e-24	0	0	0	0	0	-1000	0	0	0	0	0	-3.84935e-24	0	0	0	0	0	0	0	0	-928.92	0
'EX_meoh(e)'	'methanol exchange'	meoh[e] <=>	0	0	-6.74111e-14	-8.57091e-14	-1.77866e-29	0	0	-2.22332e-30	-1.83264e-14	0	-1	5.49857e-14	0	-1.96153e-15	-6.9084e-14	9.79266e-15	0	0	0	-2.68214e-14	3.40247e-19	0	-2.68214e-14	-1.49964e-13	0	0	-3.42836e-13	0	-1.65498e-13	-9.36779e-15	-8.27491e-14	0	4.44665e-30	-8.57091e-14	0	-1	0	-8.27491e-14	0	0	-1	0	-0.982766	3.17645e-14	0	-2.06873e-14	0
'EX_met_L(e)'	'L-Methionine exchange'	met_L[e] <=>	-0.0048936	-0.0048936	-0.0048936	-0.0048936	-0.0048936	-0.0048936	-0.0048936	-0.0048936	-0.0048936	-0.0048936	-0.0048936	-0.0048936	-0.0048936	-0.0048936	-0.0048936	-0.0048936	-0.0048936	-0.0048936	-0.0048936	-0.0048936	-0.0048936	-0.0048936	-0.00638297	-0.0048936	-0.0048936	-0.0048936	-0.0048936	-0.0048936	-0.0048936	-0.0048936	-0.0048936	-0.0048936	-0.0048936	-0.0048936	-0.0048936	-0.0048936	-0.0048936	-0.0048936	-0.0048936	-0.0048936	-0.00638297	-0.0048936	-0.0048936	-0.0048936	-0.0048936	-0.0048936	-0.0048936
'EX_mthgxl(e)'	'Methylglyoxal exchange'	mthgxl[e] <=>	0	1000	0	0	0	0	0	0	1000	0	0	1000	0	0	0	0	1000	0	0	1000	1000	0	0	0	1000	0	194.33	0	0	317.593	1000	3.63925e-10	0	1000	0	0	1000	0	0	0	0	0	0	1000	0	1000	0
'EX_na1(e)'	'exchange reaction for Sodium'	-> na1[e]	4.32654e-10	-3.08864e-10	5.00043e-10	-2.93604e-10	1.16953e-10	1.31359e-10	-8.27707e-11	-4.34363e-10	-4.80998e-10	3.25589e-10	-1.04026e-10	-5.43259e-11	1.5724e-10	-4.35828e-10	-3.46465e-10	-1.30993e-10	1.79215e-10	3.69172e-10	4.47548e-10	7.8034e-10	-6.72176e-10	-3.25956e-10	1.49427e-10	-3.11306e-10	-2.36837e-10	-3.02516e-10	-9.87389e-10	1.88981e-10	9.42707e-10	-1.48877e-09	6.90977e-11	2.19745e-11	-1.22081e-13	-1.78238e-11	1.52235e-10	2.21699e-10	-2.88843e-10	6.03567e-10	-8.11837e-11	-8.65674e-10	-7.37001e-10	-2.46359e-10	3.66364e-10	-3.06178e-10	-9.00956e-11	4.78068e-10	2.47336e-10
'EX_nac(e)'	'Nicotinate exchange'	nac[e] <=>	0.005	2.005	3	2.005	1.005	0.005	2.005	3	2.005	2.005	1	2.005	3	2.005	2.005	2.005	1.005	1.005	1.005	2.005	2.005	2.005	1.005	0.005	0.005	3	0.005	3	2.005	1.005	2.005	1.005	3	1.005	2	0.005	2.005	1.005	2.005	1.005	1.005	3	2.005	1.005	2.005	1.005	0.005
'EX_nad(e)'	'Nicotinamide adenine dinucleotide exchange'	nad[e] <=>	0	-1	-1	-1	-1	0	-1	-1	-1	-1	0	-1	-1	-1	-1	-1	0	0	-1	-1	-1	-1	-1	0	0	-1	0	-1	-1	0	-1	-1	-1	0	0	0	-1	-1	-1	0	-1	-1	-1	-1	-1	-1	0
'EX_nadp(e)'	'Nicotinamide adenine dinucleotide phosphate exchange'	nadp[e] <=>	0	-1	-1	-1	0	0	-1	-1	-1	-1	0	-1	-1	-1	-1	-1	-1	-1	0	-1	-1	-1	0	0	0	-1	0	-1	-1	-1	-1	0	-1	-1	-1	0	-1	0	-1	-1	0	-1	-1	0	-1	0	0
'EX_ncam(e)'	'Nicotinamide exchange'	<=> ncam[e]	-0.005	-0.005	-1	-0.005	-0.005	-0.005	-0.005	-1	-0.005	-0.005	-1	-0.005	-1	-0.005	-0.005	-0.005	-0.005	-0.005	-0.005	-0.005	-0.005	-0.005	-0.005	-0.005	-0.005	-1	-0.005	-1	-0.005	-0.005	-0.005	-0.005	-1	-0.005	-1	-0.005	-0.005	-0.005	-0.005	-0.005	-0.005	-1	-0.005	-0.005	-0.005	-0.005	-0.005
'EX_nh4(e)'	'Ammonia exchange'	nh4[e] <=>	-100	-100	-100	11.0931	-100	125.662	7.05079	-100	1000	62.1378	1000	-100	-100	701.354	-100	8.06456	-100	-100	1000	1000	-100	-100	-0.919977	-100	316.294	13.0901	1.00375	-100	-100	-100	1000	257.036	389.935	-100	1000	-4.01284	641.114	-2.89895	-100	3.06059	-100	-100	420.839	582.022	1000	-100	-100
'EX_no(e)'	'exchange reaction for NO'	no[e] <=>	0	6.98551e-10	0	2.7942e-10	0	498.153	0	-6.06416e-10	0	3.29801e-10	0	5.5884e-10	0	0	-2.7942e-10	7.37499e-10	0	0	8.88642e-10	2.7942e-10	0	0	9.50455e-11	-5.5884e-10	0	0	2.29039e-10	0	-5.5884e-10	0	-2.44493e-10	8.38261e-10	-4.67237e-10	8.38261e-10	1.00762e-10	-1.11768e-09	2.92015e-10	1.3971e-09	0	7.8788e-10	2.7942e-10	-2.7942e-10	-1.78658e-10	4.45326e-10	0	1.3971e-09	-2.26826e-10
'EX_nrpphr(e)'	'Norepinephrine exchange'	nrpphr[e] <=>	0	0	0	0	0	0	0	0	0	0	0	0	0	0	0	0	0	0	0	0	0	0	0	0	0	0	0	0	0	0	0	0	0	0	0	0	0	0	0	0	0	0	0	0	0	0	0
'EX_nrpphrsf(e)'	'Sulfate derivative of norepinephrine exchange'	nrpphrsf[e] <=>	0	0	0	0	0	0	0	0	0	0	0	0	0	0	0	0	0	0	0	0	0	0	0	0	0	0	0	0	0	0	0	0	0	0	0	0	0	0	0	0	0	0	0	0	0	0	0
'EX_nrvnc(e)'	'nervonic acid exchange'	nrvnc[e] <=>	-1	-1	-1	-1	-1	-1	-1	-1	-1	-1.85497e-13	-1	-1	-1	-1	-1	-1	-1	-1	-1	-1	-1	-1	-1	-1	-1.9748e-13	-1	-1	-1.85497e-13	-1.85497e-13	1.85497e-13	-1	-1	-1	-1	-1	-1	-1	-1	-1	-1.35743e-13	-1	-1	-1	-1	-1	-1	-1.85497e-13
'EX_o2(e)'	'exchange reaction for oxugen'	o2[e] <=>	-0.3066	-0.3066	996.998	-0.3066	-0.3066	-0.3066	-0.3066	-0.3066	643.699	1000	1000	854.137	-0.3066	786.117	1000	1000	-0.3066	339.866	1000	1000	260.93	-0.3066	-0.3066	-0.3066	-0.3066	-0.3066	942.865	-0.3066	-0.3066	-0.3066	-0.3066	1000	817.734	-0.3066	1000	-0.3066	-0.3066	-0.3066	-0.3066	-0.3066	190.129	-0.3066	-0.3066	-0.3066	-0.3066	-0.3066	-0.3066
'EX_o2s(e)'	'Superoxide anion exchange'	o2s[e] <=>	-1	-1	-1	-1	-1	-1	-1	-1	-1	993.331	474.833	-1	-1	-1	-1	-1	-1	-1	-1	-1	-1	-1	-1	-1	-1	-1	-1	-1	-1	-1	-1	-1	926.691	-1	-1	-1	-1	-1	-1	-1	0.000418657	-1	-1	-0.000418656	-1	-1	-1
'EX_ocdca(e)'	'echange reaction for octadecanoate (n-C18:0)'	ocdca[e] <=>	-0.1	-0.1	-0.1	-0.1	-0.1	-0.1	-0.1	-0.1	-0.1	0.99972	-0.1	-0.1	-0.1	-0.1	-0.1	-0.1	-0.1	-0.1	-0.1	-0.1	-0.1	-0.1	-0.1	-0.1	-0.1	-0.1	-0.1	0.535975	-0.1	-0.1	-0.1	-0.1	-0.1	-0.1	-0.1	-0.1	-0.1	-0.1	-0.1	-0.1	-0.1	-0.1	-0.1	-0.1	-0.1	-0.1	-0.1
'EX_ocdcea(e)'	'octadecenoate (n-C18:1) exchange'	ocdcea[e] <=>	-0.0192	0	0	0	0	0	0	0	0	5.82334e-28	0	1.66807e-11	-0.0192	0	0	0	0	-0.0192	5.27882e-30	0	0	2.09944	0	-0.0192	-0.0192	0	0	0	1.19262e-24	-1.93686e-14	2.56231e-29	0	0	0	-0.0192	0	-0.0192	-0.0192	-0.0192	0	0	0	-0.0192	0	0	0	0
'EX_orn(e)'	'Ornithine exchange'	orn[e] <=>	-1	-1	-1	-1	-1	-1	-1	-1	-1	-1	-1	-1	-1	4.17224	-1	-1	-1	-1	-1	-1	-1	-1	-1	-1	-1	0	-1	-1	-1	-1	-1	0.0715001	-1	-1	-0.91967	4.08267	-1	0.00510637	-1	-1	5.07076	0	-1	0	-1	-1	0
'EX_paf_hs(e)'	'1-alkyl 2-acteylglycerol 3-phosphocholine (homo sapiens) exchange'	paf_hs[e] <=>	0	-1	-1	-1	-1	-1	-1	-1	-1	1	1	-1	-1	-1	-1	-1	-1	-1	0	-1	-1	-1	-1	-1	-1	-1	-1	-1	-1	-1	1	1	-1	-1	-1	-1	-1	-1	-1	0	-1	-1	-1	-1	-1	-1	-1
'EX_pchol_hs(e)'	'Phosphatidylcholine (homo sapiens) exchange'	pchol_hs[e] <=>	-1	-1	-1	-1	-1	-1	-1	-1	-1	-1	-0.000499025	-1	-1	-1	-1	-1	-0.000499025	-1	-1	-1	-1	-0.00624468	-1	-0.000499025	-0.00568544	-1	-1	-0.000499025	-0.506245	-1	-0.499441	-1	-1	-1	-1	-0.000499024	-1	-1	-1	-0.000499025	-1	-1	-1	-1	-1	-1	-0.000499025
'EX_pe_hs(e)'	'exchange reaction for phosphatidylethanolamine'	-> pe_hs[e]	-0.00177089	-13.7424	-0.00177089	-0.00177089	-40.8955	-0.00177089	-0.00177089	-0.667725	-0.00177089	-0.00177089	-0.00177089	-61.47	-71.3566	-23.464	-0.00177089	-0.667866	-0.00177089	-0.00177089	-0.00177089	-86.689	-0.00177089	-0.00177089	-0.667725	-0.00177089	-0.00177089	-13.59	-0.00177089	-0.00177089	-0.00177089	-0.00177089	-0.00177089	-0.00177089	-4.95822	-0.00177089	-0.00177089	-0.00177089	-0.667725	-1.0012	-0.00177089	-0.00177089	-87.2997	-0.00177089	-75.0129	-97.3308	-0.00177089	-29.6406	-0.00177089
'EX_pglyc_hs(e)'	'phosphatidylglycerol (homo sapiens) exchange'	pglyc_hs[e] <=>	32.9626	49.7033	-0.000466021	35.9626	76.8563	0.746412	-0.000466021	33.6301	35.9626	-0.000466021	0.993788	97.4308	107.317	59.4249	35.9626	36.6287	0.998975	0.746412	-0.000466021	122.65	35.9626	-0.000466021	36.6286	-0.000466021	-0.000466021	49.5509	-0.000466021	-0.000466021	-0.000466021	-0.000466021	0.998975	31.9626	40.9191	29.9626	-0.000466021	-0.000466021	34.9683	36.9621	-0.000466021	0.193988	123.261	29.8395	77.4172	35.9678	35.9626	65.6015	-0.000466021
'EX_phe_L(e)'	'exchange reaction for L-phenylalanine'	phe_L[e] <=>	-0.00829787	-0.00829787	-0.01	-0.00829787	-0.00829787	-0.00829787	-0.00829787	-0.00829787	-0.01	-0.00829787	-0.00829787	-0.01	-0.01	-0.01	-0.01	-0.01	-0.01	-0.00829787	-0.00829787	-0.01	-0.01	-0.00829787	-0.01	-0.01	-0.00829787	-0.00829787	-0.00829787	-0.00829787	-0.01	-0.01	-0.00829787	-0.00829787	-0.01	-0.00829787	-0.00829787	-0.01	-0.00829787	-0.00829787	-0.00829787	-0.00829787	-0.00829787	-0.00829787	-0.01	-0.01	-0.01	-0.00829787	-0.00829787
'EX_pi(e)'	'Phosphate exchange'	pi[e] <=>	-10	-10	23.4713	-10	-10	16.2162	23.9693	-10	-10	16.975	12.9693	-10	-10	-10	-10	-10	16.9698	20.2217	0.86878	-10	-10	11.9736	-10	9.97361	0.96878	-10	-10	16.0458	25.4693	19.9688	6.46878	-10	-10	-10	-10	-0.0753685	-10	-10	23.9693	12.6638	-10	-7.87346	23.5566	-10	-10	-10	0.963035
'EX_pnto_R(e)'	'(R)-Pantothenate exchange'	pnto_R[e] <=>	0	0	0	0	0	0	0	0	0	0	0	0	0	0	0	0	0	0	0	0	0	0	0	0	0	0	0	0	0	0	0	0	0	0	0	0	0	0	0	0	0	0	0	0	0	-6.6562e-25	0
'EX_ppa(e)'	'Propionate exchange'	ppa[e] <=>	0	0	0	-1	0	-1	0	0	0	-1	-1	0	0	0	-1	0	0	0	1.54804e-24	0	0	0	0	0	0	0	0	0	0	0	0	0	0	0	0	0	0	0	0	0	0	0	0	0	0	0	0
'EX_pro_L(e)'	'L-Proline exchange'	pro_L[e] <=>	-0.0131915	0.986809	1.05905	4.06054	-0.0131915	2.09246	5.05905	2.1582	2.02608	-0.0131915	4.02182	0.986809	6.15905	-0.0131915	-0.0131915	-0.0131915	6.15905	2.05905	1.06799	0.0679895	1.06948	4.15905	6.05671	5.15905	-0.0131915	4.11054	-0.0131915	5.15905	-0.0131915	5.06054	5.05905	-0.0131915	0.986809	0.986809	-0.0131915	-0.0131915	2.05831	0.0241597	-0.0131915	0.0590533	-0.0131915	-0.00702117	-0.0131915	1.01054	-0.0131915	-0.0126323	-0.0126323
'EX_prostge1(e)'	'Prostaglandin E1 exchange'	prostge1[e] <=>	0	0	0	0	0	0	0	0	0	0	0	0	0	0	0	0	0	0	0	0	0	0	0	0	0	0	0	0	0	0	0	0	0	0	0	0	0	0	0	0	0	0	0	0	0	0	0
'EX_prostge2(e)'	'Prostaglandin E2 exchange'	prostge2[e] <=>	0	0	0	0	0	0	0	0	0	0	0	0	0	0	0	0	0	0	0	0	0	0	0	0	0	0	0	0	0	0	0	0	0	0	0	0	0	0	0	0	0	0	0	0	0	0	0
'EX_prostgf2(e)'	'Prostaglandin F2alpha exchange'	prostgf2[e] <=>	0	0	0	0	0	0	0	0	0	0	0	0	0	0	0	0	0	0	0	0	0	0	0	0	0	0	0	0	0	0	0	0	0	0	0	0	0	0	0	0	0	0	0	0	0	0	0
'EX_ps_hs(e)'	'phosphatidylserine (homo sapiens) exchange'	ps_hs[e] <=>	-1	-1	0.493755	-1	-1	-1	0.993755	-1	-1	0.988111	-1	-1	-1	-1	-1	-1	-0.00568544	-1	19.0943	-1	-1	-1	-1	-0.00574566	-1	-1	27.9674	0.921186	-1	-0.00624468	-0.00568544	-1	-1	-1	26.9631	1.03896	0.660269	-1	0.993755	-0.894654	-1	-1	-1	96.324	-1	-1	-1
'EX_pydam(e)'	'exchange reaction for Pyridoxamine'	-> pydam[e]	0	0	0	0	0	0	0	0	0	0	0	0	0	0	0	0	0	0	0	0	0	0	0	0	0	0	0	0	0	0	0	0	0	0	0	0	0	0	0	0	0	0	0	0	0	0	0
'EX_pydx(e)'	'exchange reaction for Pyridoxal'	-> pydx[e]	0	0	0	0	0	0	0	0	0	0	0	0	0	0	0	0	0	0	0	0	0	0	0	0	0	0	0	0	0	0	0	0	0	0	0	0	0	0	0	0	0	0	0	0	0	0	0
'EX_pydxn(e)'	'exchange reaction for Pyridoxine'	-> pydxn[e]	0	0	0	0	0	0	0	0	0	0	0	0	0	0	0	0	0	0	0	0	0	0	0	0	0	0	0	0	0	0	0	0	0	0	0	0	0	0	0	0	0	0	0	0	0	0	0
'EX_pyr(e)'	'Pyruvate exchange'	pyr[e] <=>	1000	1000	1000	1000	1000	1000	1000	1000	1000	1000	1000	1000	1000	1000	1000	1000	1000	1000	1000	1000	1000	1000	1000	1000	1000	1000	1000	1000	1000	1000	1000	1000	1000	1000	1000	1000	1000	1000	1000	1000	1000	1000	1000	1000	1000	1000	1000
'EX_retfa(e)'	'fatty acid retinol exchange'	retfa[e] <=>	-1	-1	-1	-1	-1	-1	-1	-1	-1	-1	-1	-1	-1	-1	-1	-1	-1	-1	-1	-1	-1	-1	-1	-1	-1	-1	-1	-1	-1	-1	-1	-1	-1	-1	-1	-1	-1	-1	-1	-1	-1	-1	-1	-1	-1	-1	-1
'EX_retinol(e)'	'Retinol exchange'	retinol[e] <=>	1	1	-100	-100	1	-100	-100	-100	-100	-100	-100	-100	1	-100	-100	-100	-100	-100	-100	-100	-100	-100	-100	-88.5778	-100	-100	1	1	-62.6219	-100	1	-100	-100	1	-100	1	1	1	-100	1	-100	-100	-100	-100	-100	1	1
'EX_retinol_9_cis(e)'	'9-cis-retinol exchange'	retinol_9_cis[e] <=>	1	1	1	1	1	1	1	1	1	1	1	1	1	1	1	1	1	1	1	1	1	1	1	1	0	1	1	1	1	1	1	1	1	1	1	1	1	1	1	1	1	1	1	1	1	1	1
'EX_retinol_cis_11(e)'	'cis-11-retinol exchange'	retinol_cis_11[e] <=>	1	1	1	1	1	1	1	1	1	1	1	1	1	1	1	1	1	1	1	1	1	1	1	1	0	1	1	1	1	1	1	1	1	1	1	1	1	1	1	1	1	1	1	1	1	1	0
'EX_retn(e)'	'Retinoate exchange'	retn[e] <=>	1.71575e-13	1.71575e-13	101	101	1.71575e-13	101	101	101	101	101	101	101	4.97774e-11	101	101	101	101	101	101	101	101	101	101	89.5778	101	101	1.71575e-13	1.71575e-13	63.6219	101	4.99411e-11	101	101	1.71575e-13	101	1.71575e-13	1.22467e-10	1.71575e-13	101	1.71575e-13	101	101	101	101	101	1.71575e-13	1.71575e-13
'EX_ribflv(e)'	'exchange reaction for Riboflavin'	-> ribflv[e]	-9.03793e-15	2.41733e-14	-7.21465e-14	0	1.32825e-15	0	0	-2.85236e-14	0	0	0	4.21773e-14	-2.63608e-14	2.1927e-14	0	0	0	0	0	0	0	0	0	0	0	0	-1.06963e-14	7.81358e-14	-4.75554e-24	1.69292e-14	-6.08029e-16	0	0	0	0	0	0	0	0	0	2.91109e-14	0	0	0	1.03214e-14	-1.69055e-14	-1.79185e-13
'EX_Rtotal(e)'	'R total exchange'	Rtotal[e] <=>	34.6221	51.2038	1.64944	37.4625	78.3562	2.39632	1.14944	35.13	37.4625	1.00564	0.999441	98.9307	108.817	60.9248	36.4631	-1	0.14994	2.24632	1.5	124.15	37.4625	1	38.1285	0.999441	2.65904	154.928	861.213	1	159.224	3.09888	23.7483	33.4625	42.419	31.4625	536.186	1.49944	107.981	38.462	0.999441	4.9439	124.76	31.3394	78.9177	38.4677	37.4625	67.1014	651.348
'EX_Rtotal2(e)'	'R total 2 position exchange'	Rtotal2[e] <=>	-1	-1	-1	-1	-1	-1	-1	-1	-1	4.00564	-1	-1	-1	-1	-1	-1	3.0005	-1	-1	-1	-1	4	-1	-1	1.5	-1	-1	3.53653	4.5	4	-1	-1	-1	-1	-1	-1	-1	-1	-1	4.69445	-1	-1	-1	-1	-1	-1	-1
'EX_Rtotal3(e)'	'R total 3 position exchange'	Rtotal3[e] <=>	-1	-1	-1	-1	-1	-1	-1	-1	-1	1	-1	-1	-1	-1	-1	-1	-1	-1	-1	-1	-1	-1.36766e-13	-1	-1	0.500559	-1	-1	1	1.36766e-13	-5.62643e-14	-1	-1	-1	-1	-1	-1	-1	-1	-1	1	-1	-1	-1	-1	-1	-1	-1
'EX_s2l2fn2m2masn(e)'	'PA6 exchange'	s2l2fn2m2masn[e] <=>	0	0	-1	-1	-1	0	-1	-1	-1	-1	-1	-1	-1	-1	-1	-1	-1	-1	-1	-1	-1	0	-1	-1	0	-1	-1	-1	-1	0	0	0	-1	0	-1	0	-1	0	-1	-1	0	-1	-1	0	-1	-1	0
'EX_s2l2n2m2masn(e)'	'de-Fuc form of PA6 exchange'	s2l2n2m2masn[e] <=>	0	0	1	1	1	0	1	1	1	1	1	1	1	1	1	1	1	1	1	1	1	0	1	1	0	1	1	1	1	0	0	0	1	0	1	0	1	0	1	1	0	1	1	0	1	1	0
'EX_ser_L(e)'	'exchange reaction for L-serine'	ser_L[e] <=>	2.92162	-0.05	-0.05	-0.05	-0.05	-0.05	999.919	-0.05	1000	1000	753.551	1000	-0.05	-0.05	107.193	1000	-0.05	-0.05	979.826	2.02527	-0.05	277.225	-0.05	1000	1000	0.98726	-0.05	1000	-0.05	588.772	1000	1000	1000	103.117	1000	-0.05	366.239	994.922	1000	-0.05	94.9955	1000	2.97003	320.572	1000	-0.05	98.0933
'EX_so4(e)'	'Sulfate exchange'	so4[e] <=>	0	0	0	0	0	0	0	0	0	0	0	0	0	0	0	0	0	0	0	0	0	0	0	0	3.38305e-10	0	0	0	0	0	0	0	0	0	0	0	0	-1	0	3.39363e-10	0	3.39816e-10	3.38865e-10	-1	0	0	0
'EX_spc_hs(e)'	'sphingosylphosphorylcholine (homo sapiens) exchange'	spc_hs[e] <=>	0	0	0	0	0	0	0	0	0	0	0	0	0	0	0	0	0	0	0	0	0	0	0	0	0	0	0	0	0	0	0	0	0.999441	0	0	0	0	0.999441	0	0	0.999441	0	0	0.999441	0	0	0
'EX_sph1p(e)'	'Sphinganine 1-phosphate exchange'	sph1p[e] <=>	-0.000559212	-0.000559212	-0.000559212	-0.000559212	-0.000559212	-0.000559212	-0.000559212	-0.000559212	-0.000559212	-0.000559212	-0.000559212	-0.000559212	-0.000559212	-0.000559212	-1	-0.000559212	-0.000559212	-0.000559212	-0.000559212	-0.000559212	-0.000559212	-0.000559212	-0.000559212	-0.000559212	-0.000559212	-0.000559212	-0.000559212	-0.000559212	-0.000559212	0	-0.000559212	-0.000559212	-1	-0.000559212	-0.000559212	-0.000559212	-0.000559212	-1	-0.000559212	-0.000559212	-1	-0.000559212	-0.000559212	-1	-0.000559212	-0.000559212	0
'EX_sphs1p(e)'	'Sphingosine 1-phosphate exchange'	sphs1p[e] <=>	0	0	0	0	0	0	0	0	0	0	0	0	0	1.16865e-27	0	-1.38683e-25	0	0	0	0	0	0	0	0	0	0	0	0	0	0	0	0	0	0	0	0	0	0	0	0	0	0	0	0	0	0	0
'EX_strdnc(e)'	'stearidonic acid exchange'	strdnc[e] <=>	-1	-1	-1	-1	-1	-1	-1	-1	-1	-1	-1	-1	-1	-1	-1	-1	-1	-1	-1	-1	-1	-1	-1	-1	-1	-1	-1	-1	0	0	-1	-1	-1	-1	-1	-1	-1	-1	-1	-1	-1	-1	-1	-1	-1	-1	-1
'EX_tag_hs(e)'	'triacylglycerol (homo sapiens) exchange'	tag_hs[e] <=>	-1	-1	-1	-1	-1	-1	-1	-1	-1	-1	-1	-1	-1	-1	-1	-1	-1	-1	-1	-1	-1	0	-1	-1	-0.500559	-1	-1	-1	-1.85907e-13	0	-1	-1	-1	-1	-1	-1	-1	-1	-1	-1	-1	-1	-1	-1	-1	-1	1
'EX_taur(e)'	'Taurine exchange'	taur[e] <=>	0	0	0	0	0	0	0	0	0	0	0	0	0	0	0	0	0	0	0	-3.88611e-25	0	0	0	0	0	0	0	0	0	0	0	0	0	0	0	0	0	0	0	0	0	0	0	0	0	0	0
'EX_tchola(e)'	'Taurocholic acid exchange'	tchola[e] <=>	0	0	0	0	0	0	0	0	0	0	0	0	0	0	0	0	0	0	0	0	0	0	0	0	0	0	0	0	0	0	0	0	0	0	0	0	0	0	0	0	0	0	0	0	0	0	0
'EX_tcynt(e)'	'Thiocyanate exchange'	tcynt[e] <=>	1	0	0.423084	0	0	0	0	0.0985106	0	0	0	0	1	1	1	1	0.923643	0	0	0	0	0.0985106	0	0.0985106	1	1	0	1	1	0	0	0	0	0	0.948511	0	0	0	0	0	0	1	1	0	0	1	0
'EX_tethex3(e)'	'tetracosahexaenoic acid, n-3 exchange'	tethex3[e] <=>	0	0	0	0	0	0	0	0	0	0	0	0	0	0	0	0	0	0	0	0	0	0	0	0	0	0	0	0	0	0	0	0	0	0	0	0	0	0	0	0	0	0	0	0	0	0	0
'EX_tetpent3(e)'	'tetracosapentaenoic acid, n-3 exchange'	tetpent3[e] <=>	0	0	0	0	0	0	0	0	0	0	0	0	0	0	0	0	0	0	0	0	0	0	0	0	0	0	0	0	0	0	0	0	0	0	0	0	0	0	0	0	0	0	0	0	0	0	0
'EX_thr_L(e)'	'L-Threonine exchange'	thr_L[e] <=>	-0.01	-0.01	-0.01	-0.01	-0.01	-0.01	-0.01	-0.01	-0.01	-0.01	-0.01	-0.01	-0.01	-0.01	-0.01	-0.01	-0.01	-0.01	-0.01	-0.01	-0.01	-0.01	-0.01	-0.01	-0.01	-0.01	-0.01	-0.01	-0.01	-0.01	-0.01	-0.01	-0.01	-0.01	-0.01	-0.01	-0.01	-0.01	-0.01	-0.01	-0.01	-0.01	-0.01	-0.01	-0.01	-0.01	-0.01
'EX_thym(e)'	'Thymine exchange'	thym[e] <=>	2.497e-13	-2.497e-13	0	-2.497e-13	2.38974e-13	-0.000418657	1.30213e-13	0.998031	-2.497e-13	-0.000418657	2.497e-13	-0.000418657	-2.497e-13	692.361	-2.497e-13	-2.497e-13	0	-2.497e-13	-2.497e-13	1	147.874	-0.000418657	0.999581	0	658.66	-0.000418657	0.999581	-0.000418657	0.999581	315.559	0.000316543	-2.497e-13	1	0.999581	2.497e-13	-0.000418657	5.99706	2.497e-13	1	1.96533	-0.000418657	1.98684	0.999581	1	2.497e-13	1	0
'EX_thymd(e)'	'Thymidine exchange'	thymd[e] <=>	0	0	0	0	0	0	0	0	0	0	0	0	0	-1	0	0	0	0	0	-1	-1	0	-1	0	-1	0	-1	0	-1	0	-0.000735201	0	-1	-1	0	0	0	0	-1	0	0	0	-1	-1	0	-1	0
'EX_trp_L(e)'	'L-Tryptophan exchange'	trp_L[e] <=>	-0.000425533	-0.000425533	-0.000425533	-0.000425533	-0.000425533	-0.000425533	-0.000425533	-0.000425533	-0.000425533	-0.000425533	-0.000425533	-0.000425533	-0.000425533	-0.000425533	-0.000425533	-0.000425533	-0.000425533	-0.000425533	-0.000425533	-0.000425533	-0.000425533	-0.000425533	-0.000425533	-0.000425533	-0.000425533	-0.000425533	-0.000425533	-0.000425533	-0.000425533	-0.000425533	-0.000425533	-0.000425533	-0.000425533	-0.000425533	-0.000425533	-0.000425533	-0.000425533	-0.000425533	-0.000425533	-0.000425533	-0.000425533	-0.000425533	-0.000425533	-0.000425533	-0.000425533	-0.000425533	-0.000425533
'EX_ttdca(e)'	'exchange reaction for tetradecanoate (n-C14:0)'	ttdca[e] <=>	-0.1	-0.1	-0.1	-0.1	-0.1	-0.1	-0.1	-0.1	-0.1	-0.000279606	-0.1	-0.1	-0.1	-0.1	-0.1	-0.1	-0.1	-0.1	-0.1	-0.1	-0.1	0	-0.1	-0.1	-0.1	-0.1	-0.1	0	-0.1	-7.77423e-27	-0.1	-0.1	-0.1	-0.1	-0.1	-0.1	-0.1	-0.1	-0.1	-0.1	-0.1	-0.1	-0.1	-0.1	-0.1	-0.1	0
'EX_tyr_L(e)'	'L-Tyrosine exchange'	tyr_L[e] <=>	-0.00510637	-0.00510637	-0.00340423	-0.00510637	-0.00510637	-0.00510637	-0.00510637	-0.00510637	-0.00340423	-0.00510637	-0.00510637	-0.00340423	-0.00340423	-0.00340423	-0.00340423	-0.00340423	-0.00340423	-0.00510637	-0.00510637	-0.00340423	-0.00340423	-0.00510637	-0.00340423	-0.00340423	-0.00510637	-0.00510637	-0.00510637	-0.00510637	-0.00340423	-0.00340423	-0.00510637	-0.00510637	-0.00340423	-0.00510637	-0.00510637	-0.00340423	-0.00510637	-0.00510637	-0.00510637	-0.00510637	-0.00510637	-0.00510637	-0.00340423	-0.00340423	-0.00340423	-0.00510637	-0.00510637
'EX_udp(e)'	'UDP exchange'	udp[e] <=>	-1	-1	-1	-1	-1	-1	-1	-1	-1	-1	-1	-1	-1	-1	-1	-1	-1	-1	-1	-1	-1	-1	-1	-1	0	-1	-1	-1	-1	-1	0	-1	-1	-1	-1	0	-1	-1	-1	-1	-1	-1	-1	-1	-1	-1	0
'EX_ump(e)'	'UMP exchange'	ump[e] <=>	-1	-1	-1	-1	-1	-1	-1	-1	-1	-1	-1	-1	-1	-1	-1	-1	-1	-1	-1	-1	-1	2	-1	2	0	-1	-1	-1	-1	-1	0	-1	-1	-1	-1	0	-1	-1	-1	-1	-1	-1	-1	-1	-1	-1	0
'EX_ura(e)'	'Uracil exchange'	ura[e] <=>	-1	-1	3.99861	1000	152.9	-1	-1	4.00058	621.487	-1	300.666	1000	-1	-1	-1	-1	-1	-1	1000	4.99662	-1	-1	1000	-1	-1	4.99704	146.722	-1	-1	-1	936.172	-1	1000	-1	1000	1.99704	-1	-1	-1	-1	-1	899.065	1000	1000	-1	-1	-1
'EX_urate(e)'	'Urate exchange'	urate[e] <=>	757.531	-3.20661e-25	4.99639	9.99492	583.246	1000	1.99786	0	0	1000	980.896	-3.49034e-13	681.844	581.553	3	-3.08317e-13	0	0	1.99828	1000	461.271	1000	0	0	1000	1000	1.7524e-15	800.822	0	0	993.013	1000	692.904	2.99853	134.823	1000	2.99853	0	1000	0	1000	0	424.347	1000	1000	1.95716e-29	-7.84366e-24
'EX_uri(e)'	'exchange reaction for Uridine'	uri[e] <=>	902.009	-1	-1	-1	-1	-1	4.99632	-1	-1	1000	703.331	-1	-1	1000	1000	1000	-1	-1	-1	-1	-1	-1	-1	-1	-1	-1	-1	-1	-1	-1	65.8249	4.99778	-1	-1	2.99746	1000	-1	-1	194.93	1000	1000	-1	-1	-1	1000	809.586	-1
'EX_utp(e)'	'UTP exchange'	utp[e] <=>	-1	-1	-1	-1	-1	-1	-1	-1	-1	-1	-1	-1	-1	-1	-1	-1	-1	-1	-1	-1	-1	-1	-1	-1	0	-1	-1	-1	-1	-1	0	-1	-1	-1	-1	0	-1	-1	-1	-1	-1	-1	-1	-1	-1	-1	0
'EX_vacc(e)'	'vaccenic acid exchange'	vacc[e] <=>	0	0	0	0	0	0	0	0	0	0	0	0	0	0	0	0	0	0	3.08426e-30	0	0	0	0	0	0	0	0	0	0	0	0	0	0	0	0	0	0	0	0	0	0	0	-1	-2.64481e-27	0	0	0
'EX_val_L(e)'	'L-Valine exchange'	val_L[e] <=>	-0.05	-0.05	-0.05	-0.05	-0.05	-0.05	-0.05	-0.05	-0.05	-0.05	-0.0112766	-0.0112766	-0.05	-0.05	-0.05	-0.05	-0.05	-0.05	-0.05	-0.05	-0.05	-0.05	-0.05	-0.05	-0.05	-0.05	-0.05	-0.05	-0.05	-0.05	-0.05	-0.05	-0.05	-0.0112766	-0.05	-0.05	-0.05	-0.0112766	-0.0112766	-0.05	-0.05	-0.05	-0.05	-0.05	-0.05	-0.05	-0.05
'EX_vitd3(e)'	'exchange reaction for calctriol'	-> vitd3[e]	0	0	0	0	0	0	0	0	0	0	0	0	0	0	0	0	0	0	0	-131.124	0	0	-165.953	0	0	0	0	0	0	-295.953	0	0	0	0	0	0	0	0	0	0	0	0	0	0	0	0	0
'EX_xylt(e)'	'exchange reaction for xylitol'	-> xylt[e]	-216.241	-1000	-562.048	-529.923	-284.015	-1000	-1000	-676.226	1.80028e-23	-89.5698	-1000	-796.416	0	-1000	-1000	-562.625	0	-468.28	-1000	-1000	0	-1000	-1000	-1000	-1000	-998	0	-1000	-874.503	0	0	-1000	-1000	-625.765	-1000	-1000	-999	-356.7	7.99722e-15	-1000	-1000	-773.769	-997	-1000	-657.046	-999	0
'EX_yvite(e)'	'gamma-Tocopherol exchange'	yvite[e] <=>	0	0	0	0	0	0	0	0	0	0	0	0	0	0	0	0	0	0	0	0	0	0	0	0	0	0	0	0	0	0	0	0	0	0	0	0	0	0	0	0	0	0	0	0	0	0	0
'FACOAL160i'	'C160 fatty acid activation'	atp[c] + coa[c] + hdca[c] -> amp[c] + ppi[c] + pmtcoa[c]	0	0	0	0	0	0	0	0	0	0	0	0	0	0	0	0	0	0	0	0	0	0	0	0	0	0	0.0151065	0	0	0	0	0	0	1	0	0	0	0	0	0	0	0	0	0	0	0	0
'FACOAL161'	'fatty-acid--CoA ligase (hexadecenoate)'	atp[c] + coa[c] + hdcea[c] -> amp[c] + ppi[c] + hdcoa[c]	-2.78628e-23	0.000559212	0	0	0	0	0	0	0	0	0	0	0	0	0	0	0	0	0.000559212	0.000559212	0	0	0	0	0	0	860.214	0	157.575	0	4.10576e-26	0	0	0	523.927	0	0	0	0	2.09054e-25	3.5793e-28	0	0.000559212	0.8	0	0	835.266
'FACOAL180i'	'C180 fatty acid activation'	atp[c] + coa[c] + ocdca[c] -> amp[c] + ppi[c] + stcoa[c]	0	0	0	0	0	0	0	0	0	0	0	0	0	0	0	0	0	0	0	0	0	0	0	0	0	0	0	0	0	0	0	0	0	0	0	0	0	0	0	0	0	0	0	0	0	0	0
'FACOAL1812'	'fatty-acid--CoA ligase'	atp[c] + coa[c] + vacc[c] -> amp[c] + ppi[c] + vacccoa[c]	0	0	0	0	0	0	0	0	0	0	0	0	0	0	0	0	0	0	-3.08426e-30	0	0	0	0	0	0	0	0	0	0	0	0	0	0	0	0	0	0	0	0	0	0	0	1	2.64481e-27	0	0	0
'FACOAL1813'	'fatty-acid--CoA ligase'	atp[c] + coa[c] + elaid[c] -> amp[c] + ppi[c] + od2coa[c]	1	1	1	1	1	1	1	1	1	0	1	1	1	1	1	1	1	1	1	1	1	0	1	1	0	1	1	0	0	0	1	1	1	1	1	1	1	1	1	1	1	1	1	1	1	1	1
'FACOAL181i'	'C181 fatty acid activation'	atp[c] + coa[c] + ocdcea[c] -> amp[c] + ppi[c] + odecoa[c]	0	0	0	0	0	0	0	0	0	0	0	0	0	0	0	0	0	0	0	0	0	0	0	0	0	0	0	0	0	0	0	0	0	0	0	0	0	0	0	0	0	0	0	0	0	0	0
'FACOAL1821'	'fatty-acid--CoA ligase'	atp[c] + coa[c] + lnlc[c] -> amp[c] + ppi[c] + lnlccoa[c]	0	0	0	0	0	0	0	0	0	0	0	0	0	0	0	0	0	0	0	0	0	0	0	0	0	0	0	0	0	0	0	0	0	0	0	0	0	0	0	0	0	0	0	0	0	0	0
'FACOAL1822'	'fatty-acid--CoA ligase'	atp[c] + coa[c] + lneldc[c] -> amp[c] + ppi[c] + lneldccoa[c]	0	0	0	0	0	0	0	0	0	0	0	0	0	0	0	0	0	0	0	0	0	0	0	0	0	0	0	0	0	0	0	0	0	0	0	0	0	0	0	0	0	0	1	0	0	0	0
'FACOAL1831'	'fatty-acid--CoA ligase'	atp[c] + coa[c] + lnlncg[c] -> amp[c] + ppi[c] + lnlncgcoa[c]	0	0	0	0	0	0	0	0	0	0	0	0	0	0	0	0	0	0	0	0	0	0	0	0	0	0	0	0	0	0	0	0	0	0	0	0	0	0	0	0	0	0	1	0.1	0	6.52215e-32	0
'FACOAL1832'	'fatty-acid--CoA ligase'	atp[c] + coa[c] + lnlnca[c] -> amp[c] + ppi[c] + lnlncacoa[c]	1	1	1	1	1	1	1	1	1	0	1	1	1	1	1	1	0	1	1	1	1	0	1	0	0	1	0	0	0	0	1	1	1	0	0	1	1	1	0	0	1	1	1	1	1	1	0
'FACOAL184'	'fatty-acid--CoA ligase'	atp[c] + coa[c] + strdnc[c] -> amp[c] + ppi[c] + strdnccoa[c]	0	1	0	0	1	1	0	0	0	0	0	0	0	0	0	1	1	0	0	0	0	0	0	0	1	1	0	0	0	0	1	0	1	1	0	0	1	0	0	0	0	0	1	0	0	0	0
'FACOAL200'	'fatty-acid--CoA ligase'	atp[c] + coa[c] + arach[c] -> amp[c] + ppi[c] + arachcoa[c]	0	0	0	0	0	0	0	0	0	0	0	0	0	0	0	0	0	0	0	0	0	0	0	0	0	0	0	0	0	0	0	0	0	0	0	0	0	0	0	0	0	0	0	0	0	0	0
'FACOAL204'	'fatty-acid--CoA ligase'	atp[c] + coa[c] + arachd[c] -> amp[c] + ppi[c] + arachdcoa[c]	0	1	1	1	1	1	1	1	1	0	0	0	1	1	1	1	1	1	1	1	1	0	1	1	1	1	1	0	0	1	1	1	1	1	1	1	1	1	1	0	1	1	1	1	1	1	0
'FACOAL224'	'fatty-acid--CoA ligase'	atp[c] + coa[c] + adrn[c] -> amp[c] + ppi[c] + adrncoa[c]	1	1	1	1	1	1	1	1	1	0	1	1	1	1	1	1	1	1	1	1	1	1	1	1	1	1	1	0	0	1	1	1	1	1	1	1	1	1	1	0	1	1	1	1	1	1	0
'FACOAL2251'	'fatty-acid--CoA ligase'	atp[c] + coa[c] + dcsptn1[c] -> amp[c] + ppi[c] + dcsptn1coa[c]	0	1	1	1	1	1	1	1	1	0	1	1	1	1	1	1	1	1	1	1	1	1	1	1	1	1	1	0	0	0	1	1	1	1	1	1	1	1	1	0	1	1	1	1	1	1	0
'FACOAL2252'	'fatty-acid--CoA ligase'	atp[c] + coa[c] + clpnd[c] -> amp[c] + ppi[c] + clpndcoa[c]	1	1	1	1	1	1	1	1	1	0	1	1	1	1	1	1	1	1	1	1	1	0	1	1	1	1	1	0	0	1	1	1	1	1	1	1	1	1	1	1.89912e-24	1	1	1	1	1	1	0
'FACOAL226'	'fatty-acid--CoA ligase'	atp[c] + coa[c] + crvnc[c] -> amp[c] + ppi[c] + c226coa[c]	0	1	1	1	1	1	1	1	1	0	1	0	1	1	1	1	1	1	1	1	1	0	1	0	1	1	1	0	0	0	1	1	1	1	1	1	1	1	1	1	1	1	1	1	1	1	1
'FACOAL241'	'fatty-acid--CoA ligase'	atp[c] + coa[c] + nrvnc[c] -> amp[c] + ppi[c] + nrvnccoa[c]	1	1	1	1	1	1	1	1	1	0	1	1	1	1	1	1	1	1	1	1	1	1	1	1	-2.23091e-24	1	1	0	0	0	1	1	1	1	1	1	1	1	1	-1.7542e-25	1	1	1	1	1	1	0
'FACOAL245_2'	'fatty-acid--CoA ligase'	atp[c] + coa[c] + tetpent3[c] -> amp[c] + ppi[c] + tetpent3coa[c]	0	0	0	0	0	0	0	0	0	0	0	0	0	0	0	0	0	0	0	0	0	0	0	0	0	0	0	0	0	0	0	0	0	0	0	0	0	0	0	0	0	0	0	0	0	0	0
'FACOAL246_1'	'fatty-acid--CoA ligase'	atp[c] + coa[c] + tethex3[c] -> amp[c] + ppi[c] + tethex3coa[c]	0	0	0	0	0	0	0	0	0	0	0	0	0	0	0	0	0	0	0	0	0	0	0	0	0	0	0	0	0	0	0	0	0	0	0	0	0	0	0	0	0	0	0	0	0	0	0
'FADH2tru'	'FADH2 transporter, endoplasmic reticulum'	fadh2[c] -> fadh2[r]	0	0	0	0	0	0	0	0	0	0	0	0	0	0	0	0	0	0	0	0	0	0	0	0	0	0	0	0	0	0	0	0	0	0	0	0	0	0	0	0	0	0	0	0	0	0	0
'FADtru'	'FAD transporter, endoplasmic reticulum'	fad[r] -> fad[c]	0	0	0	0	0	0	0	0	0	0	0	0	0	0	0	0	0	0	0	0	0	0	0	0	0	0	0	0	0	0	0	0	0	0	0	0	0	0	0	0	0	0	0	0	0	0	0
'FALDH'	'formaldehyde dehydrogenase'	nad[c] + fald[c] + gthrd[c] <=> h[c] + nadh[c] + Sfglutth[c]	0	0	6.74111e-14	8.57091e-14	8.8933e-30	0	0	0	1.83264e-14	0	1	-5.49857e-14	0	1.96153e-15	6.9084e-14	-9.79266e-15	0	0	0	2.68214e-14	-3.40247e-19	0	2.68214e-14	1.49964e-13	0	0	3.42836e-13	0	1.65498e-13	9.36779e-15	8.27491e-14	0	0	8.57091e-14	0	1	0	8.27491e-14	0	0	1	0	0.982766	-3.17645e-14	0	2.06873e-14	0
'FALDtly'	'formaldehyde transport via diffusion (lysosomall)'	fald[l] <=> fald[c]	0	500	0	0	0	0	0	500.75	0	0	0	0	0	0	0	0	0	0	0	0	0	0	0	0	0	0	0	0	0	0	0	0	0	0	0	0	0	0	0	0	0	0	0	0	0	0	0
'FAOXC140'	'Beta oxidation of long chain fatty acid'	6 h2o[m] + 6 coa[m] + 6 nad[m] + 6 fad[m] + tdcoa[m] -> 6 h[m] + 6 nadh[m] + 7 accoa[m] + 6 fadh2[m]	0	0	0	0	0	0	0	0	0	0	0	0	0	0	0	0	0	0	0	0	0	0	0	0	0	0	0	0	59.7381	0	0	0	0	0	0	0	54.8597	0	0	0	0	0	0	25.9798	0	0	0
'FAOXC160'	'Beta oxidation of long chain fatty acid'	7 h2o[m] + 7 coa[m] + 7 nad[m] + 7 fad[m] + pmtcoa[m] -> 7 h[m] + 7 nadh[m] + 8 accoa[m] + 7 fadh2[m]	0	0	0	0	0	0	0	0	0	0	0	0	0	0	0	0	0	0	0	0	0	0	0	0	0	0	0	0	0	0	0	0	0	0	0	0	0	0	0	0	0	0	0	0	0	0	0
'FAOXC16080m'	'Beta oxidation of long chain fatty acid'	4 h2o[m] + 4 coa[m] + 4 nad[m] + 4 fad[m] + pmtcoa[m] -> 4 h[m] + 4 nadh[m] + 4 accoa[m] + 4 fadh2[m] + occoa[m]	0	0	0	0	0	0	0	0	0	0	0	0	0	0	0	0	0	0	0	0	0	0	123.69	0	0	0	0	0	0	0	0	0	111.675	0	0	0	0	0	0	0	0	0	0	0	0	0	0
'FAOXC161802m'	'Beta oxidation fatty acid'	4 h2o[m] + 4 coa[m] + 4 nad[m] + 3 fad[m] + hdd2coa[m] -> 4 h[m] + 4 nadh[m] + 4 accoa[m] + 3 fadh2[m] + occoa[m]	0	0	0	-1.64858e-23	0	0	0	0	0	0	0	0	0	0	0	0	0	191.466	0	0	0	0	0	0	0	0	0	0	0	0	0	0	0	0	0	0	0	0	0	0	0	0	0	0	216.731	0	0
'FAOXC16180m'	'Beta oxidation fatty acid'	4 h2o[m] + 4 coa[m] + 4 nad[m] + 3 fad[m] + hdcoa[m] -> 4 h[m] + 4 nadh[m] + 4 accoa[m] + 3 fadh2[m] + occoa[m]	0	0	0	0	0	0	0	0	0	0	0	0	0	0	0	0	0	0	0	0	0	0	0	0	0	0	0	0	0	0	0	0	0	0	0	0	0	0	0	0	0	0	0	0	0	0	0
'FAOXC1811603m'	'Beta oxidation fatty acid'	5 h2o[m] + 5 coa[m] + 5 nad[m] + 4 fad[m] + odecoa[m] -> 5 h[m] + 5 nadh[m] + 5 accoa[m] + 4 fadh2[m] + occoa[m]	0	0	0	0	0	0	0	0	0	0	0	0	0	0	0	0	0	0.0192	0	0	0	0	0	0	0	0	0	0	0	0	0	0	0	0	0	0	0	0	0.0192	0	0	0	0.0192	0	0	0	0
'FAOXC204'	'Beta oxidation of long chain fatty acid'	9 h2o[m] + 9 coa[m] + 9 nad[m] + 5 fad[m] + arachdcoa[m] -> 9 h[m] + 9 nadh[m] + 10 accoa[m] + 5 fadh2[m]	0	0	0	0	0	0	0	0	0	0	0	0	0	0	0	0	0	0	0	0	0	0	0	0	0	0	0	0	0	0	0	0	0	0	0	0	0	0	0	0	0	0	0	0	0	0	0
'FAOXC80'	'Beta oxidation of med/long chain fatty acid'	3 h2o[m] + 3 coa[m] + 3 nad[m] + 3 fad[m] + occoa[m] -> 3 h[m] + 3 nadh[m] + 4 accoa[m] + 3 fadh2[m]	0	0	0	0	0	18.4616	287.461	0	0	391.753	163.495	0	0	0	0	100.289	0	0	0	0	0	188.551	0	0	64.4341	0	220.714	70.2816	0	35.983	0	0	0	0	350.487	0	0	0	0	0	40.683	0	132.329	0	0	0	29.6904
'FAS100COA'	'fatty acyl-CoA synthase (n-C10:0CoA)'	3 h[c] + 2 nadph[c] + malcoa[c] + occoa[c] -> h2o[c] + 2 nadp[c] + co2[c] + coa[c] + dcacoa[c]	0	0	0	0	0	0	0	0	0	0	0	0	0	0	0	0	0	0	0	0	0	0	128.309	0	5.18282e-27	69.1513	0	0	-1.06506e-32	-5.33749e-25	9	0	0	0	0	0	190.063	0	0	2.36228e-26	0	156.649	0	0	0	0	0
'FAS120COA'	'fatty-acyl-CoA synthase (n-C12:0CoA)'	3 h[c] + 2 nadph[c] + malcoa[c] + dcacoa[c] -> h2o[c] + 2 nadp[c] + co2[c] + coa[c] + ddcacoa[c]	0	-3.03624e-33	0	5.60337e-24	0	0	1.63644e-24	-8.89456e-26	0	3.05742e-23	0	0	0	0	0	0	0	0	-7.59061e-34	0	0	0	128.309	0	5.21097e-27	69.1513	0	0	-6.07249e-33	-5.33773e-25	9	0	0	2.51117e-25	0	-1.91397e-25	190.063	0	0	2.36293e-26	0	156.649	0	0	0	0	0
'FAS140COA'	'fatty-acyl-CoA synthase (n-C14:0CoA)'	3 h[c] + 2 nadph[c] + malcoa[c] + ddcacoa[c] -> h2o[c] + 2 nadp[c] + co2[c] + coa[c] + tdcoa[c]	0	-3.03624e-33	0	5.60337e-24	0	0	1.63644e-24	-8.89456e-26	0	3.05742e-23	0	0	0	0	0	0	0	0	-7.59061e-34	0	0	0	128.309	0	5.21097e-27	69.1513	0	0	2.12537e-32	-5.33773e-25	9	0	0	2.50918e-25	0	-1.91391e-25	190.063	0	0	2.36293e-26	0	156.649	0	0	0	0	0
'FAS160COA'	'fatty-acyl-CoA synthase (n-C16:0CoA)'	3 h[c] + 2 nadph[c] + malcoa[c] + tdcoa[c] -> h2o[c] + 2 nadp[c] + co2[c] + coa[c] + pmtcoa[c]	0	0.1	6.7903e-25	0.1	0.1	0	0	0.1	0.1	0	0.1	0.1	0.1	0.1	0.1	0.1	0	0.1	0.1	0.1	0.1	0	128.409	0.1	0	0	0.1	0	0	0	0	0.1	0.1	0.1	0	0.1	142.494	0.1	0.1	0	0.1	156.749	0.1	0	0.1	0.1	0
'FAS180COA'	'fatty-acyl-CoA synthase (n-C18:0CoA)'	3 h[c] + 2 nadph[c] + malcoa[c] + pmtcoa[c] -> h2o[c] + 2 nadp[c] + co2[c] + coa[c] + stcoa[c]	0	0	0	0	0	0	0	0	0	0	0	0	0	0	0	0	0	0	0	0	0	0	0	0	0	0	0	0	0	0	0	0	0	0	0	0	0	0	0	0	0	0	0	0	0	0	0
'FAS80COA_L'	'fatty acyl-CoA synthase (n-C8:0CoA), lumped reaction'	9 h[c] + 6 nadph[c] + accoa[c] + 3 malcoa[c] -> 3 h2o[c] + 6 nadp[c] + 3 co2[c] + 3 coa[c] + occoa[c]	0	0	0	0	0	0	0	0	0	0	0	0	0	0	0	0	0	0	0	0	0	0	0	0	0	0	0	0	0	0	0	0	0	0	0	0	0	0	0	0	0	0	0	0	0	0	0
'FATP1t'	'fatty acid electroneutral transport'	na1[c] + hdca[c] <=> na1[e] + hdca[e]	1000	-1001	999	-1001	-1001	-1001	1000	999	-1000	-1001	999	-1001	-1001	-1000	-1001	-1001	999	-1001	-1001	-1001	999	1000	-1001	-1000	-1001	-1000	-1001	1000	-1001	1000	-1000	-1001	-1001	-1001	-1001	-1001	-1001	-1001	-1001	-1000	999	-1001	-1001	-1001	-1000	-1001	-1000
'FATP2t'	'fatty acid electroneutral transport'	na1[c] + ocdcea[c] <=> na1[e] + ocdcea[e]	999.981	1000	1000	-1000	-1000	-1000	1000	1000	-1000	1000	-1000	-1000	-1000.02	-1000	-1000	1000	1000	-1000.02	-1000	-1000	1000	1002.1	-1000	999.981	-1000.02	1000	-1000	1000	-1000	1000	-1000	-1000	-1000	-1000	-1000.02	-1000	-1000.02	-1000.02	-1000.02	1000	1000	-1000	-1000.02	-1000	-1000	-1000	-1000
'FATP3t'	'fatty acid electroneutral transport'	na1[c] + ocdca[c] <=> na1[e] + ocdca[e]	999.9	999.9	999.9	-1000.1	-1000.1	999.9	999.9	999.9	-1000.1	1001	999.9	999.9	-1000.1	999.9	-1000.1	999.9	999.9	-1000.1	999.9	-1000.1	999.9	999.9	-1000.1	999.9	-1000.1	999.9	-1000.1	1000.54	-1000.1	999.9	-1000.1	999.9	999.9	-1000.1	-1000.1	-1000.1	-1000.1	999.9	999.9	999.9	999.9	999.9	999.9	999.9	-1000.1	-1000.1	999.9
'FBA'	'fructose-bisphosphate aldolase'	fdp[c] <=> dhap[c] + g3p[c]	1318.43	2076.7	1717.35	1363.27	1676.52	891.82	1315.25	1718.9	2105.48	1301.63	1532.19	2164.81	1702.85	1457.35	1409.05	1715.74	1307.38	1646.84	1242.91	1574.74	1653.83	1828.93	1363.25	1607	651.578	1546.19	1590.71	1810.61	1919.99	1682.13	2177.3	1340.35	840.039	2097.74	1725.71	1043.93	1738	539.978	761.721	1364.74	1449.82	1317.87	1718.46	1425.62	971.119	2264.91	1916.11
'FBP'	'fructose-bisphosphatase'	h2o[c] + fdp[c] -> pi[c] + f6p[c]	0	0	0	0	0	0	0	0	0	0	0	0	0	0	0	0	0	0	0	0	0	0	0	0	0	0	0	0	0	0	0	0	0	0	0	0	0	0	0	0	0	0	0	0	0	56.2463	0
'FBP26'	'Fructose-2,6-bisphosphate 2-phosphatase'	h2o[c] + f26bp[c] -> pi[c] + f6p[c]	0	0	0	0	0	0	0	0	0	0	0	0	0	0	0	0	0	0	0	0	0	0	0	0	0	0	0	0	0	0	0	0	0	0	0	0	0	0	0	0	0	0	0	0	0	0	0
'FMNAT'	'FMN adenylyltransferase'	atp[c] + h[c] + fmn[c] -> ppi[c] + fad[c]	9.03793e-15	-2.41733e-14	7.21465e-14	0	-1.32825e-15	0	0	2.85236e-14	0	0	0	-4.21773e-14	2.63608e-14	-2.1927e-14	0	0	0	0	0	0	0	0	0	0	0	0	1.06963e-14	-7.81358e-14	4.7554e-24	-1.69292e-14	6.08029e-16	0	0	0	0	0	0	-1.44449e-28	0	0	-2.91109e-14	0	0	0	-1.03214e-14	1.69055e-14	1.79185e-13
'FOLR2'	'folate reductase'	nadph[c] + fol[c] -> nadp[c] + dhf[c]	0	0	0	0	0	0	0	0	0	0	0	0	0	0	0	0	0	0	0	0	0	0	0	0	0	0	0	0	0	0	0	0	300478	0	0	0	0	0	0	0	0	0	0	0	0	0	0
'FRDPtc'	'lipid, flip-flop intracellular transport'	frdp[x] <=> frdp[c]	-1000	-1000	-1000	-1000	-1000	-1000	-1000	-1000	-1000	-1000	-1000	-1000	-1000	-1000	-1000	-1000	-1000	-1000	-1000	-1000	-1000	-1000	-1000	-1000	-1000	-1000	-1000	-1000	-1000	-1000	-1000	-1000	-1000	-1000	-1000	-1000	-1000	-1000	-1000	-1000	-1000	-1000	-1000	-1000	-1000	-1000	-1000
'FRDPtr'	'lipid, flip-flop intracellular transport'	frdp[x] <=> frdp[r]	1000	1000	1000	1000	1000	1000	1000	1000	1000	1000	1000	1000	1000	1000	1000	1000	1000	1000	1000	1000	1000	1000	1000	1000	1000	1000	1000	1000	1000	1000	1000	1000	1000	1000	1000	1000	1000	1000	1000	1000	1000	1000	1000	1000	1000	1000	1000
'FT'	'farnesyltranstransferase (trans,trans,cis-geranylgeranyl diphosphate-generating)'	ipdp[c] + frdp[c] -> ppi[c] + ttc_ggdp[c]	0	-2.17396e-27	1.0252e-25	6.95667e-26	0	0	0	0	0	8.71418e-25	0	0	0	-6.82747e-48	4.10079e-25	0	0	0	0	0	2.40772e-32	0	0	-2.72459e-34	0	0	1.91223e-14	0	0	0	0	0	0	0	0	0	-7.13342e-29	0	0	6.95667e-26	0	0	0	0	0	0	0
'FTHFL'	'Formate-tetrahydrofolate ligase'	atp[c] + 3 h[c] + thf[c] + for[c] -> 10fthf[c] + adp[c] + pi[c]	0	0	0	0	0	0	0	0	0	0	1	0	0	0	0	0	0	-3.76697e-14	0	0	0	0	0	0	0	0	0	0	0	0	0	0	2.89778e-14	0	0	1	0	0	0	0	1	0	0.982766	0	0	0	0
'FUCASE2e'	'alpha-fucosidase, extracellular'	h2o[e] + ksi[e] -> fuc_L[e] + ksi_deg1[e]	0	0	1	1	1	0	1	1	1	1	1	1	1	1	1	1	1	1	1	1	0	0	1	1	0	1	1	1	1	0	0	0	1	0	1	0	1	0	1	1	0	1	1	1	1	1	0
'FUCASEe'	'alpha-fucosidase, extracellular'	h2o[e] + s2l2fn2m2masn[e] -> fuc_L[e] + s2l2n2m2masn[e]	0	0	1	1	1	0	1	1	1	1	1	1	1	1	1	1	1	1	1	1	1	0	1	1	0	1	1	1	1	0	0	0	1	0	1	0	1	0	1	1	0	1	1	0	1	1	0
'FUM'	'fumarase'	h2o[c] + fum[c] <=> mal_L[c]	-4017.18	-4088.96	-6453.9	-5903.17	-2266.24	-6170.4	-4417.84	-2844.86	-7207.72	-8817.53	-10457.4	-8515.13	-5573.19	-9065.94	-9370.15	-8603	-3616.75	-3191.46	-8260	-9066.27	-3609.56	-6731.22	-4644.38	-7046.07	-9061.2	-5809.9	-4288.11	-4833.38	-6547.37	-3355.48	-6288.81	-9091.77	-10082.4	-6143.88	-5560.92	-6525.42	-4222.77	-8903.72	-9159.44	-2426.32	-9041.74	-4395.95	-8214.13	-11658.1	-11993	-4871.38	-1217.55
'FUMm'	'fumarase, mitochondrial'	h2o[m] + fum[m] <=> mal_L[m]	4868.43	4569.34	7306.46	6288.22	2266.74	7017.09	5266.77	3195.53	7555.17	9744.08	11417.6	9363.4	5574.22	9125.69	9371.15	9458.08	4473.56	4041.63	8261.04	9067.3	3650.92	7218.42	4645.42	7111.18	9092.12	6236.9	4289.14	4833.42	6848.65	3539.45	6288.84	9697.7	10943.3	6497.01	6416.59	6885.65	4891.05	8905.72	10010.6	2426.36	9776.22	4747.4	8498.97	11949.1	11993	5129.38	1560.79
'G12MT1_L'	'Glycolipid 1,2-alpha-D-mannosyltransferase (liver)'	gdpmann[c] + 0.1 m2mpdol_L[c] -> h[c] + gdp[c] + 0.1 m3mpdol_L[c]	0	0	0	0	0	0	0	0	0	-1.42934e-28	0	0	0	-5.39104e-33	-3.65911e-26	0	0	0	0	0	0	0	0	2.46145e-26	0	0	0	0	0	0	0	0	0	0	0	0	-2.08505e-26	0	0	0	0	0	0	0	0	0	0
'G12MT2_L'	'Glycolipid 1,2-alpha-D-mannosyltransferase (liver)'	gdpmann[c] + 0.1 m3mpdol_L[c] -> h[c] + gdp[c] + 0.1 m4mpdol_L[c]	0	0	0	0	0	0	0	0	0	-1.42934e-28	0	0	0	-5.39104e-33	0	0	0	0	0	0	0	0	0	2.46145e-26	0	0	0	0	0	0	0	0	0	0	0	0	-2.08326e-26	0	0	0	0	0	0	0	0	0	0
'G13MT_L'	'Glycolipid 1,3-alpha-D-mannosyltransferase (liver)'	gdpmann[c] + 0.1 mpdol_L[c] -> h[c] + gdp[c] + 0.1 m1mpdol_L[c]	0	0	0	0	0	0	0	0	0	-1.42934e-28	0	0	0	-5.39104e-33	-3.65911e-26	0	0	0	0	0	0	0	0	2.46145e-26	0	0	0	0	0	0	0	0	0	0	0	0	-2.08505e-26	0	0	0	0	0	0	0	0	0	0
'G14T2g'	'beta-N-acetylglucosaminylglycopeptide beta-1,4-galactosyltransferase, Golgi'	udpgal[g] + ksii_core2_pre1[g] -> h[g] + udp[g] + ksii_core2_pre2[g]	0	0	0	0	0	0	0	0	0	8.26265e-28	0	0	0	0	1.82955e-26	0	0	0	0	0	0	0	0	0	0	0	-4.23048e-25	0	0	0	0	0	0	0	0	0	-8.33701e-26	0	0	0	0	0	0	0	0	0	0
'G14T3g'	'beta-N-acetylglucosaminylglycopeptide beta-1,4-galactosyltransferase, Golgi'	udpgal[g] + ksii_core2_pre3[g] -> h[g] + udp[g] + ksii_core2_pre4[g]	0	0	0	0	0	0	0	0	0	8.26265e-28	0	0	0	0	1.82955e-26	0	0	0	0	0	0	0	0	0	0	0	-4.23048e-25	0	0	0	0	0	0	0	0	0	-8.33701e-26	0	0	0	0	0	0	0	0	0	0
'G14T4g'	'beta-N-acetylglucosaminylglycopeptide beta-1,4-galactosyltransferase, Golgi'	udpgal[g] + ksii_core2_pre6[g] -> h[g] + udp[g] + ksii_core2_pre7[g]	0	0	0	0	0	0	0	0	0	7.84951e-28	0	0	0	0	1.82955e-26	0	0	0	0	0	0	0	0	8.46095e-26	0	0	-5.07657e-25	0	0	0	0	0	0	0	0	0	-8.34114e-26	0	0	0	0	0	0	0	0	0	0
'G14T5g'	'beta-N-acetylglucosaminylglycopeptide beta-1,4-galactosyltransferase, Golgi'	udpgal[g] + ksii_core2_pre9[g] -> h[g] + udp[g] + ksii_core2_pre10[g]	0	0	0	0	0	0	0	0	0	7.84951e-28	0	0	0	0	1.82955e-26	0	9.04466e-26	0	0	0	0	0	0	1.69219e-25	0	0	-5.07657e-25	0	0	0	0	0	0	0	0	0	-8.34527e-26	0	0	0	0	0	0	0	0	0	0
'G16MT_L'	'Glycolipid 1,6-alpha-D-mannosyltransferase (liver)'	gdpmann[c] + 0.1 m1mpdol_L[c] -> h[c] + gdp[c] + 0.1 m2mpdol_L[c]	0	0	0	0	0	0	0	0	0	-1.42934e-28	0	0	0	-5.39104e-33	-3.65911e-26	0	0	0	0	0	0	0	0	2.46145e-26	0	0	0	0	0	0	0	0	0	0	0	0	-2.08505e-26	0	0	0	0	0	0	0	0	0	0
'G5SADrm'	'L-glutamate 5-semialdehyde dehydratase, reversible, mitochondrial'	glu5sa[m] <=> h[m] + h2o[m] + 1pyr5c[m]	1	0	1.07169	1	1	3.10565	6.07224	2.17139	2.03927	1	1	1	0	0	1	1	1	0	1.08118	0.918819	1.08211	4.17224	1	0	1	4.12373	1	1	1	1	0	1	0	1	0.91967	0	0	0.0373511	1	0.927755	0	0	1	0	1	0.999441	0
'G5SADs'	'L-glutamate 5-semialdehyde dehydratase (spontaneous)'	glu5sa[c] -> h2o[c] + h[c] + 1pyr5c[c]	0	1	0.000559212	4.07373	0	0	0	0	0	0	4.03501	0	6.17224	0	0	1.52261e-10	6.17224	2.07224	0	0.0811809	0.000559212	0	6.0699	5.17224	0	0	0	5.17224	0	5.07373	5.07224	0	1	0	0	0	2.0715	0	0	0.0722448	0	0.0061703	0	1.02373	0	0.000559212	0.000559212
'G5SDym'	'glutamate-5-semialdehyde dehydrogenase (m)'	h[m] + nadph[m] + glu5p[m] -> nadp[m] + pi[m] + glu5sa[m]	1.32294e-16	0	0.0722448	4.07373	-7.85684e-11	2.10565	5.07224	1.17139	1.03927	0	4.03501	0	5.17224	4.17224	0	0	6.17224	1.07224	0.0811809	-2.60683e-23	0.0826703	3.17224	6.0699	4.17224	0	4.12373	6.47567e-17	5.17224	0	5.07373	4.07224	1.0715	0	0	0	4.08267	1.0715	0.0424575	2.59875e-16	8.78188e-25	5.07076	0.0061703	2.16486e-16	1.02373	0	1.84812e-25	0.000559212
'G6PDA'	'glucosamine-6-phosphate deaminase'	h2o[c] + gam6p[c] -> nh4[c] + f6p[c]	0	0	0	0	44.5893	0	0	3	0	-2.28694e-27	0	0	0	3	-1.46364e-25	-3.65196e-23	2	0	0	0	0	0	0	0	3	5	8.19073e-26	3	3	0	0	0	0	0	0	0	-8.3359e-25	0	3	0	0	0	5	0	9.36731e-24	0	0
'G6PDH1rer'	'glucose-6-phosphate dehydrogenase, endoplasmic reticulum'	nad[r] + g6p[r] <=> h[r] + nadh[r] + 6pgl[r]	0	0	0	0	0	0	0	0	0	0	0	0	0	0	0	0	0	0	0	0	0	0	0	0	0	0	0	0	0	0	0	0	0	0	0	0	0	0	0	0	0	0	0	0	0	0	0
'G6PDH2r'	'glucose 6-phosphate dehydrogenase'	nadp[c] + g6p[c] <=> h[c] + nadph[c] + 6pgl[c]	-2.09188e+06	-2.15342e+06	0	-2.23758e+06	-2.14897e+06	0	-2.14985e+06	-2.14707e+06	0	147.916	1.28072e-25	-2.10793e+06	0	820.033	-2.25206e+06	0	-2.21375e+06	0	-2.13025e+06	1709.1	264.768	0	1724.19	559.523	0	-2.1662e+06	-2.22999e+06	-2.12832e+06	-2.10616e+06	0	2.01774e-24	-2.20955e+06	-2.18613e+06	-2.10163e+06	0	0	0	1692.75	0	0	0	0	-2.17072e+06	1706.97	1713.81	0	0
'G6PDH2rer'	'glucose 6-phosphate dehydrogenase, endoplasmic reticulum'	nadp[r] + g6p[r] <=> h[r] + nadph[r] + 6pgl[r]	0	0	0	0	0	0	0	0	0	0	0	0	0	0	0	0	0	0	0	0	0	0	0	0	0	0	0	0	0	0	0	0	0	0	0	0	0	0	0	0	0	0	0	0	0	7.94414e-27	0
'G6PPer'	'glucose-6-phosphate phosphatase, edoplasmic reticular'	h2o[r] + g6p[r] -> glc_D[r] + pi[r]	0	0	0	1000	0	1000	20.074	0	59.8671	0	0	0	955.615	269.608	0	0	1000	0	0	1000	0	0	1000	0	1000	0	0	0	0	1000	0	999	1000	0	0	290.058	999	0	779.631	0	0	0	0	0	0	0	0
'GALASE16ly'	'beta-galactosidase, lysosomal'	2 h2o[l] + ksii_core2_deg2[l] -> 2 gal[l] + ksii_core2_deg3[l]	0	0	0	0	0	0	0	0	0	7.96714e-28	0	0	0	0	1.82955e-26	0	0	0	0	0	0	0	0	9.06484e-26	0	0	-4.22989e-25	0	0	0	0	0	0	0	0	0	-8.34779e-26	0	0	0	0	0	0	0	0	0	0
'GALASE17ly'	'beta-galactosidase, lysosomal'	h2o[l] + ksii_core2_deg5[l] -> gal[l] + ksii_core2_deg6[l]	0	0	0	0	0	0	0	0	0	8.1845e-28	0	0	0	0	1.82955e-26	0	0	0	0	0	0	0	0	1.34095e-25	0	0	-4.22991e-25	0	0	0	0	0	0	0	0	0	-8.34819e-26	0	0	0	0	0	0	0	0	0	0
'GALASE18ly'	'beta-galactosidase, lysosomal'	h2o[l] + ksii_core2_deg8[l] -> gal[l] + ksii_core2_deg9[l]	0	0	0	0	0	0	0	0	0	8.32609e-28	0	0	0	0	1.82955e-26	0	0	0	0	0	0	0	0	1.48277e-25	0	0	-4.23002e-25	0	0	0	0	0	0	0	0	0	-8.34057e-26	0	0	0	0	0	0	0	0	0	0
'GALASE19ly'	'beta-galactosidase, lysosomal'	h2o[l] + f1a[l] -> gal[l] + core6[l]	0	0	0	0	0	0	0	0	0	8.44513e-28	0	0	0	0	1.82955e-26	0	0	0	0	0	0	0	0	0	0	0	-4.23024e-25	0	0	0	0	0	0	0	0	0	-8.33765e-26	0	0	0	0	0	0	0	0	0	0
'GALASE1ly'	'beta-galactosidase, lysosomal'	2 h2o[l] + l2n2m2mn[l] -> n2m2mn[l] + 2 gal[l]	0	0	0	0	0	0	0	0	0	0	0	0	0	-5.39104e-33	0	0	0	0	0	0	0	0	0	2.46145e-26	0	0	0	0	0	0	0	0	0	0	0	0	-2.08252e-26	0	0	0	0	0	0	0	0	0	0
'GALASE20ly'	'beta-galactosidase, lysosomal'	2 h2o[l] + ksii_core4_deg2[l] -> 2 gal[l] + ksii_core4_deg3[l]	0	0	0	0	0	0	0	0	0	0	0	0	0	0	0	0	0	0	0	0	0	0	0	0	0	0	0	0	0	0	0	0	0	0	0	0	0	0	0	0	0	0	0	0	0	0	0
'GALK'	'galactokinase'	atp[c] + 2 h[c] + gal[c] -> adp[c] + gal1p[c]	0	0	0	0	0	0	0	0	0	3.53268e-27	0	0	0	-2.27179e-25	1.65457e-25	-9.45237e-24	972.053	0	0	0	0	0	0	1.11307e-24	0	0	-2.11499e-24	0	0	0	294.938	1000	44.7786	0	0	0	-4.58705e-25	0	0	271.884	0	0	0	0	0	0	0
'GALNTg'	'GalNAc transferase, Golgi apparatus'	udpacgal[g] + Ser_Thr[g] -> h[g] + udp[g] + Tn_antigen[g]	0	0	0	0	0	0	0	0	0	8.396e-28	0	0	0	0	1.82955e-26	0	0	0	0	0	0	0	0	0	0	0	-4.23044e-25	0	0	0	0	0	0	0	0	0	-8.33876e-26	0	0	0	0	0	0	0	0	0	0
'GALSIDEtl'	'galactocerebroside intracellular transport'	galside_hs[c] <=> galside_hs[l]	0	0	0	0	0	0	0	0	0	0	0	0	0	0	0	9.43441e-24	0	0	0	0	0	0	0	0	0	0	0	0	0	0	0	0	0	0	0	0	0	0	0	0	0	0	0	0	0	0	0
'GALT'	'galactose-1-phosphate uridylyltransferase'	h[c] + utp[c] + gal1p[c] <=> udpgal[c] + ppi[c]	2.06705e+06	2.06828e+06	2.05441e+06	1.89517e+06	2.01659e+06	2.13301e+06	2.10603e+06	2.04135e+06	2.06965e+06	-1.92765e+06	2.05382e+06	2.13001e+06	1.97318e+06	2.04944e+06	-1.78781e+06	1.98952e+06	-1.97178e+06	2.1022e+06	1.98867e+06	1.93272e+06	2.13278e+06	2.10602e+06	1.87569e+06	2.09422e+06	1.79756e+06	2.01982e+06	1.89195e+06	2.0396e+06	2.05613e+06	2.13172e+06	1.92005e+06	-1.93261e+06	-1.90268e+06	2.07939e+06	1.94734e+06	1.96225e+06	2.05579e+06	2.15639e+06	2.0677e+06	1.89091e+06	-2.13506e+06	2.08301e+06	2.05539e+06	2.10683e+06	1.94376e+06	-2.00549e+06	2.12445e+06
'GALt1r'	'galactose transport (uniport)'	gal[e] <=> gal[c]	0	0	0	0	0	0	0	0	0	0	0	0	0	0	0	0	972.053	0	0	0	0	0	0	0	0	0	0	0	0	0	294.938	1000	44.7786	0	0	0	2.88898e-28	0	0	271.884	0	0	0	0	0	0	0
'GALtly'	'galactose efflux from lysosome'	gal[l] -> gal[c]	0	0	0	0	0	0	0	0	0	2.30162e-27	0	0	0	-7.33685e-25	1.65457e-25	-9.46142e-24	0	0	0	0	0	0	0	7.25187e-25	0	0	-2.11501e-24	0	0	0	1.47918e-25	-2.21309e-29	0	0	0	0	-4.58907e-25	0	0	0	0	0	0	0	0	0	0
'GALU'	'UTP-glucose-1-phosphate uridylyltransferase'	h[c] + g1p[c] + utp[c] <=> ppi[c] + udpg[c]	-2.06705e+06	-2.06828e+06	-2.05441e+06	-1.89517e+06	-2.01659e+06	-2.13301e+06	-2.10603e+06	-2.04135e+06	-2.06965e+06	1.92765e+06	-2.05382e+06	-2.13001e+06	-1.97318e+06	-2.04944e+06	1.78781e+06	-1.98952e+06	1.97178e+06	-2.1022e+06	-1.98867e+06	-1.93272e+06	-2.13278e+06	-2.10602e+06	-1.87569e+06	-2.09422e+06	-1.79657e+06	-2.01982e+06	-1.89183e+06	-2.0396e+06	-2.05613e+06	-2.13172e+06	-1.91907e+06	1.93261e+06	1.90268e+06	-2.07939e+06	-1.94734e+06	-1.96225e+06	-2.05579e+06	-2.15639e+06	-2.0677e+06	-1.89091e+06	2.13506e+06	-2.08301e+06	-2.05539e+06	-2.10683e+06	-1.94376e+06	2.00549e+06	-2.12445e+06
'GAMt1r'	'glucosamine transport (uniport)'	gam[e] <=> gam[c]	0	0	0	0	44.5893	0	0	0	0	0	0	0	0	0	0	0	0	0	0	0	0	0	0	0	0	0	0	0	0	0	0	0	0	0	0	0	0	0	0	0	0	0	0	0	0	0	0
'GAPD'	'glyceraldehyde-3-phosphate dehydrogenase'	pi[c] + nad[c] + g3p[c] <=> h[c] + nadh[c] + 13dpg[c]	3297.59	2999	3294.89	3280.63	3291.18	3302.87	3299.16	3298.39	3295.14	3001	3831.98	3413.54	3289.95	4053.38	3385.15	3290.85	3282.42	3297.68	2999	3292.91	3298.96	3573.32	3271.74	3298.27	4281.54	3291.01	3280.68	3295.08	3799.98	3206.83	4285.98	3745.95	3579.21	3391.89	3315.78	3278.54	2672.7	3301.23	3295.66	3277.41	3626.06	3296.17	3295.16	2709.01	3286.21	3290.67	3399.6
'GASNASEly'	'glycosylasparaginase, lysosomal'	h2o[l] + s2l2n2m2masn[l] -> Asn_X_Ser_Thr[l] + s2l2n2m2m[l]	0	0	0	0	0	0	0	0	0	0	0	0	0	-5.39104e-33	0	0	0	0	0	0	0	0	0	2.46145e-26	0	0	0	0	0	0	0	0	0	0	0	0	-2.08322e-26	0	0	0	0	0	0	0	0	0	0
'GCHOLAte'	'bile acid intracellular transport'	gchola[e] <=> gchola[c]	1000	1000	1000	1000	1000	1000	1000	1000	1000	1000	1000	1000	1000	1000	1000	1000	1000	1000	1000	1000	1000	1000	1000	1000	1000	1000	1000	1000	1000	1000	1000	1000	1000	1000	1000	1000	1000	1000	1000	1000	1000	1000	1000	1000	1000	1000	1000
'GGT_L'	'geranylgeranyltransferase (liver)'	17.6 ipdp[c] + ttc_ggdp[c] -> 17.6 ppi[c] + 0.1 dedoldp_L[c]	0	-2.17396e-27	1.34963e-25	6.95667e-26	0	0	0	0	0	8.99756e-25	0	0	0	-6.82747e-48	3.59902e-25	0	0	0	0	0	2.40772e-32	0	0	-2.72459e-34	0	0	1.91223e-14	0	0	0	0	0	0	0	0	0	-7.13342e-29	0	0	6.95667e-26	0	0	0	0	0	0	0
'GGT6'	'Gamma-glutamyltransferase'	glu_L[c] + leuktrE4[c] <=> h2o[c] + leuktrF4[c]	2	2	2	-2	2	-0.0342553	-2	2	0.0329719	2	-2	1.04395	-2	-2	2	2	-2	2	2	2	2	-2	-2	-2	2	-2	2	-2	-2	-2	-2	2	-2	2	2	-2	2	2	-2	2	-2	2	-2	2	2	-2	1.08211
'GHMT2r'	'glycine hydroxymethyltransferase, reversible'	thf[c] + ser_L[c] <=> h2o[c] + gly[c] + mlthf[c]	-0.999581	40.2224	0.000418657	0.000418658	122.681	-1	-0.991918	2.99631	-0.00128348	-1	-0.999581	0.965745	213.065	761.749	-0.999581	-1.00128	-0.999581	-0.999581	-0.999581	1.96574	146.875	-1	0.996374	-0.999581	656.66	-1	-1	-1	-0.00170213	315.559	-1	-0.999581	0.965745	-1	0.000418657	-2.0017	6.99534	1.9987	0.000418657	0.965745	259.892	0.98726	-2.98277	291.988	-0.999581	87.9169	0.000418657
'GK1'	'guanylate kinase (GMP:ATP)'	atp[c] + 3 h[c] + gmp[c] <=> adp[c] + gdp[c]	0.00147159	0.00115504	0.00115504	0.00115504	0.00147159	0.00115504	0.00147158	0.00115504	0.00115504	0.00115504	0.00115504	0.00115504	0.00115504	0.00115504	1.99786	0.00147159	0.00115504	0.00147158	0.00115504	0.00115504	0.00147159	0.00115504	0.00115504	0.00147158	0.00115504	0.00147158	0.00115504	0.00147159	0.00147159	0.00115504	0.00115504	0.00115504	0.00115504	0.00147159	0.00147159	0.00147159	0.00115504	0.00147159	0.00147159	0.00115504	0.00147158	0.00115504	0.00147158	0.00115504	0.00115504	0.00115504	0.00147159
'GLACter'	'D-glucurono-6,3-lactone transport, endoplasmic reticulum'	glac[c] <=> glac[r]	-1000	-1000	-1000	-1000	-1000	-1000	-1000	-1000	-1000	-1000	-1000	-1000	-1000	-1000	-1000	-1000	-1000	-1000	-1000	-1000	-1000	-1000	-1000	-1000	-1000	-1000	-1000	-1000	-1000	-1000	-1000	-1000	-1000	-1000	-1000	-1000	-1000	-1000	-1000	-1000	-1000	-1000	-1000	-1000	-1000	-1000	-1000
'GLAl'	'galactosidase, alpha'	h2o[l] + digalside_hs[l] -> galside_hs[l] + gal[l]	0	0	0	0	0	0	0	0	0	0	0	0	0	5.87464e-24	1.19929e-25	0	0	0	0	0	0	0	0	0	0	0	0	0	0	0	0	0	0	0	0	-7.99526e-26	0	0	0	0	0	0	0	0	0	0	0
'GLCAASE1ly'	'beta-glucuronidase, lysosomal'	h2o[l] + hs_deg9[l] -> glcur[l] + hs_deg10[l]	0	0	0	0	0	0	0	0	0	0	0	0	0	0	0	0	0	0	0	0	0	0	0	0	0	0	0	0	0	0	0	0	0	0	0	0	0	0	0	0	0	0	0	0	0	0	0
'GLCAASE5ly'	'beta-glucuronidase, lysosomal'	h2o[l] + cs_c_deg2[l] -> glcur[l] + cs_c_deg3[l]	0	0	0	0	0	0	0	0	0	0	0	0	0	0	0	0	0	0	0	0	0	0	0	0	0	0	0	0	0	0	0	0	0	0	0	0	0	0	0	0	0	0	0	0	0	0	0
'GLCAASE6ly'	'beta-glucuronidase, lysosomal'	h2o[l] + cs_d_deg3[l] -> glcur[l] + cs_d_deg4[l]	0	0	0	0	0	0	0	0	0	0	0	0	0	0	0	0	0	0	0	0	0	0	0	0	0	0	0	0	0	0	0	0	0	0	0	0	0	0	0	0	0	0	0	0	0	0	0
'GLCAASE7ly'	'beta-glucuronidase, lysosomal'	h2o[l] + cs_e_deg3[l] -> glcur[l] + cs_e_deg4[l]	0	0	0	0	0	0	0	0	0	0	0	0	0	0	0	0	0	0	0	0	0	0	0	0	0	0	0	0	0	0	0	0	0	0	0	0	0	0	0	0	0	0	0	0	0	0	0
'GLCAASE8ly'	'beta-glucuronidase, lysosomal'	h2o[l] + ha[l] -> glcur[l] + ha_deg1[l]	0	0	0	0	0	0	0	0	0	0	0	0	0	0	0	0	1	0	0	0	0	0	0	0	0	1	0	0	0	0	0	0	0	0	0	0	0	0	0	0	0	0	1	0	0	0	0
'GLCAASE9ly'	'beta-glucuronidase, lysosomal'	2 h2o[l] + ha_pre1[l] -> acgam[l] + glcur[l]	0	0	0	0	0	0	0	0	0	0	0	0	0	0	0	0	1	0	0	0	0	0	0	0	0	1	0	0	0	0	0	0	0	0	0	0	0	0	0	0	0	0	1	0	0	0	0
'GLCMter'	'glucose transport via membrane vesicle'	glc_D[r] -> glc_D[e]	0	0	0	2.72149e-23	0	0	1000	0	0	0	0	0	0	0	0	0	0	0	0	0	0	0	0	0	0	0	0	0	0	0	0	0	0	0	0	0	0	0	0	0	0	0	0	0	0	0	0
'GLCNACASE1ly'	'alpha-N-acetylglucosaminidase, lysosomal'	h2o[l] + hs_deg3[l] -> acgam[l] + hs_deg4[l]	0	0	0	0	0	0	0	0	0	0	0	0	0	0	0	0	0	0	0	0	0	0	0	0	0	0	0	0	0	0	0	0	0	0	0	0	0	0	0	0	0	0	0	0	0	0	0
'GLCNACASE2ly'	'alpha-N-acetylglucosaminidase, lysosomal'	h2o[l] + hs_deg8[l] -> acgam[l] + hs_deg9[l]	0	0	0	0	0	0	0	0	0	0	0	0	0	0	0	0	0	0	0	0	0	0	0	0	0	0	0	0	0	0	0	0	0	0	0	0	0	0	0	0	0	0	0	0	0	0	0
'GLCNACASE3ly'	'alpha-N-acetylglucosaminidase, lysosomal'	h2o[l] + hs_deg14[l] -> acgam[l] + hs_deg15[l]	0	0	0	0	0	0	0	0	0	0	0	0	0	0	0	0	0	0	0	0	0	0	0	0	0	0	0	0	0	0	0	0	0	0	0	0	0	0	0	0	0	0	0	0	0	0	0
'GLCNACASE4ly'	'alpha-N-acetylglucosaminidase, lysosomal'	h2o[l] + hs_deg20[l] -> acgam[l] + hs_deg21[l]	0	0	0	0	0	0	0	0	0	0	0	0	0	0	0	0	0	0	0	0	0	0	0	0	0	0	0	0	0	0	0	0	0	0	0	0	0	0	0	0	0	0	0	0	0	0	0
'GLCNACASE5ly'	'alpha-N-acetylglucosaminidase, lysosomal'	h2o[l] + hs_deg24[l] -> acgam[l] + hs_deg25[l]	0	0	0	0	0	0	0	0	0	0	0	0	0	0	0	0	0	0	0	0	0	0	0	0	0	0	0	0	0	0	0	0	0	0	0	0	0	0	0	0	0	0	0	0	0	0	0
'GLCNACPT_L'	'UDP-GlcNAc:dolichol-phosphate GlcNAc phosphotransferase (liver)'	0.1 dolp_L[c] + uacgam[c] -> 0.1 naglc2p_L[c] + ump[c]	0	0	0	0	0	0	0	0	0	-6.79362e-29	0	0	0	-5.39104e-33	-3.65911e-26	0	0	0	0	0	0	0	0	2.46145e-26	0	0	0	0	0	0	0	0	0	0	0	0	-2.08564e-26	0	0	0	0	0	0	0	0	0	0
'GLCNACT_L'	'UDP-GlcNAc:N-acetyl-D-glucosaminyl diphosphodolichol N-acetyl-D-glucosaminyltransferase (liver)'	uacgam[c] + 0.1 naglc2p_L[c] -> h[c] + udp[c] + 0.1 chito2pdol_L[c]	0	0	0	0	0	0	0	0	0	-1.42934e-28	0	0	0	-5.39104e-33	-3.65911e-26	0	0	0	0	0	0	0	0	2.46145e-26	0	0	0	0	0	0	0	0	0	0	0	0	-2.08505e-26	0	0	0	0	0	0	0	0	0	0
'GLCt1r'	'glucose transport (uniport)'	glc_D[e] <=> glc_D[c]	-1000	-1000	-1000	-1000	-1000	-1000	1.62635e-13	-1000	-1000	-1000	-1000	-1000	-151.055	-1000	-1000	-1000	-1000	-1000	-1000	-1000	-557.207	-1000	-1000	-1000	-1000	-1000	-1000	-531.047	-1000	-1000	-1000	-1000	-1000	-1000	-1000	-1000	-1000	0	-779.631	-5.26834e-24	-1000	-1000	-1000	-1000	-1000	-1000	0.2718
'GLCter'	'glucose transport, endoplasmic reticulum'	glc_D[c] <=> glc_D[r]	0	1.00438e-22	-2.14417e-26	-1000	0	-1000	979.926	0	-59.8671	3.25485e-23	0	0	-955.615	-269.608	-8.57669e-26	0	-1000	0	3.09682e-24	-1000	0	0	-1000	9.41719e-24	-1000	0	-121.686	0	-2.09392e-29	-1000	0	-1000	-1000	0	0	-290.058	-1000	0	-779.631	0	4.14286e-23	0	0	0	0	0	0
'GLCURter'	'glucuronate endoplasmic reticular transport'	glcur[c] -> glcur[r]	0	-1.78025e-13	-1.78025e-13	-1.78025e-13	-1.78025e-13	-1.78025e-13	-1.78025e-13	-1.78025e-13	-1.78025e-13	-1.78025e-13	0	0	-1.78025e-13	-1.78025e-13	999.5	-1.78025e-13	-1.78025e-13	-1.78025e-13	-1.78025e-13	-1.78025e-13	-1.78025e-13	-1.78025e-13	-1.78025e-13	-1.78025e-13	-1.78025e-13	-1.78025e-13	-1.78025e-13	-1.78025e-13	-1.78025e-13	-1.78025e-13	-1.78025e-13	-1.78025e-13	-1.78025e-13	-1.78025e-13	-1.78025e-13	-1.78025e-13	-1.78025e-13	-1.78025e-13	-1.86022e-13	-1.78025e-13	-1.78025e-13	-1.78025e-13	-1.78025e-13	-1.78025e-13	-1.78025e-13	-1.78025e-13	-1.78025e-13
'GLCURtly'	'glucuronate transport into lysososme'	h[c] + glcur[c] <=> h[l] + glcur[l]	0	0	0	0	0	0	0	0	0	0	0	0	0	0	0	0	-2	0	0	9.52985e-22	0	0	0	0	0	-2	0	0	0	0	0	0	0	0	0	0	0	0	0	0	0	0	-2	0	0	0	0
'GLNLASEer'	'gluconolactonase, endoplasmic reticulum'	h[r] + guln[r] <=> h2o[r] + gullac[r]	-1000	-1000	-1000	-1000	-1000	-1000	-1000	-1000	-1000	-1000	-1000	-1000	-1000	-1000	-1000	-1000	-1000	-1000	-1000	-1000	-1000	-1000	-1000	-1000	-1000	-1000	-1000	-1000	-1000	-1000	-1000	-1000	-1000	-1000	-1000	-1000	-1000	-1000	-1000	-1000	-1000	-1000	-1000	-1000	-1000	-1000	-1000
'GLNS'	'glutamine synthetase'	nh4[c] + atp[c] + 2 h[c] + glu_L[c] -> adp[c] + pi[c] + gln_L[c]	0	960.823	0	1000.93	878.826	0	0	0	0	0.00531923	999.9	108.023	0	999.9	1001.9	0	999.858	998.934	0	0	0	0	700.81	0.0250236	1.00617	999.934	0	0	505.491	999.934	0	747.875	0	999.9	0	998.934	0	0	1.44377	0	0	0	1005.51	0.0486064	1.92162	918.226	0
'GLNt4'	'L-glutamine reversible transport via sodium symport'	na1[e] + gln_L[e] -> na1[c] + gln_L[c]	0	0	0	0	0	0	0	0	0	0	0	0	0	0	0	0	0	0	0	0	0	0	0	0	0	0	0	0	0	0	0	0	0	0	0	0	0	0	0	0	0	0	0	0	0	0	0
'GLNtm'	'L-glutamine transport via electroneutral transporter'	gln_L[c] -> gln_L[m]	0	0	0	0	0	0	0	0	0	0	0	0	0	0	0	-5.98892e-23	0	0	0	0	0	0	700.876	0	0	0	0	0	0	1000	0	0	0	0	0	0	0	0	0	0	0	0	0	0	0	0	0
'GLNtN1'	'Glutamine transport (Na, H coupled)'	h[c] + 2 na1[e] + gln_L[e] <=> h[e] + 2 na1[c] + gln_L[c]	-1.94708e+06	-1.98033e+06	-1.9358e+06	-2.04094e+06	-1.97637e+06	-1.90946e+06	-1.92871e+06	-1.95309e+06	-1.94455e+06	-1.97529e+06	-1.93663e+06	-1.94068e+06	-2.01375e+06	-1.97362e+06	-2.05054e+06	-1.9864e+06	-1.96585e+06	-1.93329e+06	-321191	-1.96876e+06	-1.94316e+06	-2.00586e+06	-2.02739e+06	-1.95941e+06	-2.00309e+06	-1.99968e+06	-1.98672e+06	-1.93732e+06	-1.94355e+06	-1.89878e+06	-1.96753e+06	-1.96374e+06	-1.95542e+06	-2.01012e+06	-387776	-252544	-1.92756e+06	-1.93781e+06	-1.88843e+06	-2.03862e+06	-1.95451e+06	-2.01496e+06	-1.94455e+06	-1.92579e+06	-1.85689e+06	-2.01617e+06	-1.96113e+06
'GLRASE'	'glucuronolactone reductase'	nadp[c] + gullac[c] <=> h[c] + nadph[c] + glac[c]	-1000	-1000	-1000	-1000	-1000	-1000	-1000	-1000	-1000	-1000	-1000	-1000	-1000	-1000	-1000	-1000	-1000	-1000	-1000	-1000	-1000	-1000	-1000	-1000	-1000	-1000	-1000	-1000	-1000	-1000	-1000	-1000	-1000	-1000	-1000	-1000	-1000	-1000	-1000	-1000	-1000	-1000	-1000	-1000	-1000	-1000	-1000
'GLU5Km'	'glutamate 5-kinase (m)'	glu_L[m] + atp[m] -> h[m] + adp[m] + glu5p[m]	1.32294e-16	0	0.0722448	4.07373	-7.85684e-11	2.10565	5.07224	1.17139	1.03927	0	4.03501	0	5.17224	4.17224	0	0	6.17224	1.07224	0.0811809	0	0.0826703	3.17224	6.0699	4.17224	0	4.12373	6.47567e-17	5.17224	0	5.07373	4.07224	1.0715	0	0	0	4.08267	1.0715	0.0424575	2.59875e-16	0	5.07076	0.0061703	2.16486e-16	1.02373	0	0	0.000559212
'GLUDxm'	'glutamate dehydrogenase (NAD) (mitochondrial)'	h2o[m] + nad[m] + glu_L[m] <=> h[m] + akg[m] + nadh[m] + nh4[m]	10137.6	-11089.8	-11089.6	-10442	-11023.3	-11852.8	10125.2	-11084.9	10057.1	-10764.9	-11800.4	-11437.8	10051.3	10035.2	-10741.4	-11030.3	-11101.1	-11244.8	-10958.5	10104.2	10344.5	10346.6	-10856.2	-11274.3	-11955.4	10186.2	-10928.1	-11148.8	10173.8	10332.7	-12015.8	-11790.3	-11174.2	-11295.7	-10882.4	-11077.1	-10604.1	-11345.6	-11160.3	9983.85	-11815.2	-11373.4	-11217.3	-11357.3	-10844.2	-11328.3	-11531.7
'GLUDym'	'glutamate dehydrogenase (NADP), mitochondrial'	h2o[m] + nadp[m] + glu_L[m] <=> h[m] + nadph[m] + akg[m] + nh4[m]	-11137.6	10089.8	10089.6	9442.01	10023.9	10356.8	-11125.2	10082.1	-11057.1	9764.9	10049.9	10328.7	-11051.3	-11800	9637.33	10030.3	10101.1	10244.8	9958.53	-11107.3	-11344.5	-11620.7	9856.23	10274.3	9955.36	-11186.2	9928.15	10148.8	-11678.4	-11237	10016.7	10043.3	9875.2	10194.6	9856.25	10072	10228.2	10345.6	10162.8	-10983.9	10454.3	10372.4	10217.3	10356.3	9844.17	10328.3	10433.6
'GLUNm'	'glutaminase (mitochondrial)'	h2o[m] + gln_L[m] -> glu_L[m] + nh4[m]	0	0	0	0	0	0	0	0	0	0	0	0	0	0	0	0	0	0	0	0	0	0	700.876	-1.46574e-22	0	0	0	0	0	1000	0	0	0	0	0	0	0	0	0	0	0	0	0	0	0	0	0
'GLUt2m'	'L-glutamate reversible transport via proton symport, mitochondrial'	h[c] + glu_L[c] <=> h[m] + glu_L[m]	-1.03872	-0.0387234	-1.03816	3.03501	-0.503399	-497.12	-1.03872	-3.86458	-1.03872	-1.03872	-747.495	-110.067	5.13352	-755.544	-105.139	-1.03872	5.13352	1.03352	-1.03872	-4.02737	-1.03816	-275.144	-695.845	4.13352	-1001.04	-0.0387234	-1.03872	4.13352	-505.557	-995.965	-995.04	-745.922	-299.068	-102.062	-27.0514	4.04395	1.03278	0.00510637	1.51676	-0.966479	-349.835	-0.0325531	-1.03872	0.985011	-1.03872	-1.03816	-97.1114
'GLUTCOADHm'	'glutaryl-CoA dehydrogenase (mitochondria)'	h[m] + glutcoa[m] + fad[m] -> co2[m] + b2coa[m] + fadh2[m]	0	0	0	0	0	0	0	0	0	0	0	0	0	0	0	0	0	0	0	0	0	0	0	0	0	0	0	0	0	0	0	0	0	0	0	0	0	0	0	0	0	0	0	0	0	0	0
'GLYC3Ptm'	'glycerol-3-phosphate shuttle'	glyc3p[c] -> glyc3p[m]	0	0	0	0	0	0	0	0	0	0	0	0	0	0	0	0	0	0	0	0	0	0	0	0	0	0	0	0	0	0	0	0	0	0	0	0	0	0	0	0	0	0	0	0	0	0	0
'GLYCK2'	'glycerate kinase'	atp[c] + 2 h[c] + glyc_R[c] -> adp[c] + 2pg[c]	1000	0	999.9	1.03684	0	999.9	0	999.9	1.92362	0	0	0	787.906	0	0	1.927	0.0425272	1.03684	0	1000	853.096	999.9	998.056	0	344.327	0	972.085	0	1000	0	1000	0	302.058	0	0	0	0	0	0	999.9	999.9	0	0	0	0	0	999.9
'GLYCt'	'glycerol transport via channel'	glyc[c] <=> glyc[e]	0	0	0	0	0	0	0	0	0	-0.494356	-1.49425	0	0	0	0	0	-1.99894	0	0	0	0	0	0	0	0	0	0	-0.963466	0	-0.5	0	0	0	0	0	0	0	0	0	0	0	0	0	0	0	0	-1.50575
'GLYCtm'	'glycerol transport'	glyc[c] <=> glyc[m]	0	0	0	0	0	0	0	0	0	0	0	0	0	0	0	0	0	0	0	0	0	0	0	0	0	0	0	0	0	0	0	0	0	0	0	0	0	0	0	0	0	0	0	0	0	0	0
'GLYOX'	'hydroxyacylglutathione hydrolase'	h2o[c] + lgt_S[c] -> h[c] + gthrd[c] + lac_D[c]	0	1000	0	0	0	0	8.80841e-11	0	0	0	0	1000	0	0	0	0	0	0	0	0	1000	0	0	0	0	0	0	0	0	0	0	0	0	0	0	0	0	0	0	0	0	0	0	0	0	0	0
'GLYt4'	'glycine transport via sodium symport'	na1[e] + gly[e] -> na1[c] + gly[c]	0	0	0	0	0	0	1.6334e+06	0	0	0	0	0	0	0	0	0	0	2.43411e+06	0	0	0	0	0	0	0	0	0	0	0	0	0	0	0	0	0	0	0	0	0	0	0	0	0	0	0	0	0
'GMPR'	'GMP reductase'	2 h[c] + nadph[c] + gmp[c] -> nh4[c] + nadp[c] + imp[c]	0	0	0	0	0	0	0	0	0	0	0	0	0	0	0	0	0	0	0	0	0	0	0	0	0	0	0	0	0	0	0	0	0	0	0	0	-9.73522e-25	0	0	0	0	0	0	0	0	0	0
'GMPS2'	'GMP synthase'	h2o[c] + atp[c] + gln_L[c] + xmp[c] -> 2 h[c] + glu_L[c] + amp[c] + ppi[c] + gmp[c]	0	0	0	0	0	0	0	0	0.00115504	0	0	0	0	0	1.99786	0	0	0	0	0	0	0	0	0	0	0	0	0	0	0	0	0	0	0	0	0	0	0	0	0	0	0	0.00147158	0	0	0	0
'GND'	'phosphogluconate dehydrogenase'	nadp[c] + 6pgc[c] -> nadph[c] + co2[c] + ru5p_D[c]	0	0	0	0	0	0	0	0	0	147.916	0	0	0	820.033	1715.96	0	0	0	1995.9	1709.1	0	0	1724.19	0	0	846.976	872.774	0	0	0	0	787.172	0	292.064	0	0	0	1692.75	0	0	0	0	0	1706.97	0	0	0
'GNDer'	'phosphogluconate dehydrogenase, endoplasmic reticulum'	nadp[r] + 6pgc[r] -> nadph[r] + co2[r] + ru5p_D[r]	0	0	0	0	0	0	0	0	0	0	0	0	0	0	0	0	0	0	0	0	0	0	0	0	0	0	0	0	0	0	0	0	0	0	0	0	0	0	0	0	0	0	0	0	0	0	0
'GPDDA1'	'Glycerophosphodiester phosphodiesterase (Glycerophosphocholine)'	h2o[c] + g3pc[c] -> h[c] + chol[c] + glyc3p[c]	1	1	1	1	1	1	1	1	1	1	1	1	1	1	1	1	0.000499025	1	1	1	1	1	1	1	1	1	1	1	1	1	0.499441	1	1	1	1	1	1	1	1	1	1	1	1	1	1	1	0.000499025
'GRTTx'	'geranyltranstransferase'	ipdp[x] + grdp[x] -> ppi[x] + frdp[x]	0	-2.17396e-27	-3.2316e-14	6.95667e-26	0	0	0	0	0	2.50677e-14	0	0	0	-6.82747e-48	-4.32505e-14	0	0	0	0	0	4.81544e-32	0	0	-2.72459e-34	0	0	1.91223e-14	0	0	0	0	0	0	0	0	0	-7.13342e-29	0	0	6.95667e-26	0	0	0	0	0	0	0
'GSNt'	'guanosine facilated transport in cytosol'	gsn[e] <=> gsn[c]	-1.7224e+06	1000	1003	3	1003	-1.643e+06	1000	-516351	1000	1000	1000	438.827	1003	1003	998.004	1000	0	3	1000	1003	3	172.043	3	99.0653	311.173	3	1000	3	1000	1000	992.014	-1.72437e+06	3	1003	-1.72288e+06	0	1003	3	1003	2.8281e-25	1000	3	3	288.99	1001.01	3	0
'GTHDH'	'Glutathione dehydrogenase (dehydroascorbate reductase)'	dhdascb[c] + 2 gthrd[c] -> h[c] + ascb_L[c] + gthox[c]	0	1000	0	-8.32208e-23	0	0	0	0	0	0	1.79351e-25	0	1000	0	0	0	1000	1000	0	1.64543e-23	0	0	1000	0	0	0	0	0	-2.63356e-26	0	1000	0	0	0	0	0	0	0	0	0	0	0	0	0	0	0	0
'GTHO'	'glutathione oxidoreductase'	h[c] + nadph[c] + gthox[c] -> nadp[c] + 2 gthrd[c]	0	1000	0	0	0.000744683	0	0	0	0	0	0	0	1000	0	0	0	1000	1000	0	0	1311.64	0	1890.26	0	0.000744683	1968.2	0	0	0	0	1000	0.000744683	0	-1.79171e-26	0	0	0.000744683	0	0	0	0	0	0.500745	0	1.55683e-23	0.300496	0
'GTHOm'	'glutathione oxidoreductase'	h[m] + nadph[m] + gthox[m] -> nadp[m] + 2 gthrd[m]	0	0	0	0	0	0	0	0	0	0	0	0	0	0	0	0	0	0	0	0	0	0	0	0	0	0	0	0	0	0	0	0	0	0	0	0	0	0	0	0	0	0	0	0	0	0	0
'GTHP'	'glutathione peroxidase'	h2o2[c] + 2 gthrd[c] -> 2 h2o[c] + gthox[c]	0	0	0	0	0	0	0	0	0	0	0	0	0	0	0	0	0	0	0	0	1311.64	0	890.256	0	0	1968.2	0	0	0	0	0	0	0	0	0	0	0	0	0	0	0	0	0	0	0	0	0
'GTHPm'	'glutathione peroxidase, mitochondria'	h2o2[m] + 2 gthrd[m] -> 2 h2o[m] + gthox[m]	867.093	913.033	260.273	0	0	88.5467	1823.11	0	0	0	1887.12	1383.55	1494.93	913.523	0	0	0	0	1098.82	1410.63	0	0	0	0	0	0	876.254	0	1434.14	0	0	1115.72	1873.7	0	0	1768.02	1000	1978.12	2524.64	0	0	0	2379.01	2496.95	3266.98	1000	0
'GTHRDt'	'Glutathione transport into mitochondria'	h2o[c] + atp[c] + gthrd[c] -> adp[c] + h[c] + pi[c] + gthrd[m]	0	0	0	0	0	496.081	0	2.82586	0	0	750.53	109.067	0	759.678	104.135	0	0	0	0	3.06983	0	274.106	0	0	1000	0	0	0	504.518	0	999.073	745.955	301.066	101.062	26.093	0	0	0	0	0	354.867	0	0	0	0	0	97.0732
'GTPCI'	'GTP cyclohydrolase I'	h2o[c] + gtp[c] -> h[c] + for[c] + ahdt[c]	0	0	1.68181e-14	0	-9.03064e-30	0	0	0	-1.83264e-14	0	0	5.49857e-14	0	-1.96153e-15	-5.87404e-14	9.79266e-15	0	-3.76697e-14	0	-2.68214e-14	3.40247e-19	0	-2.68214e-14	1.55346e-14	0	0	0	0	0	3.34868e-14	0	0	2.89778e-14	0	0	1.55346e-14	0	0	0	0	0	0	1.62101e-14	3.17645e-14	0	0	0
'GUAPRT'	'guanine phosphoribosyltransferase'	prpp[c] + gua[c] -> ppi[c] + gmp[c]	0.00147159	0.00115504	0.00115504	0.00115504	0.00147159	0.00115504	0.00147158	0.00115504	0	0.00115504	0.00115504	0.00115504	0.00115504	0.00115504	0	0.00147159	0.00115504	0.00147158	0.00115504	0.00115504	0.00147159	0.00115504	0.00115504	0.00147158	0.00115504	0.00147158	0.00115504	0.00147159	0.00147159	0.00115504	0.00115504	0.00115504	0.00115504	0.00147159	0.00147159	0.00147159	0.00115504	0.00147159	0.00147159	0.00115504	0.00147158	0.00115504	0	0.00115504	0.00115504	0.00115504	0.00147159
'GUAt'	'Guanine transport'	gua[e] <=> gua[c]	-2.99853	-1000	-1000	-2.99853	-419.753	-375.317	-1000	-1000	-1000	-999.999	-1000	-449.822	-328.152	-1000	-1000	-1000	0.00147158	-2.99853	-999.999	-1000	-2.99853	-1000	-2.99853	-1000	-311.171	-2.99853	-999.999	-1000	-1000	-1000	1	-402.121	-2.99853	-1000	-1000	0.00147159	-1000	-299.659	-307.542	0.00147159	-1000	-2.99853	-330.794	1	-1000	-2.99853	-999.999
'GULLACter'	'gulonolactone endoplasmic reticular transport'	gullac[c] -> gullac[r]	1000	1000	1000	1000	1000	1000	1000	1000	1000	1000	1000	1000	1000	1000	1000	1000	1000	1000	1000	1000	1000	1000	1000	1000	1000	1000	1000	1000	1000	1000	1000	1000	1000	1000	1000	1000	1000	1000	1000	1000	1000	1000	1000	1000	1000	1000	1000
'GULN3D'	'L-gulonate 3-dehydrogenase'	nad[c] + guln[c] <=> h[c] + nadh[c] + 3dhguln[c]	0	0	0	0	0	0	0	0	0	0	0	0	0	0	-4.11161e-14	0	2	0	0	-9.52949e-22	0	0	0	0	991.9	2	0	0	0	0	981.401	0	0	0	0	0	0	0	7.99722e-15	0	-1.17959e-22	0	2	0	-1.23883e-22	0	0
'GULNDer'	'gulonate dehydrogenase, endoplasmic reticulum'	h[r] + nadph[r] + glcur[r] <=> nadp[r] + guln[r]	-1000	-1000	-1000	-1000	-1000	-1000	-1000	-1000	-1000	-1000	-1000	-1000	-1000	-1000	-0.5	-1000	-1000	-1000	-1000	-1000	-1000	-1000	-1000	-1000	-1000	-1000	-1000	-1000	-1000	-1000	-1000	-1000	-1000	-1000	-1000	-1000	-1000	-1000	-1000	-1000	-1000	-1000	-1000	-1000	-1000	-1000	-1000
'GULNter'	'L-gulonate endoplasmic reticular export'	guln[r] -> guln[c]	0	-1.78025e-13	-1.78025e-13	-1.78025e-13	-1.78025e-13	-1.78025e-13	-1.78025e-13	-1.78025e-13	-1.78025e-13	-1.78025e-13	0	0	-1.78025e-13	-1.78025e-13	999.5	-1.78025e-13	-1.78025e-13	-1.78025e-13	-1.78025e-13	-1.78025e-13	-1.78025e-13	-1.78025e-13	-1.78025e-13	-1.78025e-13	-1.78025e-13	-1.78025e-13	-1.78025e-13	-1.78025e-13	-1.78025e-13	-1.78025e-13	-1.78025e-13	-1.78025e-13	-1.78025e-13	-1.78025e-13	-1.78025e-13	-1.78025e-13	-1.78025e-13	-1.78025e-13	-1.78025e-13	-1.78025e-13	-1.78025e-13	-1.78025e-13	-1.78025e-13	-1.78025e-13	-1.78025e-13	-1.78025e-13	-1.78025e-13
'H2O2t'	'hydrogen peroxide transport via diffusion'	h2o2[e] <=> h2o2[c]	1	1	1	1	1	-1000	1	1	1	1	-519.167	-1000	1	1	1	1	-1000	1	1	1	1	1	-198.177	1	1	1	1	1	1	1	1	1	1	1	1	-13.6368	1	1	1	1	1	1	1	1	1	1	1
'H2O2tly'	'hydrogen peroxide lysosomal transport via diffusion'	h2o2[c] <=> h2o2[l]	0	500	0	0	0	0	0	500.75	0	0	0	0	0	0	0	0	0	0	0	0	0	0	0	0	0	0	0	0	0	0	0	0	0	0	0	0	0	0	0	0	0	0	0	0	0	0	0
'H2O2tm'	'hydrogen peroxide mitochondrial transport'	h2o2[c] -> h2o2[m]	0	563.75	1000	1000	0	0	0	0	490.535	0	0	0	1000	0	996.998	958.912	0	0	0	0	0	1000	0	1000	1000	0	501	0	1000	1000	1000	0	0	999.307	0	1000	1000	998.287	184.845	-3.15746e-25	1000	0	1000	997.305	1000	1000	0
'H2O2tn'	'hydrogen peroxide nuclear transport'	h2o2[c] <=> h2o2[n]	0	-500	-363.409	0	-500	-500	0	0	-68.6174	0	0	-362.139	0	-500	0	-500	0	0	0	0	0	-500	-2.66255e-11	0	0	0	-500	0	0	0	-500	-500	-1.85349e-14	0	0	0	0	0	0	4.00006e-24	-500	-111.864	-1.84755	-0.000209328	0	-184.35	-500
'H2O2tp'	'hydrogen peroxide peroxisomal transport via diffusion'	h2o2[c] <=> h2o2[x]	-1000	-525.494	-221.135	-494.393	-759.385	-124.181	-72.5	-637.131	-420.917	-6	-519.167	-637.861	-787.901	-577.425	-912.475	-457.912	-221.161	-316.266	-406.146	-803	-416.676	-26.0006	-675.811	-203.047	-43.7	-523.878	1000	-0.464025	-6.7	-19.1	-32.1	-381.592	-504.147	-297.079	-547.1	-13.6368	-804.353	-394.685	-181.81	-11.1	757.875	113.886	-572.806	-329.509	143.519	-589.962	-190.383
'H2Oter'	'H2O endoplasmic reticulum transport'	h2o[c] <=> h2o[r]	0	-1	-1	999	-1	999	20.074	-1	529.934	-1	-1	302.16	954.615	269.608	-1	-0.999441	999	-1	-1	999	-1	0	999	-9.8757e-19	999	-4.38827e-14	120.701	0	-1	1000	0	1000	999	0	-1	289.058	1000	-1	778.631	0	1.15178e-14	-1	-1	-1	4.87736e-14	-1	0
'H2Otg'	'H2O transport, Golgi apparatus'	h2o[c] <=> h2o[g]	0	0	0	0	0	0	0	0	0	2.54803e-26	0	0	0	1.34891e-48	3.00706e-25	0	0	0	0	0	0	0	0	-3.26147e-24	0	0	-3.0642e-24	0	0	0	9.04466e-26	0	0	0	0	0	4.17239e-25	0	0	0	0	0	0	0	0	0	0
'H2Otly'	'H2O transport, lysosomal'	h2o[c] <=> h2o[l]	0	-1000	0	0	0	0	0	-1000	0	1.06261e-26	0	0	0	1.5	2.72029e-25	-1.36014e-25	4	0	0	0	0	0	0	4.35246e-24	1.5	5.5	-4.61147e-24	1.5	1.5	0	6.64132e-29	0	0	0	0	-6.80071e-26	-1.31445e-24	0	1.5	0	0	0	5.5	0	0	0	0
'H2Otn'	'H2O transport, nuclear'	h2o[n] <=> h2o[c]	0	-1000	-726.818	1000	-1000	-1000	0	1000	862.765	0	0	-724.278	1000	-1000	0	-1000	0	0	0	3.89692e-24	0	-1000	1000	0	-1000	1000	-1000	0	1000	0	-1000	-1000	-1.99346e-13	1000	1000	0	0	0	1000	1000	-1000	-776.272	-3.6951	-1000	0	750.359	-1000
'H2Otp'	'H2O transport, peroxisomal'	h2o[c] <=> h2o[x]	818.532	545.494	379.366	512.546	1000	146.181	469.333	443.127	449.917	342.333	375.111	1000	1000	1000	809.046	802.95	456.546	340.266	899.862	1000	753.575	327.297	1000	214.047	189.292	1000	-641.659	0.6187	96.7325	26.1	59.1	399.592	843.479	314.079	421.133	1000	826.353	415.685	207.31	126.966	-609.741	-31.8225	1000	359.509	355.545	607.962	195.883
'HACD1m'	'3-hydroxyacyl-CoA dehydrogenase (acetoacetyl-CoA) (mitochondria)'	h[m] + nadh[m] + aacoa[m] <=> nad[m] + 3hbcoa[m]	-177.51	-173.375	0	0	0	0	0	0	0	0	-173.483	-147.805	0	0	0	-170.666	-153.561	-114.877	-178.851	0	0	0	-176.756	-108.947	0	-173.4	-17.2151	0	-0.1	-1	-40.8788	0	0	0	0	-142.276	-6	0	0	-1	-129.429	0	-96.1177	-54.5682	-140.351	0	-160.315
'HACD9m'	'3-hydroxyacyl-CoA dehydrogenase (2-Methylacetoacetyl-CoA), mitochondrial'	nad[m] + 3hmbcoa[m] <=> h[m] + nadh[m] + 2maacoa[m]	0.000851067	0	0	0	0.000851067	0.000851067	0	0.000851067	0	0.000851067	0	0	0	0	0.000851067	0.000851066	0	0	0	0	0	0	0.000851067	0	0	0	0	0	0	0	0	0	0	0	0.000851067	0	0	0	0	0	0	0	0	0	0.000851067	0	-3.33829e-32
'HAtly'	'hyaluronan transport, extracellular to lysosome'	ha[e] -> ha[l]	0	0	0	0	0	0	0	0	0	0	0	0	0	0	0	0	1	0	0	0	0	0	0	0	0	1	0	0	0	0	0	0	0	0	0	0	0	0	0	0	0	0	1	0	0	0	0
'HDCAter'	'palmitate ER export'	hdca[r] -> hdca[c]	0	0	0	0	0	0	-5.25607e-25	0	0	0	0	0	0	0	0	0	0	0	0	0	0	0	0	0	0	0	0	0	0	0	0	0	0	0	0	0	0	0	0	0	0	0	0	0	4.8034e-26	0	0
'HDCAtr'	'fatty acid transport via diffusion'	hdca[e] <=> hdca[c]	1000	-1000	1000	-1000	-1000	-1000	1000	1000	-1000	-1000	1000	-1000	-1000	-1000	-1000	-1000	1000	-1000	-1000	-1000	1000	1000	-1000	-1000	-1000	-1000	-1000	1000	-1000	1000	-1000	-1000	-1000	-1000	-1000	-1000	-1000	-1000	-1000	-1000	1000	-1000	-1000	-1000	-1000	-1000	-1000
'HDCEAtr'	'fatty acid transport via diffusion'	hdcea[e] <=> hdcea[c]	0	0.000559212	0	0	0	0	0	0	0	0	0	0	0	0	0	0	0	0	0.000559212	0.000559212	0	0	0	0	0	0	860.214	0	157.575	0	4.10576e-26	0	0	0	523.927	0	0	0	0	0	3.5793e-28	0	0.000559212	0.8	0	0	835.266
'HEX1'	'hexokinase (D-glucose:ATP)'	atp[c] + 2 h[c] + glc_D[c] -> adp[c] + g6p[c]	0	0	0	0	0	0	0	0	0	0	0	0	0	0	0	0	0	0	1.7339e-14	0	0	0	1000	0	0	0	0	468.953	0	0	0	-7.06882e-14	0	0	0	0	0	0	0	0	0	0	0	0	0	0	0
'HEX10'	'hexokinase (D-glucosamine:ATP)'	atp[c] + 2 h[c] + gam[c] -> adp[c] + gam6p[c]	0	0	0	0	44.5893	0	0	0	0	0	0	0	0	0	0	-3.65196e-23	0	0	0	0	0	0	0	0	0	0	0	0	0	0	0	0	0	0	0	0	0	0	0	0	0	0	0	0	0	0	0
'HEX4'	'hexokinase (D-mannose:ATP)'	atp[c] + 2 h[c] + man[c] -> adp[c] + man6p[c]	0	463.03	0	0	0	0	0	0	0	2.28694e-27	0	0	0	-1.61731e-32	0	0	0	0	221.553	0	0	0	0	0	0	0	0	0	0	0	1000	0	0	0	0	0	0	0	0	0	0	0	0	0	0	928.92	0
'HISt4'	'L-histidine transport in via sodium symport'	na1[e] + his_L[e] -> na1[c] + his_L[c]	0	0	0	0	0	0	0	0	0	0	0	0	0	0	0	0	0	0	0	0	0	0	0	0	0	0	0	0	0	0	0	0	0	0	0	0	0	0	0	0	0	0	0	0	0	0	0
'HMGCOAtm'	'Hydroxymethylglutaryl-CoA reversible mitochondrial transport'	hmgcoa[c] <=> hmgcoa[m]	-102.064	-173.375	-172.563	-171.48	-174.058	-165.958	-173.455	-172.432	-174.704	-129.127	-173.483	-167.778	-175.845	-179.724	-179.177	-170.666	-176.611	-171.544	-178.851	-173.203	-166.123	-169.452	-176.756	-171.238	-177.485	-173.4	-174.588	0.154675	-171.365	-169.315	-175.208	-180.719	-181.482	-175.466	-173.323	-178.391	-170.647	-165.462	-174.08	-173.753	-169.277	-171.19	-176.582	-171.929	-176.915	-176.654	-166.734
'HMGCOAtx'	'Hydroxymethylglutaryl-CoA reversible peroxisomal transport'	hmgcoa[c] <=> hmgcoa[x]	102.064	173.375	172.563	484.454	651.846	165.958	632.167	627.33	174.704	664.667	905.472	167.778	686.099	179.724	323.669	170.666	176.611	333.634	524.285	333	166.123	565.593	176.756	171.238	177.485	325.365	529.412	-0.154675	171.365	169.315	175.208	180.719	181.482	175.466	643.967	178.391	170.647	165.462	174.08	208.632	351.402	171.19	176.582	171.929	474.064	210.375	804.117
'HMGLm'	'hydroxymethylglutaryl-CoA lyase'	hmgcoa[m] -> accoa[m] + acac[m]	75.4455	0	0	0	0	0	0	0	0	47.2974	0	0	0	0	0	0	0	0	0	0	0	0	0	0	0	0	0	175.579	0	0	0	0	0	0	0	0	0	0	0	0	0	0	0	0	0	0	0
'HMGLx'	'hydroxymethylglutaryl-CoA lyase'	hmgcoa[x] -> accoa[x] + acac[x]	409.597	173.375	310.795	484.454	869.462	165.958	1000	651.816	174.704	1000	1000	651.278	999	574.298	702.241	496.204	387.996	333.634	1000	1000	473.023	863.89	766.134	171.238	300.077	768.487	861.768	0	260.398	169.315	175.208	180.719	523.469	175.466	1000	415.454	170.647	165.462	174.08	320.498	469.535	232.253	569.776	171.929	1000	210.375	804.117
'HOMt4'	'L-homoserine via sodium symport'	na1[e] + hom_L[e] -> na1[c] + hom_L[c]	0	0	0	0	0	0	0	0	0	0	0	0	0	0	0	0	0	0	0	0	0	0	0	0	0	0	0	0	0	0	0	0	0	0	0	0	0	0	0	0	0	0	0	0	0	0	0
'HPYRRy'	'Hydroxypyruvate reductase (NADPH)'	h[c] + nadph[c] + hpyr[c] -> nadp[c] + glyc_R[c]	1000	0	999.9	1.03684	0	999.9	0	999.9	1.92362	0	0	0	787.906	-1.09294e-23	0	1.927	0.0425272	1.03684	0	1000	853.096	999.9	998.056	0	344.327	-1.22703e-24	972.085	0	1000	0	1000	0	302.058	0	0	0	0	0	0	999.9	999.9	0	0	0	0	1.95557e-24	999.9
'HRETNtn'	'4-hydroxyretinoic acid transport, Nuclear'	hretn[c] <=> hretn[n]	0	0	0	0	0	0	0	0	0	0	0	0	0	0	0	0	0	0	0	0	0	0	0	0	0	0	0	0	0	0	0	0	0	0	0	0	0	0	0	0	0	0	0	0	0	0	0
'HS1ly'	'heparan-N-sulfatase, lysosomal'	h2o[l] + hs_deg1[l] -> h[l] + so4[l] + hs_deg2[l]	0	0	0	0	0	0	0	0	0	0	0	0	0	0	0	0	0	0	0	0	0	0	0	0	0	0	0	0	0	0	0	0	0	0	0	0	0	0	0	0	0	0	0	0	0	0	0
'HS2ly'	'heparan-N-sulfatase, lysosomal'	h2o[l] + hs_deg6[l] -> h[l] + so4[l] + hs_deg7[l]	0	0	0	0	0	0	0	0	0	0	0	0	0	0	0	0	0	0	0	0	0	0	0	0	0	0	0	0	0	0	0	0	0	0	0	0	0	0	0	0	0	0	0	0	0	0	0
'HS3ly'	'heparan-N-sulfatase, lysosomal'	h2o[l] + hs_deg12[l] -> h[l] + so4[l] + hs_deg13[l]	0	0	0	0	0	0	0	0	0	0	0	0	0	0	0	0	0	0	0	0	0	0	0	0	0	0	0	0	0	0	0	0	0	0	0	0	0	0	0	0	0	0	0	0	0	0	0
'HS4ly'	'heparan-N-sulfatase, lysosomal'	h2o[l] + hs_deg18[l] -> h[l] + so4[l] + hs_deg19[l]	0	0	0	0	0	0	0	0	0	0	0	0	0	0	0	0	0	0	0	0	0	0	0	0	0	0	0	0	0	0	0	0	0	0	0	0	0	0	0	0	0	0	0	0	0	0	0
'HSAT1ly'	'heparan-glucosaminide N-acetyltransferase, lysosomal'	accoa[c] + hs_deg2[l] -> coa[c] + h[l] + hs_deg3[l]	0	0	0	0	0	0	0	0	0	0	0	0	0	0	0	0	0	0	0	0	0	0	0	0	0	0	0	0	0	0	0	0	0	0	0	0	0	0	0	0	0	0	0	0	0	0	0
'HSAT2ly'	'heparan-glucosaminide N-acetyltransferase, lysosomal'	accoa[c] + hs_deg7[l] -> coa[c] + h[l] + hs_deg8[l]	0	0	0	0	0	0	0	0	0	0	0	0	0	0	0	0	0	0	0	0	0	0	0	0	0	0	0	0	0	0	0	0	0	0	0	0	0	0	0	0	0	0	0	0	0	0	0
'HSAT3ly'	'heparan-glucosaminide N-acetyltransferase, lysosomal'	accoa[c] + hs_deg13[l] -> coa[c] + h[l] + hs_deg14[l]	0	0	0	0	0	0	0	0	0	0	0	0	0	0	0	0	0	0	0	0	0	0	0	0	0	0	0	0	0	0	0	0	0	0	0	0	0	0	0	0	0	0	0	0	0	0	0
'HSAT4ly'	'heparan-glucosaminide N-acetyltransferase, lysosomal'	accoa[c] + hs_deg19[l] -> coa[c] + h[l] + hs_deg20[l]	0	0	0	0	0	0	0	0	0	0	0	0	0	0	0	0	0	0	0	0	0	0	0	0	0	0	0	0	0	0	0	0	0	0	0	0	0	0	0	0	0	0	0	0	0	0	0
'HSD17B1'	'testicular 17-beta-hydroxysteroid dehydrogenase'	h[c] + nadph[c] + estrone[c] <=> nadp[c] + estradiol[c]	-1000	-1000	-1000	-1000	-1000	-1000	-1000	-1000	-1000	-1000	-1000	-1000	-1000	-1000	-1000	-1000	-1000	-1000	-1000	-1000	-1000	-1000	-1000	-1000	-1000	-1000	-1000	-1000	-1000	-1000	-1000	-999.5	-1000	-1000	-1000	-1000	-1000	-1001	-1000	-1000	-1000	-1000	-1000	-1001	-1000	-1000	-1000
'HSD17B7r'	'testicular 17-beta-hydroxysteroid dehydrogenase'	h[r] + nadph[r] + estrone[r] -> nadp[r] + estradiol[r]	1000	1000	1000	1000	1000	1000	1000	1000	1000	1000	1000	1000	1000	1000	1000	1000	1000	1000	1000	1000	1000	1000	1000	1000	1000	1000	1000	1000	1000	1000	1000	999.5	1000	1000	1000	1000	1000	1000	1000	1000	1000	1000	1000	1000	1000	1000	1000
'HSPASEly'	'heparan sulfate proteoglycan protease, lysosome (endosome)'	h2o[l] + hspg[l] -> Ser_Gly_Ala_X_Gly[l] + hs[l]	0	0	0	0	0	0	0	0	0	0	0	0	0	0	0	0	0	0	0	0	0	0	0	0	0	0	0	0	0	0	0	0	0	0	0	0	0	0	0	0	0	0	0	0	0	0	0
'HSPGtly'	'heparan sulfate transport, extracellular to lysosome'	hspg[e] -> hspg[l]	0	0	0	0	0	0	0	0	0	0	0	0	0	0	0	0	0	0	0	0	0	0	0	0	0	0	0	0	0	0	0	0	0	0	0	0	0	0	0	0	0	0	0	0	0	0	0
'Htg'	'proton diffusion (Golgi)'	h[g] <=> h[c]	0	0	0	0	0	0	0	0	0	2.38819e-26	0	0	0	3.77372e-32	4.39093e-25	0	7.64222e-26	0	0	0	0	0	0	0	0	0	-9.48172e-24	0	0	0	0	0	0	0	0	0	6.17945e-26	-1.52844e-25	0	0	0	0	0	-1.52844e-25	0	0	0
'Htm'	'Uncoupling protein'	h[c] -> h[m]	26186.2	0	27996.3	0	19506	0	0	0	19580.3	0	0	0	0	39679	30729.6	29498.3	23950.4	0	0	0	21081.7	0	0	0	39379.3	44385.7	0	0	0	0	21258.4	35177.1	54142.6	0	0	31912.6	0	20810.5	30035.5	0	27787.2	0	0	11407.1	55032.8	0	10977.2
'Htr'	'H transporter, endoplasmic reticulum'	h[c] <=> h[r]	0	-41.722	-0.5	-0.5	-123.181	-0.5	-3.2705e-13	-2.49786	-470.066	-0.5	-0.5	-488.065	-214.565	-70.3867	999	-2.49828	-0.5	-0.5	-0.5	-0.5	-0.5	-1.63525e-13	-2.49786	-3.2705e-13	-0.5	-40.7647	-122.178	-3.2705e-13	-0.5	-2.05914e-13	-3.2705e-13	-4	-15.3693	-3.2705e-13	-0.5	-0.5	-5.49786	-3.49828	-0.5	-3.2705e-13	-262.394	-0.5	-0.5	-292.487	-4.96643e-13	-89.4165	-2.14956e-10
'Htx'	'H transporter, peroxisome'	h[c] <=> h[x]	186.468	-531.494	-369.366	-498.853	-987	-134.181	-467.333	53.8522	-449.917	-342.333	148.056	-1000	-1000	-1000	202.954	-787.95	-448.546	-332.266	-887.862	-665	-751.575	-322.297	-1000	-206.047	-185.292	-1000	-464.641	-0.6187	-96.7325	-23.1	-53.1	-387.592	-768.17	-302.079	586.867	-1000	-814.353	-404.685	-204.31	-124.966	-1000	-1000	-1000	-357.509	-1000	-595.962	-194.883
'HXPRT'	'hypoxanthine phosphoribosyltransferase (Hypoxanthine)'	prpp[c] + hxan[c] -> ppi[c] + imp[c]	0	0	0	0	0	0	0	0	0	996.999	0	0	0	-1.68953e-23	0	0	0	0	0	0	0	0	0	0	0	0	0	0	0	0	0	0	2.99884	0	0	0	0	0	302.545	0	7.76598e-23	0	0	623.176	0	0	0
'HYPOE'	'hypothetical enyme'	h2o[c] + pyam5p[c] -> pi[c] + pydam[c]	0	0	0	0	0	0	0	0	0	0	0	0	0	0	0	0	0	0	0	0	0	0	0	0	0	0	0	0	0	0	0	0	0	0	0	0	0	0	0	0	0	0	0	0	0	0	0
'HYPTROX'	'Hypotaurine oxidase'	o2[c] + 2 hyptaur[c] -> 2 taur[c]	0	0	0	0	0	0	0	0	0	0	0	0	0	0	0	0	0	0	0	0	0	0	0	0	0	0	0	0	0	0	0	0	0	0	0	0	0	0	0	0	0	0	0	0	0	0	0
'HYXNt'	'Hypoxanthine transport'	hxan[e] <=> hxan[c]	-0.892537	-1000	-1000	-1000	-1000	-463.427	-0.000720619	-892.64	-1000	1	-20.1017	-1000	-1000	1	-1000	-1000	-1000	-1000	-348.164	-708.679	-1000	-172.042	-1000	-1000	-1000	-1000	-1000	-200.178	-1000	-1000	1.60929e-13	-1000	-995.002	-1000	1	0.999581	-1000	1	1	-1000	1	-1000	1	-1000	-650.552	-1000	-698.624
'ICDHxm'	'Isocitrate dehydrogenase (NAD+)'	nad[m] + icit[m] -> akg[m] + co2[m] + nadh[m]	1.95868e+06	0	1.96935e+06	1.85609e+06	0	0	0	1.98257e+06	1.92319e+06	1.91514e+06	0	2.05898e+06	0	0	1.92493e+06	1.97764e+06	0	2.08954e+06	1.94466e+06	0	0	0	1.93805e+06	0	1.91665e+06	1.98841e+06	1.93948e+06	0	0	0	0	0	1.95001e+06	2.04601e+06	1.98088e+06	2.02216e+06	0	2.10495e+06	0	1.95004e+06	2.12767e+06	0	1.95766e+06	0	0	2.05945e+06	2.06743e+06
'ICDHyrm'	'Isocitrate dehydrogenase (NADP+)'	nadp[m] + icit[m] <=> nadph[m] + akg[m] + co2[m]	-1.95883e+06	481.288	-1.96949e+06	-1.85776e+06	-1411.88	348.518	-149.088	-1.98221e+06	-1.92483e+06	-1.91507e+06	-39.733	-2.05913e+06	3.01851	-2118.24	-1.92493e+06	-1.97978e+06	-139.219	-2.09059e+06	-1.94566e+06	1.02745	42.3558	213.593	-1.93804e+06	67.0916	-1.91662e+06	-1.99013e+06	-1.93948e+06	2.01851	303.257	185.945	2.01851	-1605.92	-1.95215e+06	-2.04565e+06	-1.98103e+06	-2.0218e+06	-1975.04	-2.10625e+06	-2150.37	-1.95012e+06	-2.12993e+06	352.36	-1.95737e+06	-1290.01	0.946266	-2.0592e+06	-2.06907e+06
'IDOAASE1ly'	'alpha-L-iduronidase, lysosomal'	h2o[l] + hs_deg4[l] -> hs_deg5[l] + idour[l]	0	0	0	0	0	0	0	0	0	0	0	0	0	0	0	0	0	0	0	0	0	0	0	0	0	0	0	0	0	0	0	0	0	0	0	0	0	0	0	0	0	0	0	0	0	0	0
'IDOAASE2ly'	'alpha-L-iduronidase, lysosomal'	h2o[l] + hs_deg16[l] -> idour[l] + hs_deg17[l]	0	0	0	0	0	0	0	0	0	0	0	0	0	0	0	0	0	0	0	0	0	0	0	0	0	0	0	0	0	0	0	0	0	0	0	0	0	0	0	0	0	0	0	0	0	0	0
'IDOAASE3ly'	'alpha-L-iduronidase, lysosomal'	h2o[l] + hs_deg22[l] -> idour[l] + hs_deg23[l]	0	0	0	0	0	0	0	0	0	0	0	0	0	0	0	0	0	0	0	0	0	0	0	0	0	0	0	0	0	0	0	0	0	0	0	0	0	0	0	0	0	0	0	0	0	0	0
'IDOURtly'	'iduronate transport into lysososme'	h[c] + idour[c] <=> h[l] + idour[l]	0	0	0	0	0	0	0	0	0	0	0	0	0	0	0	0	0	0	0	0	0	0	0	0	0	0	0	0	0	0	0	0	0	0	0	0	0	0	0	0	0	0	0	0	0	0	0
'IDPtn'	'IDP nuclear transport'	idp[c] <=> idp[n]	-1000	-1000	-453.636	-0.000418656	-1000	-1000	-1000	-1000	-0.000418656	-0.000418657	-0.000418657	-724.279	-0.000418656	-1000	-0.000418656	-1000	-0.000418657	-1000	-1000	-0.000418656	-1000	-1000	-0.000418658	-0.000418656	-1000	-1000	-1000	-0.000418657	-0.000418657	-0.000418658	-1000	-1000	-1000	-1000	-0.000418656	-0.000418657	-0.000418657	-1000	-1000	-1000	-1000	-0.000418656	1000	-0.000837312	-0.000418658	-1000	-1000
'ILEtec'	'L-isoleucine transport via diffusion (extracellular to cytosol)'	ile_L[e] <=> ile_L[c]	0.01	-2.1424e+06	-2.08388e+06	0.00914893	0.01	0.01	-2.11561e+06	-1999.99	0.00914893	0.01	0.00914893	0.00914893	-2.16409e+06	0.00914893	0.01	-188372	0.00914893	-2.14436e+06	-2.11483e+06	-2.15459e+06	0.00914893	-2.14999e+06	0.01	-2.13719e+06	0.00914893	0.00914893	0.00914893	0.00914893	0.00914893	0.00914893	0.00914893	-2.14127e+06	0.00914893	0.00914893	-1.69e+06	0.00914893	-2.15642e+06	0.00914893	0.00914893	0.00914893	-2.07156e+06	-1.96157e+06	0.00914893	-73454	-999.99	0.00914893	0.00914893
'IMPC'	'IMP cyclohydrolase'	h2o[c] + imp[c] <=> fprica[c]	0	0	0	0	0	0	0	0	0	0	0	0	0	0	0	0	0	0	0	0	0	0	0	0	0	0	0	0	0	0	0	0	0	0	0	0	0	0	0	0	0	0	0	0	0	0	0
'IMPD'	'IMP dehydrogenase'	h2o[c] + nad[c] + imp[c] -> h[c] + nadh[c] + xmp[c]	0	0	1.99786	1.99786	0	2.12963e-24	1.99786	0	0.00115504	998.997	980.896	0	0	-1.68951e-23	1.99786	1.67379e-23	0	-7.39825e-25	1.99828	0	0	0	0	0	999.998	0	-3.54432e-23	0	0	0	0	1.99828	692.904	4.007e-24	-2.83317e-25	0	0	0	304.543	0	7.76599e-23	0	0.00147158	333.187	7.30159e-23	0	0
'INSt'	'Inosine transport (diffusion)'	ins[e] <=> ins[c]	758.424	0	1000	1000	1000	837.748	2.54796e-24	0	236.04	-1.70875e+06	3.13232e-23	0	1000	-1.74008e+06	1000	0	1000	1000	348.164	708.679	-1.63901e+06	1000	1000	1000	1000	1000	0	1000	1000	999.002	0	0	0	-1.70956e+06	0	0	0	-2.22971e-24	301.545	1000	0	1000	0	1000	649.546	1000	698.624
'IPDDIx'	'isopentenyl-diphosphate D-isomerase'	ipdp[x] <=> dmpp[x]	0	-2.17396e-27	-3.2316e-14	6.95667e-26	0	0	0	0	0	2.50677e-14	0	0	0	-6.82747e-48	-4.32505e-14	0	0	0	0	0	4.81544e-32	0	0	-2.72459e-34	0	0	1.91223e-14	0	0	0	0	0	0	0	0	0	-7.13342e-29	0	0	6.95667e-26	0	0	0	0	0	0	0
'IPDPtx'	'Isopentenyl diphosphate transport (peroxisome)'	ipdp[x] <=> ipdp[c]	0	-4.04356e-26	1.09066e-24	1.29394e-24	0	0	0	0	0	1.63599e-23	0	0	0	2.04824e-47	6.54397e-24	0	0	0	0	0	3.14818e-26	0	0	-5.06774e-33	0	0	-5.7367e-14	0	0	0	0	0	0	0	0	0	2.14003e-28	0	0	-2.087e-25	0	0	0	0	0	0	0
'ITCOAL1m'	'Itaconate--CoA ligase (GDP-forming), mitochondrial'	coa[m] + gtp[m] + itacon[m] <=> pi[m] + gdp[m] + itaccoa[m]	-2008.27	2021.17	-2010.1	1830.5	1964.62	2139.25	1960.28	-1958.79	1912.03	-1904.86	-2053.63	2125.36	1961.37	1988.85	1788.92	1903.16	-1946.9	2056.6	-1968.68	1959.69	-2116.46	-2033.83	-1765.07	-2066.34	-1858.66	-1980.77	-1777.65	-2029.74	-2050.36	-2117.98	1931.34	1942.03	1903.77	-2053.17	-1878.2	1827.07	2053.74	2132	2062.19	-1888.71	-2087.59	-2018.37	2036.58	2059.78	-1903.98	1954.17	2091.52
'ITCOALm'	'Itaconate--CoA ligase (ADP-forming), mitochondrial'	coa[m] + atp[m] + itacon[m] <=> h[m] + adp[m] + pi[m] + itaccoa[m]	2008.27	-2021.17	2010.1	-1830.5	-1964.62	-2139.25	-1960.28	1958.79	-1912.03	1904.86	2053.63	-2125.36	-1961.37	-1988.85	-1788.92	-1903.16	1946.9	-2056.6	1968.68	-1959.69	2116.46	2033.83	1765.07	2066.34	1858.66	1980.77	1777.65	2029.74	2050.36	2117.98	-1931.34	-1942.03	-1903.77	2053.17	1878.2	-1827.07	-2053.74	-2132	-2062.19	1888.71	2087.59	2018.37	-2036.58	-2059.78	1903.98	-1954.17	-2091.52
'ITPtn'	'ITP nuclear transport'	itp[c] <=> itp[n]	1000	1000	453.636	0.000418656	1000	1000	1000	1000	0.000418656	0.000418657	0.000418657	724.279	0.000418656	1000	0.000418656	1000	0.000418657	1000	1000	0.000418656	1000	1000	0.000418658	0.000418656	1000	1000	1000	0.000418657	0.000418657	0.000418658	1000	1000	1000	1000	0.000418656	0.000418657	0.000418657	1000	1000	1000	1000	0.000418656	-1000	0.000837312	0.000418658	1000	1000
'KAS8'	'b-ketoacyl synthetase (palmitate, n-C16:0)'	20 h[c] + 14 nadph[c] + accoa[c] + 7 malcoa[c] -> 6 h2o[c] + 14 nadp[c] + 7 co2[c] + 8 coa[c] + hdca[c]	0	0	0	0	0	0	0	0	0	0	0	0	0	0	0	0	0	0	0	0	0	0	0	0	0	0	0	6.64693e-27	0	0	0	0	0	0	0	0	0	0	0	0	0	0	0	0	0	0	0
'KCC2t'	'K+-Cl- cotransporter (NH4+)'	nh4[e] + cl[e] <=> nh4[c] + cl[c]	-2.07864e+06	-2.09165e+06	-2.0627e+06	-2.11986e+06	-2.06677e+06	-2.08123e+06	-2.08851e+06	2.07639e+06	-2.06876e+06	-2.12286e+06	-2.09258e+06	76690.4	-2.12798e+06	-2.08686e+06	-2.16e+06	-2.1573e+06	-2.16066e+06	-2.08346e+06	-2.07457e+06	-2.11336e+06	2.05695e+06	-2.0901e+06	1.70406e+06	-2.0631e+06	-2.15833e+06	-2.14507e+06	-2.099e+06	2.04461e+06	-2.06298e+06	2.00567e+06	1.54589e+06	-2.15439e+06	-2.13579e+06	-2.06211e+06	-1.44184e+06	-2.10574e+06	-2.07773e+06	-2.03939e+06	-2.0452e+06	1.84824e+06	2.04202e+06	-2.09894e+06	-2.08791e+06	-2.03221e+06	-1.87448e+06	-2.11407e+06	-2.0499e+06
'KCCt'	'K+-Cl- cotransport'	k[e] + cl[e] <=> k[c] + cl[c]	0	0	0	0	0	0	0	0	0	0	0	0	0	0	0	0	0	0	0	0	0	0	0	0	0	0	0	0	0	0	0	0	0	0	0	0	0	0	0	0	0	0	0	0	0	0	0
'KDNH'	'2-keto-3deoxy-D-glycero-D-galactononic acid phosphohydrolase'	h2o[c] + kdnp[c] -> pi[c] + kdn[c]	0	0	0	0	0	0	0	0	0	0	0	0	0	0	0	0	0	0	0	0	0	0	0	0	0	0	0	0	0	0	0	0	0	0	0	0	0	0	0	0	0	0	0	0	0	0	0
'KSII_CORE2t'	'keratan sulfate II (core2) transport, golgi to extracellular'	ksii_core2[g] -> ksii_core2[e]	0	0	0	0	0	0	0	0	0	8.01975e-28	0	0	0	0	1.82955e-26	0	8.46095e-26	0	0	0	0	0	0	1.17317e-25	0	0	-5.0765e-25	0	0	0	2.11524e-26	0	0	0	0	0	-8.34627e-26	0	0	0	0	0	0	0	0	0	0
'KSII_CORE2tly'	'keratan sulfate II (core 2) transport, extracellular to lysosome'	ksii_core2[e] -> ksii_core2[l]	0	0	0	0	0	0	0	0	0	8.30617e-28	0	0	0	0	1.82955e-26	0	0	0	0	0	0	0	0	1.17317e-25	0	0	-4.23013e-25	0	0	0	0	0	0	0	0	0	-8.34627e-26	0	0	0	0	0	0	0	0	0	0
'KSII_CORE4tly'	'keratan sulfate II (core 4) transport, extracellular to lysosome'	ksii_core4[e] -> ksii_core4[l]	0	0	0	0	0	0	0	0	0	0	0	0	0	0	0	0	0	0	0	0	0	0	0	0	0	0	0	0	0	0	0	0	0	0	0	0	0	0	0	0	0	0	0	0	0	0	0
'LALDO'	'D-Lactaldehyde:NAD+ oxidoreductase (glutathione-formylating)'	nad[c] + lald_D[c] + gthrd[c] <=> h[c] + nadh[c] + lgt_S[c]	-3.63925e-10	0	-1000	-1000	-1000	-1000	4.0919e-26	-1000	-1000	-328.545	-1	0	-1000	-764.783	-1000	-1000	-1000	0	-1000	-1000	1000	-1000	-1000	-1000	0	-1000	-1000	-1000	-1000	-1000	0	0	-1000	-1000	-1000	-1000	-819.824	-897.634	-1000	0	-257.875	-1.02152	-1000	-1000	0	-1000	-1000
'LALDO2x'	'D-Lactaldehyde:NAD+ 1-oxidoreductase'	h[c] + nadh[c] + mthgxl[c] -> nad[c] + lald_D[c]	0	0	0	0	0	0	0	0	0	0	0	0	0	0	0	0	0	820.937	0	0	1000	0	0	0	0	0	0	0	0	0	0	0	0	0	0	0	0	0	0	1.61255e-10	0	0	0	0	0	0	0
'LCADi'	'lactaldehyde dehydrogenase'	h2o[c] + nad[c] + lald_L[c] -> 2 h[c] + nadh[c] + lac_L[c]	0	0	0	0	0	0	0	0	0	0	0	0	0	0	0	0	0	0	0	0	0	0	0	0	0	0	0	0	0	0	0	0	0	0	0	0	0	0	0	0	0	0	0	0	0	0	0
'LCADi_D'	'lactaldehyde dehydrogenase'	h2o[c] + nad[c] + lald_D[c] -> 2 h[c] + nadh[c] + lac_D[c]	3.63925e-10	0	1000	1000	1000	1000	0	1000	1000	328.545	1	0	1000	764.783	1000	1000	1000	820.937	1000	1000	0	1000	1000	1000	0	1000	1000	1000	1000	1000	0	0	1000	1000	1000	1000	819.824	897.634	1000	1.61255e-10	257.875	1.02152	1000	1000	0	1000	1000
'LCAT1e'	'Lecithin-cholesterol acyltransferase'	chsterol[e] + pchol_hs[e] -> lpchol_hs[e] + xolest2_hs[e]	0	0	0	0	0	0	0	0	0	-2.18881e-23	0	0	0	0	0	0	0	0	0	0	0	0	0	0	1	0	0	0	0	0	0	0	0	0	1	0	0	0	0	0	0	0	0	0	0	0	0
'LEUKTRA4t'	'leukotriene A4 transport'	leuktrA4[e] <=> leuktrA4[c]	-1	0	0	0	0	0	0	0	1	1	1	1	0	1	0	1	1	0	0	0	0	0	1	0	1	1	0	0	0	0	0	0	0	0	1	0	0	0	0	0	1	0	1	1	0	0	0
'LEUKTRB4t'	'leukotriene B4 transport'	leuktrB4[e] <=> leuktrB4[c]	0	0	0	0	0	0	0	0	-1	-2	-2	-1	0	-1	0	-1	-1	0	0	0	0	0	-1	0	-1	-1	0	0	0	0	0	0	0	0	-1	0	0	0	0	0	-1	0	-1	-1	0	0	0
'LEUKTRD4t'	'leukotriene D4 transport'	leuktrD4[e] <=> leuktrD4[c]	1	1	1	1	1	-1.03426	1	1	1	1	-0.034674	0.0439469	-3	1	1	1	-1.95832	1	1	1	1	0.867234	-3	-1.13318	1	1	1	1	-2.03255	1	1	1	-3	1	1	-0.0325532	1	1	1	1	-3	1	1	1	1	1	1
'LEUKTRE4t'	'leukotriene E4 transport'	leuktrE4[e] <=> leuktrE4[c]	1	1	1	-3	1	1	-3	1	-0.967028	1	-1.96533	1	1	-3	1	1	-0.041683	1	1	1	1	-2.86723	1	-0.866815	1	-3	1	-3	0.0325532	-3	-3	1	1	1	1	-1.96745	1	1	-3	1	1	1	-3	1	1	-3	0.0821111
'LEUKTRF4t'	'leukotriene F4 transport'	leuktrF4[e] <=> leuktrF4[c]	0.034674	1	-0.542242	1	1	-0.965745	1	1	1	-1.01723	1	1	1	1	-3	0.0329719	1	-0.965326	-3	1	1	1	1	1	1	1	-0.965745	1	1	1	1	-2.96682	1	-3	-0.0168154	1	-3	1	1	1	1	1	1	1	-0.965326	1	-0.0474371
'LEUt4'	'L-leucine transport in via sodium symport'	na1[e] + leu_L[e] -> na1[c] + leu_L[c]	0	0	0	0	0	0	0	0	0	0	0	0	0	0	0	0	0	0	0	0	0	0	0	0	0	0	0	0	0	0	0	0	0	0	0	0	0	0	0	0	0	0	0	0	0	0	0
'LEUtec'	'L-leucine transport via diffusion (extracellular to cytosol)'	leu_L[e] <=> leu_L[c]	1000.02	1000.02	1000.02	1000.02	1.79683e+06	1000.02	1000.02	2000.02	1000.02	1000.02	1000.02	-1.54783e+06	1000.02	1000.02	1000.02	1000.02	1000.02	1000.02	1000.02	1000.02	1000.02	1000.02	1000.02	1000.02	1000.02	1000.02	-782314	1000.02	1000.02	1000.02	1000.02	1000.02	1000.02	1000.02	1000.02	1000.02	1000.02	1000.02	1000.02	1000.02	537635	2000.02	1000.02	0.0174468	1.19448e+06	1000.02	-590147
'LGNCCOAtx'	'fatty acid intracellular transport'	lgnccoa[c] <=> lgnccoa[x]	1	1	1	1	1	1	1	1	1	0	1	1	1	1	1	1	1	1	1	1	1	1	1	1	1	1	1	0	0	1	1	1	1	1	1	1	1	1	1	1	1	1	1	1	1	1	0
'LGNCt'	'fatty acid transport via diffusion'	lgnc[e] <=> lgnc[c]	-1000	-1000	1000	-1000	-1000	-1000	1000	1000	-1000	-1000	-1000	-1000	-1000	-1000	-1000	-1000	-1000	-1000	-1000	-1000	-1000	1000	-1000	-1000	-1000	-1000	-1000	-1000	-1000	1000	-1000	-1000	-1000	-1000	-1000	-1000	-1000	-1000	-1000	-1000	1000	1000	-1000	-1000	-1000	-1000	-1000
'LGTHL'	'lactoylglutathione lyase'	mthgxl[c] + gthrd[c] -> lgt_S[c]	3.63925e-10	1000	1000	1000	1000	1000	8.80841e-11	1000	1000	328.545	1	1000	1000	764.783	1000	1000	1000	0	1000	1000	0	1000	1000	1000	0	1000	1000	1000	1000	1000	0	0	1000	1000	1000	1000	819.824	897.634	1000	0	257.875	1.02152	1000	1000	0	1000	1000
'LINKDEG1ly'	'degradation of proteoglycan linkage region, lysosomal'	3 h2o[l] + hs_deg25[l] -> 2 gal[l] + glcur[l] + xyl_D[l]	0	0	0	0	0	0	0	0	0	0	0	0	0	0	0	0	0	0	0	0	0	0	0	0	0	0	0	0	0	0	0	0	0	0	0	0	0	0	0	0	0	0	0	0	0	0	0
'LINKDEG3ly'	'degradation of proteoglycan linkage region, lysosomal'	4 h2o[l] + cs_c_deg5[l] -> h[l] + so4[l] + 2 gal[l] + glcur[l] + xyl_D[l]	0	0	0	0	0	0	0	0	0	0	0	0	0	0	0	0	0	0	0	0	0	0	0	0	0	0	0	0	0	0	0	0	0	0	0	0	0	0	0	0	0	0	0	0	0	0	0
'LINKDEG4ly'	'degradation of proteoglycan linkage region, lysosomal'	5 h2o[l] + cs_e_deg7[l] -> 2 h[l] + 2 so4[l] + 2 gal[l] + glcur[l] + xyl_D[l]	0	0	0	0	0	0	0	0	0	0	0	0	0	0	0	0	0	0	0	0	0	0	0	0	0	0	0	0	0	0	0	0	0	0	0	0	0	0	0	0	0	0	0	0	0	0	0
'L_LACt2r'	'L-lactate reversible transport via proton symport'	h[e] + lac_L[e] <=> h[c] + lac_L[c]	-2000	-2000	-2000	-2000	-2000	-2000	-2000	-2000	-2000	-2000	-2000	-2000	-2000	-2000	-2000	-2000	-2000	-2000	-2000	-2000	-2000	-2000	-2000	-2000	-2000	-2000	-2000	-2000	-2000	-2000	-2000	-2000	-2000	-2000	-2000	-2000	-2000	-2000	-2000	-2000	-2000	-2000	-2000	-2000	-2000	-2000	-2000
'L_LACt4r'	'L-lactate reversible transport via sodium symport'	na1[e] + lac_L[e] <=> na1[c] + lac_L[c]	1000	1000	1000	1000	1000	1000	1000	1000	1000	1000	1000	1000	1000	1000	1000	1000	1000	1000	1000	1000	1000	1000	1000	1000	1000	1000	1000	1000	1000	1000	1000	1000	1000	1000	1000	1000	1000	1000	1000	1000	1000	1000	1000	1000	1000	1000	1000
'LNELDCt'	'fatty acid transport via diffusion'	lneldc[e] <=> lneldc[c]	0	0	0	0	0	0	0	0	0	0	0	0	0	0	0	0	0	0	0	0	0	0	0	0	0	0	0	0	0	0	0	0	0	0	0	0	0	0	0	0	0	0	1	0	0	0	0
'LNLCt'	'Linoleic acid (n-C18:2) transport in via diffusion'	lnlc[e] <=> lnlc[c]	0	0	0	0	0	0	0	0	0	0	0	0	0	0	0	0	0	0	0	0	0	0	0	0	0	0	0	0	0	0	0	0	0	0	0	0	0	0	0	0	0	0	0	0	0	0	0
'LNLNCAt'	'fatty acid transport via diffusion'	lnlnca[e] <=> lnlnca[c]	1	1	1	1	1	1	1	1	1	0	1	1	1	1	1	1	0	1	1	1	1	0	1	0	0	1	0	0	0	0	1	1	1	0	0	1	1	1	0	0	1	1	1	1	1	1	0
'LNLNCGt'	'fatty acid transport via diffusion'	lnlncg[e] <=> lnlncg[c]	0	0	0	0	0	0	0	0	0	0	0	0	0	0	0	0	0	0	0	0	0	0	0	0	0	0	0	0	0	0	0	0	0	0	0	0	0	0	0	0	0	0	1	0.1	0	6.52215e-32	0
'LPASE'	'lysophospholipase'	h2o[c] + lpchol_hs[c] -> h[c] + Rtotal[c] + g3pc[c]	1	1	1	1	1	1	1	1	1	1	1	1	1	1	1	1	0.000499025	1	1	1	1	1	1	1	1	1	1	1	1	1	0.499441	1	1	1	1	1	1	1	1	1	1	1	1	1	1	1	0.000499025
'LPCHOLt'	'lysophosphatidylcholine transport'	lpchol_hs[e] <=> lpchol_hs[c]	1	1	1	1	1	1	1	1	1	1	0.000499025	1	1	1	1	1	0.000499025	1	1	1	1	1	1	1	1	1	1	1	1	1	0.499441	1	1	1	1	1	1	1	1	0.000499025	1	1	1	1	1	1	0.000499025
'LRAT1'	'Lecithin retinol acyltransferase (11-cis)'	pchol_hs[c] + retinol_cis_11[c] -> lpchol_hs[c] + 11_cis_retfa[c]	0	0	0	0	0	1.63686e-17	0	0	0	0	0	0	0	0	0	0	0	0	0	0	0	0	0	0	0	0	0	0	0	0	0	0	0	0	0	-4.90537e-11	0	0	0	0	0	0	0	0	0	0	0
'LRAT2'	'Lecithin retinol acyltransferase (9-cis)'	pchol_hs[c] + retinol_9_cis[c] -> lpchol_hs[c] + 9_cis_retfa[c]	0	0	0	0	0	0	0	0	0	0	0.999501	0	0	0	0	0	0	0	0	0	0	0	0	0	0	0	0	0	0	0	0	0	0	0	0	0	0	0	0	0	0	0	0	0	0	0	0
'LTA4H'	'Leukotriene A-4 hydrolase'	h2o[c] + leuktrA4[c] -> leuktrB4[c]	0	0	0	0	0	0	0	0	1	2	2	1	0	1	0	1	1	0	0	0	0	0	1	0	1	1	0	0	0	0	0	0	0	0	1	0	0	0	0	0	1	0	1	1	0	0	0
'LTC4CP'	'Leukotriene C4 carboxypeptidase'	h2o[c] + leuktrC4[c] <=> gly[c] + leuktrF4[c]	-2.03467	-3	-1.45776	1	-3	1	1	-3	-1.03297	-0.982766	1	-2.04395	1	1	1	-2.03297	1	-1.03467	1	-3	-3	1	1	1	-3	1	-1.03426	1	1	1	1	0.966815	1	1	-1.98318	1	1	-3	1	-3	1	-3	1	-3	-1.03467	1	-1.03467
'LTD4DP'	'Leukotriene D4 dipeptidase'	h2o[c] + leuktrD4[c] <=> gly[c] + leuktrE4[c]	1	1	1	1	1	-1.03426	1	1	1	1	-0.034674	0.0439469	-3	1	1	1	-1.95832	1	1	1	1	0.867234	-3	-1.13318	1	1	1	1	-2.03255	1	1	1	-3	1	1	-0.0325532	1	1	1	1	-3	1	1	1	1	1	1
'LYStiDF'	'L-lysine transport via diffusion (extracellular to cytosol)'	lys_L[e] -> lys_L[c]	1.97391e+06	1.94347e+06	1.99963e+06	2.07196e+06	2.03942e+06	1.9577e+06	1.99497e+06	2.01743e+06	1.99592e+06	2.06563e+06	1.96744e+06	1.95392e+06	2.04031e+06	0	2.11736e+06	2.06472e+06	2.02168e+06	1.99543e+06	1.92158e+06	2.01094e+06	1.98689e+06	2.04605e+06	2.11148e+06	2.04311e+06	2.09585e+06	2.06926e+06	2.06446e+06	1.98327e+06	1.9852e+06	1.97558e+06	1.99633e+06	2.05174e+06	2.05024e+06	2.04319e+06	2.13749e+06	2.07408e+06	1.97884e+06	2.02797e+06	1.91223e+06	2.0871e+06	1.97744e+06	2.10064e+06	1.98962e+06	1.96181e+06	2.04013e+06	2.00839e+06	1.93059e+06
'LYStm'	'Lysine mitochondrial transport via ornithine carrier'	h[m] + lys_L[c] <=> h[c] + lys_L[m]	0	0	0	0	0	0	0	0	0	1000	0	0	0	0	0	0	3.66536e-10	0	0	0	0	1	1000	0	0	0	0	0	0	0	0	0	0	0	1000	0	0	0	0	0	0	0	0	0	0	0	0
'M1316Mg'	'mannosyl-oligosaccharide 1,3-1,6-alpha-mannosidase'	2 h2o[g] + nm4masn[g] -> 2 man[g] + nm2masn[g]	0	0	0	0	0	0	0	0	0	-7.0863e-28	0	0	0	5.39104e-33	0	0	0	0	0	0	0	0	0	-1.23072e-26	0	0	0	0	0	0	0	0	0	0	0	0	1.8761e-25	0	0	0	0	0	0	0	0	0	0
'M13N2Tg'	'alpha-1,3-mannosyl-glycoprotein 2-beta-N-acetylglucosaminyltransferase'	uacgam[g] + m4masn[g] -> h[g] + udp[g] + nm4masn[g]	0	0	0	0	0	0	0	0	0	-1.1444e-27	0	0	0	5.39104e-33	0	0	0	0	0	0	0	0	0	-1.23072e-26	0	0	0	0	0	0	0	0	0	0	0	0	1.87539e-25	0	0	0	0	0	0	0	0	0	0
'M13N4Tg'	'alpha-1,3-mannosyl-glycoprotein 4-beta-N-acetylglucosaminyltransferase'	uacgam[g] + n2m2masn[g] -> h[g] + udp[g] + n3m2masn[g]	0	0	0	0	0	0	0	0	0	0	0	0	0	0	0	0	0	0	0	0	0	0	0	0	0	0	0	0	0	0	0	0	0	0	0	0	0	0	0	0	0	0	0	0	0	0	0
'M16N4Tg'	'alpha-1,6-mannosyl-glycoprotein 4-beta-N-acetylglucosaminyltransferase'	uacgam[g] + n4m2masn[g] -> h[g] + udp[g] + n5m2masn[g]	0	0	0	0	0	0	0	0	0	0	0	0	0	0	0	0	0	0	0	0	0	0	0	0	0	0	0	0	0	0	0	0	0	0	0	0	0	0	0	0	0	0	0	0	0	0	0
'M16N6Tg'	'alpha-1,6-mannosyl-glycoprotein 6-beta-N-acetylglucosaminyltransferase'	uacgam[g] + n3m2masn[g] -> h[g] + udp[g] + n4m2masn[g]	0	0	0	0	0	0	0	0	0	0	0	0	0	0	0	0	0	0	0	0	0	0	0	0	0	0	0	0	0	0	0	0	0	0	0	0	0	0	0	0	0	0	0	0	0	0	0
'M16NTg'	'alpha-1,6-mannosyl-glycoprotein 2-beta-N-acetylglucosaminyltransferase'	uacgam[g] + nm2masn[g] -> h[g] + udp[g] + n2m2masn[g]	0	0	0	0	0	0	0	0	0	-1.1444e-27	0	0	0	5.39104e-33	0	0	0	0	0	0	0	0	0	-1.23072e-26	0	0	0	0	0	0	0	0	0	0	0	0	1.87539e-25	0	0	0	0	0	0	0	0	0	0
'M4MPDOL_Lter'	'm4mpdol flippase'	m4mpdol_L[c] -> m4mpdol_L[r]	0	0	0	0	0	0	0	0	0	-1.73737e-29	0	0	0	-5.39104e-34	0	0	0	0	0	0	0	0	0	2.46145e-27	0	0	0	0	0	0	0	0	0	0	0	0	-2.0834e-27	0	0	0	0	0	0	0	0	0	0
'M8MASNterg'	'm8masn transport from ER to Golgi apparatus'	m8masn[r] -> m8masn[g]	0	0	0	0	0	0	0	0	0	1.63494e-27	0	0	0	-5.39104e-33	3.92502e-26	0	0	0	0	0	0	0	0	-1.23072e-26	0	0	0	0	0	0	0	0	0	0	0	0	-2.08625e-26	0	0	0	0	0	0	0	0	0	0
'MALT'	'alpha-glucosidase'	h2o[c] + malt[c] -> 2 glc_D[c]	0	0	0	92.2306	0	0	0	0	0	0	0	0	0	0	0	0	0	0	0	0	0	0	0	0	0	0	0	0	1.60989e-15	0	0	0	0	0	0	235.517	0	0	0	0	0	0	0	0	0	0	0
'MALTt1r'	'maltose transport (uniport)'	malt[e] <=> malt[c]	0	0	0	92.2306	0	0	0	0	0	0	0	0	0	0	0	0	0	0	0	0	0	0	0	0	0	0	0	0	1.60989e-15	0	0	0	0	0	0	235.517	0	0	0	0	0	0	0	0	0	0	0
'MAN1PT2'	'mannose-1-phosphate guanylyltransferase (GDP)'	h[c] + gdp[c] + man1p[c] -> pi[c] + gdpmann[c]	0	0	0	0	0	0	0	0	0	0	0	0	0	-4.31283e-32	0	0	0	0	0	0	0	0	0	0	0	0	0	0	0	0	0	0	0	0	0	0	0	0	0	0	0	0	0	0	0	0	0
'MAN6PI'	'mannose-6-phosphate isomerase'	man6p[c] <=> f6p[c]	0	463.03	0	0	0	0	0	0	0	2.28694e-27	0	0	0	2.69552e-32	0	0	0	0	221.553	0	0	0	0	0	0	0	0	0	0	0	1000	0	0	0	0	0	0	0	0	0	0	0	0	0	0	928.92	0
'MANt1r'	'mannose transport (uniport)'	man[e] <=> man[c]	0	463.03	0	0	0	0	0	0	0	0	0	0	0	0	-1.46364e-25	0	0	0	221.553	0	0	0	0	-1.10765e-25	-9.37074e-24	0	0	0	0	0	1000	0	0	0	0	0	3.84935e-24	0	0	0	0	0	0	0	0	928.92	0
'MANtly'	'mannose efflux from lysosome'	man[l] -> man[c]	0	0	0	0	0	0	0	0	0	0	0	0	0	-1.61731e-32	0	0	0	0	0	0	0	0	0	7.38434e-26	9.37085e-24	0	0	0	0	0	0	0	0	0	0	0	-6.23982e-26	0	0	0	0	0	0	0	0	0	0
'MCCCrm'	'methylcrotonoyl-CoA carboxylase, mitochondrial'	atp[m] + hco3[m] + 3mb2coa[m] <=> 2 h[m] + adp[m] + pi[m] + 3mgcoa[m]	0	0	0	0	0	0	0	-1.81514e-27	0	0	1.14389e-25	0	0	-1.85957e-30	0	-7.26532e-24	0	0	0	0	6.85235e-29	0	0	0	0	0	0	0	0	0	3.53033e-25	0	2.43184e-22	0	0	0	0	0	0	0	0	0	0	0	0	0	2.19515e-25
'MCD'	'Malonyl-CoA Decarboxylase cytoplasmic'	h[c] + malcoa[c] -> co2[c] + accoa[c]	0	0	0	0	0	0	-5.52368e-25	0	0	-5.38503e-23	0	0	0	0	0	0	0	0	0	0	0	0	0	0	0	0	0	0	0	0	0	0	0	0	0	0	0	0	0	0	0	0	0	0	0	0	0
'MCDm'	'Malonyl-CoA Decarboxylase, mitochondrial'	h[m] + malcoa[m] -> co2[m] + accoa[m]	0	0	0	0	0	0	0	0	0	0	0	0	0	0	0	0	0	0	0	0	0	0	0	0	0	0	0	0	0	0	0	0	0	0	0	0	0	0	0	0	0	0	0	0	0	0	0
'MCITS'	'2-methylcitrate synthase'	h2o[c] + ppcoa[c] + oaa[c] -> h[c] + 2mcit[c] + coa[c]	0.000851067	-4.29258e-10	3.66984e-26	1	0.536176	1.00085	0	0.000851067	0	1.00085	1	0	0	-1.85959e-30	1.03655	0.000851066	0	0	6.04791e-25	0	0	0	0.00234043	0	4.29258e-10	0	0	0	0	-2.81628e-34	4.29258e-10	0	2.03687	0	0.000851067	0	0	0	2.51676	0	0.00148937	0	0	0	0.000851067	-7.31342e-14	0
'MCPST'	'3-mercaptopyruvate sulfurtransferase'	cyan[c] + mercppyr[c] -> h[c] + pyr[c] + tcynt[c]	1	0	0.423084	0	0	0	0	0.0985106	0	0	0	0	1	1	1	1	0.923643	0	0	0	0	0.0985106	0	0.0985106	1	1	0	1	1	0	0	0	0	0	0.948511	0	0	0	0	0	0	1	1	0	0	1	0
'MDH'	'malate dehydrogenase'	nad[c] + mal_L[c] <=> h[c] + nadh[c] + oaa[c]	-1777.77	-1025.25	-3019.15	-4076.96	-2340.41	-4676.69	-2657.02	-1246.71	-6877	-7448.49	-9025.31	-7200.99	-2399.65	-9261.16	-8338.54	-8361.01	-2220.52	-1811.45	-8700.31	-8650.61	-1475.69	-3915.9	-4664.17	-3692.82	-5733.27	-6509.74	-3063.56	-2897.84	-2815.98	-744.116	-3652.38	-9343.97	-10665.3	-2307.06	-4880.88	-3294.53	-2712.17	-7148.01	-8009.82	-976.789	-7695.33	-2555.24	-4524.59	-9416.51	-10131.5	-1273.74	-1801.18
'MDHm'	'malate dehydrogenase, mitochondrial'	nad[m] + mal_L[m] <=> h[m] + nadh[m] + oaa[m]	2629.03	1505.63	3871.72	4462.01	2340.92	5523.39	3505.95	1597.37	7224.44	8375.04	9985.6	8049.26	2400.69	9320.91	8339.54	9216.1	3077.32	2661.62	8701.34	8651.65	1517.05	4403.09	4665.21	3757.93	5764.19	6936.74	3064.59	2897.88	3117.26	928.081	3652.42	9949.9	11526.3	2660.19	5736.54	3654.76	3380.45	7150.01	8860.98	976.827	8429.81	2906.69	4809.42	9707.53	10131.5	1531.74	2144.42
'MDRPD'	' 5-Methylthio-5-deoxy-D-ribulose 1-phosphate dehydratase'	5mdru1p[c] -> h2o[c] + dkmpp[c]	0	0	-8.42291e-14	-8.57091e-14	0	0	0	0	0	0	0	0	0	0	-1.03436e-14	0	0	0	0	0	0	0	0	-1.65498e-13	0	0	-3.42836e-13	0	-1.65498e-13	-4.28546e-14	-8.27491e-14	0	0	-8.57091e-14	0	0	0	-8.27491e-14	0	0	0	0	0	0	0	-2.06873e-14	0
'MECOALm'	'mesaconate--CoA ligase (ADP-forming), mitochondrial'	coa[m] + atp[m] + mescon[m] <=> h[m] + adp[m] + pi[m] + mescoa[m]	2008.27	-2021.17	2010.1	-1830.5	-1964.62	-2139.25	-1960.28	1958.79	-1912.03	1904.86	2053.63	-2125.36	-1961.37	-1988.85	-1788.92	-1903.16	1946.9	-2056.6	1968.68	-1959.69	2116.46	2033.83	1765.07	2066.34	1858.66	1980.77	1777.65	2029.74	2050.36	2117.98	-1931.34	-1942.03	-1903.77	2053.17	1878.2	-1827.07	-2053.74	-2132	-2062.19	1888.71	2087.59	2018.37	-2036.58	-2059.78	1903.98	-1954.17	-2091.52
'MECOAS1m'	'mesaconate--CoA ligase (GDP-forming)'	coa[m] + gtp[m] + mescon[m] <=> pi[m] + gdp[m] + mescoa[m]	-2008.27	2021.17	-2010.1	1830.5	1964.62	2139.25	1960.28	-1958.79	1912.03	-1904.86	-2053.63	2125.36	1961.37	1988.85	1788.92	1903.16	-1946.9	2056.6	-1968.68	1959.69	-2116.46	-2033.83	-1765.07	-2066.34	-1858.66	-1980.77	-1777.65	-2029.74	-2050.36	-2117.98	1931.34	1942.03	1903.77	-2053.17	-1878.2	1827.07	2053.74	2132	2062.19	-1888.71	-2087.59	-2018.37	2036.58	2059.78	-1903.98	1954.17	2091.52
'MEOHt2'	'Methanol diffusion'	meoh[e] <=> meoh[c]	0	0	6.74111e-14	8.57091e-14	1.77866e-29	0	0	2.22332e-30	1.83264e-14	0	1	-5.49857e-14	0	1.96153e-15	6.9084e-14	-9.79266e-15	0	0	0	2.68214e-14	-3.40247e-19	0	2.68214e-14	1.49964e-13	0	0	3.42836e-13	0	1.65498e-13	9.36779e-15	8.27491e-14	0	-4.44665e-30	8.57091e-14	0	1	0	8.27491e-14	0	0	1	0	0.982766	-3.17645e-14	0	2.06873e-14	0
'MEOHtly'	'Methanol transporter, lysosome'	meoh[c] <=> meoh[l]	0	500	0	0	0	0	0	500.75	0	0	0	0	0	0	0	0	0	0	0	0	0	0	0	0	0	0	0	0	0	0	0	0	0	0	0	0	0	0	0	0	0	0	0	0	0	0	0
'METAT'	'methionine adenosyltransferase'	h2o[c] + atp[c] + met_L[c] -> pi[c] + amet[c] + ppi[c]	0	41.222	-8.42293e-14	-1.69556e-10	122.681	0	0	1.99786	0	0	0	184.405	214.065	70.3867	-1.03436e-14	1.99828	0	0	0	260.062	0	0	1.99786	-1.65498e-13	0	40.7647	-3.42836e-13	0	-1.65498e-13	-4.28546e-14	-8.27491e-14	1.6947e-10	14.8693	-8.57091e-14	0	0	1.99786	2.99828	0	0	261.894	0	225.033	291.987	-5.03493e-22	88.9165	2.14629e-10
'METS'	'methionine synthase'	5mthf[c] + hcys_L[c] -> h[c] + thf[c] + met_L[c]	0	41.222	0	-1.6947e-10	122.681	0	0	1.99786	0	0	0	184.405	214.065	70.3867	0	1.99828	0	0	0	260.062	0	0	1.99637	0	0	40.7647	0	0	0	0	0	1.6947e-10	14.8693	0	0	0	1.99786	2.99828	0	0	261.892	0	225.033	291.987	0	88.9165	0
'METt4'	'L-methionine transport in via sodium symport'	na1[e] + met_L[e] -> na1[c] + met_L[c]	0	0	0	0	0	0	0	0	0	0	0	0	0	0	0	0	0	0	0	0	0	0	0	0	0	0	0	0	0	0	0	0	0	0	0	0	0	0	0	0	0	0	0	0	0	0	0
'METtec'	'L-methionine transport via diffusion (extracellular to cytosol)'	met_L[e] <=> met_L[c]	-733479	659776	1.94198e+06	0.0048936	0.0048936	0.0048936	0.0048936	0.0048936	-1.50519e+06	0.0048936	0.0048936	0.0048936	0.0048936	0.0048936	0.0048936	0.0048936	0.0048936	250639	0.0048936	0.0048936	0.0048936	123017	-138570	0.0048936	0.0048936	0.0048936	0.0048936	0.0048936	0.0048936	0.0048936	143181	0.0048936	0.0048936	0.0048936	0.0048936	0.0048936	-40070.2	-945870	59631.6	0.0048936	55403	-693289	0.0048936	-999.995	-999.995	246957	-2.1194e+06
'MEVK1x'	'mevalonate kinase (atp)'	atp[x] + mev_R[x] -> 2 h[x] + adp[x] + 5pmev[x]	0	-4.69575e-26	-9.69479e-14	1.50264e-24	0	0	0	0	0	7.52032e-14	0	0	0	0	-1.29751e-13	0	0	0	0	0	0	0	0	-5.88512e-33	0	0	0	0	0	0	0	0	0	0	0	0	0	0	9.22905e-30	0	0	0	0	0	0	0	0
'MG1er'	'mannosyl-oligosaccharide glucosidase, endoplasmic reticulum'	h2o[r] + g3m8masn[r] -> glc_D[r] + g2m8masn[r]	0	0	0	0	0	0	0	0	0	6.01893e-28	0	0	0	-5.39104e-33	3.92502e-26	0	0	0	0	0	0	0	0	2.46145e-26	0	0	0	0	0	0	0	0	0	0	0	0	-2.08311e-26	0	0	0	0	0	0	0	0	0	0
'MG2er'	'mannosyl-oligosaccharide glucosidase, endoplasmic reticulum'	h2o[r] + g2m8masn[r] -> glc_D[r] + g1m8masn[r]	0	0	0	0	0	0	0	0	0	5.98092e-28	0	0	0	-5.39104e-33	3.92502e-26	0	0	0	0	0	0	0	0	2.46145e-26	0	0	0	0	0	0	0	0	0	0	0	0	-2.08491e-26	0	0	0	0	0	0	0	0	0	0
'MG3er'	'mannosyl-oligosaccharide glucosidase, endoplasmic reticulum'	h2o[r] + g1m8masn[r] -> glc_D[r] + m8masn[r]	0	0	0	0	0	0	0	0	0	5.68071e-28	0	0	0	-5.39104e-33	3.92502e-26	0	0	0	0	0	0	0	0	2.46145e-26	0	0	0	0	0	0	0	0	0	0	0	0	-2.08411e-26	0	0	0	0	0	0	0	0	0	0
'MGCHrm'	'methylglutaconyl-CoA hydratase (reversible), mitochondrial'	h2o[m] + 3mgcoa[m] <=> hmgcoa[m]	0	0	0	0	0	0	0	-1.81514e-27	0	0	1.14632e-25	0	0	-1.85977e-30	0	-7.26531e-24	0	0	0	0	8.56314e-29	0	0	0	0	0	0	0	0	0	3.5303e-25	0	2.38984e-22	0	0	0	0	0	0	0	0	0	0	0	0	0	2.19502e-25
'MGSA'	'methylglyoxal synthase'	dhap[c] -> pi[c] + mthgxl[c]	0	962.743	1000	0	0	0	0	998.871	1000	328.545	0	1000	0	0	0	1000	1000	0	0	1000	855.091	0	0	1000	343.357	996.966	194.33	0	0	1000	0	0	0	1000	0	0	809.796	0	0	0	0	0	0	1000	0	908.65	1000
'MGSA2'	'methyglyoxylate synthase 2 (from g3p)'	g3p[c] -> pi[c] + mthgxl[c]	0	1000	0	997.965	879.336	1000	0	0	1000	0	0	1000	788.901	0	996.965	0	1000	820.937	996.965	1000	1000	1000	1000	0	0	0	1000	996.966	1000	0	1000	0	1000	1000	1000	1000	1000	896.601	997.965	0	0	0	1000	710.028	0	1000	0
'MI1345PP'	'inositol-1,3,4,5-trisphosphate 5-phosphatase'	h2o[c] + mi1345p[c] -> pi[c] + mi134p[c]	0	0	0	0	0	0	0	0	0	0	0	0	0	0	0	0	0	0	0	0	0	0	0	0	0	0	0	0	0	0	0	0	0	0	0	0	0	0	0	0	0	0	0	0	0	0	0
'MI134P4P'	'inositol-1,3,4-trisphosphate 4-phosphatase'	h2o[c] + mi134p[c] -> pi[c] + mi13p[c]	0	0	0	0	0	0	0	0	0	0	0	0	0	0	0	0	0	0	0	0	0	0	0	0	0	0	0	0	0	0	0	0	0	0	0	0	0	0	0	0	0	0	0	0	0	0	0
'MI13PP'	'inositol-1,3-bisphosphate 3-phosphatase'	h2o[c] + mi13p[c] -> pi[c] + mi1p_D[c]	0	0	0	0	0	0	0	0	0	0	0	0	0	0	0	0	0	0	0	0	0	0	0	0	0	0	0	0	0	0	0	0	0	0	0	0	0	0	0	0	0	0	0	0	0	0	0
'MI145PK'	'inositol-1,4,5-trisphosphate 3-kinase'	atp[c] + 2 h[c] + mi145p[c] -> adp[c] + mi1345p[c]	0	0	0	0	0	0	0	0	0	0	0	0	0	0	0	0	0	0	0	0	0	0	0	0	0	0	0	0	0	0	0	0	0	0	0	0	0	0	0	0	0	0	0	0	0	0	0
'MI145PP'	'inositol-1,4,5-trisphosphate 5-phosphatase'	h2o[c] + mi145p[c] -> pi[c] + mi14p[c]	0	0	0	0	0	0	0	0	0	0	0	0	0	0	0	0	0	0	0	0	0	0	0	0	0	0	0	0	-1.07013e-10	0	0	0	0	0	0	0	0	0	0	0	0	0	0	0	0	487.758	0
'MI14P4P'	'inositol-1,4-bisphosphate 4-phosphatase'	h2o[c] + mi14p[c] -> pi[c] + mi1p_D[c]	0	0	0	0	0	0	0	0	0	0	0	0	0	0	0	0	0	0	0	0	0	0	0	0	0	0	0	0	-1.07013e-10	0	0	0	0	0	0	0	0	0	0	0	0	0	0	0	0	0	0
'MI1PP'	'myo-inositol 1-phosphatase'	h2o[c] + mi1p_D[c] -> pi[c] + inost[c]	0.000745627	0.000745627	0.000745627	0.000745627	0.000745627	0.000745627	0.000745627	0.000745627	0.000745627	0.000745627	0.000745627	0.000745627	0.000745627	0.000745627	0.000745627	0.000745627	0.000745627	0.000745627	0.000745627	0.000745627	0.000745627	0.000745627	0.000745627	0.000745627	0.000745627	0.000745627	0.000745627	0.000745627	0.000745627	0.000745627	0.000745627	0.000745627	0.000745627	0.000745627	0.000745627	0.000745627	0.000745627	0.000745627	0.000745627	0.000745627	0.000745627	0.000745627	0.000745627	0.000745627	0.000745627	0.000745627	0.000745627
'MI1PS'	'myo-Inositol-1-phosphate synthase'	g6p[c] -> mi1p_D[c]	0.000745627	0.000745627	0.000745627	0.000745627	0.000745627	0.000745627	0.000745627	0.000745627	0.000745627	0.000745627	0.000745627	0.000745627	0.000745627	0.000745627	0.000745627	0.000745627	0.000745627	0.000745627	0.000745627	0.000745627	0.000745627	0.000745627	0.000745627	0.000745627	0.000745627	0.000745627	0.000745627	0.000745627	0.000745627	0.000745627	0.000745627	0.000745627	0.000745627	0.000745627	0.000745627	0.000745627	0.000745627	0.000745627	0.000745627	0.000745627	0.000745627	0.000745627	0.000745627	0.000745627	0.000745627	0.000745627	0.000745627
'MM5ag'	'mannosyl-oligosaccharide 1,2-alpha-mannosidase, Golgi apparatus'	h2o[g] + m5masnC[g] -> man[g] + m4masn[g]	0	0	0	0	0	0	0	0	0	1.73194e-27	0	0	0	-5.39104e-33	3.92502e-26	0	0	0	0	0	0	0	0	-1.23072e-26	0	0	0	0	0	0	0	0	0	0	0	0	-2.08555e-26	0	0	0	0	0	0	0	0	0	0
'MM6ag'	'mannosyl-oligosaccharide 1,2-alpha-mannosidase, Golgi apparatus'	h2o[g] + m6masnA[g] -> man[g] + m5masnC[g]	0	0	0	0	0	0	0	0	0	0	0	0	0	0	0	0	0	0	0	0	0	0	0	0	0	0	0	0	0	0	0	0	0	0	0	0	0	0	0	0	0	0	0	0	0	0	0
'MM6bg'	'mannosyl-oligosaccharide 1,2-alpha-mannosidase, Golgi apparatus'	h2o[g] + m6masnC[g] -> man[g] + m5masnC[g]	0	0	0	0	0	0	0	0	0	1.73688e-27	0	0	0	-5.39104e-33	3.92502e-26	0	0	0	0	0	0	0	0	-1.23072e-26	0	0	0	0	0	0	0	0	0	0	0	0	-2.08517e-26	0	0	0	0	0	0	0	0	0	0
'MM7Ag'	'mannosyl-oligosaccharide 1,2-alpha-mannosidase, Golgi apparatus'	h2o[g] + m7masnA[g] -> man[g] + m6masnA[g]	0	0	0	0	0	0	0	0	0	0	0	0	0	0	0	0	0	0	0	0	0	0	0	0	0	0	0	0	0	0	0	0	0	0	0	0	0	0	0	0	0	0	0	0	0	0	0
'MM7Cag'	'mannosyl-oligosaccharide 1,2-alpha-mannosidase, Golgi apparatus'	h2o[g] + m7masnA[g] -> m6masnC[g] + man[g]	0	0	0	0	0	0	0	0	0	0	0	0	0	0	0	0	0	0	0	0	0	0	0	0	0	0	0	0	0	0	0	0	0	0	0	0	0	0	0	0	0	0	0	0	0	0	0
'MM7Cbg'	'mannosyl-oligosaccharide 1,2-alpha-mannosidase, Golgi apparatus'	h2o[g] + m7masnC[g] -> m6masnC[g] + man[g]	0	0	0	0	0	0	0	0	0	1.71817e-27	0	0	0	-5.39104e-33	3.92502e-26	0	0	0	0	0	0	0	0	-1.23072e-26	0	0	0	0	0	0	0	0	0	0	0	0	-2.08508e-26	0	0	0	0	0	0	0	0	0	0
'MM8Ag'	'mannosyl-oligosaccharide 1,2-alpha-mannosidase, Golgi apparatus'	h2o[g] + m8masn[g] -> m7masnA[g] + man[g]	0	0	0	0	0	0	0	0	0	0	0	0	0	0	0	0	0	0	0	0	0	0	0	0	0	0	0	0	0	0	0	0	0	0	0	0	0	0	0	0	0	0	0	0	0	0	0
'MM8Cg'	'mannosyl-oligosaccharide 1,2-alpha-mannosidase, Golgi apparatus'	h2o[g] + m8masn[g] -> man[g] + m7masnC[g]	0	0	0	0	0	0	0	0	0	1.63494e-27	0	0	0	-5.39104e-33	3.92502e-26	0	0	0	0	0	0	0	0	-1.23072e-26	0	0	0	0	0	0	0	0	0	0	0	0	-2.08625e-26	0	0	0	0	0	0	0	0	0	0
'MTAP'	'5''-methylthioadenosine phosphorylase'	pi[c] + 5mta[c] -> ade[c] + 5mdr1p[c]	0	0	-8.42291e-14	-8.57091e-14	0	0	0	0	0	0	0	0	0	0	-1.03436e-14	0	0	0	0	0	0	0	0	-1.65498e-13	0	0	-3.42836e-13	0	-1.65498e-13	-4.28546e-14	-8.27491e-14	0	0	-8.57091e-14	0	0	0	-8.27491e-14	0	0	0	0	0	0	0	-2.06873e-14	0
'MTHFC'	'methenyltetrahydrofolate cyclohydrolase'	h2o[c] + methf[c] <=> 10fthf[c] + h[c]	-1	-1	6.60037e-11	0	0	-1	-0.992337	0	0	-1	-1	-1	-1	1.70411e-12	-1	-1	-1	-1	-1	-1.17674e-13	0	-1	-1	-1	-1	-1	-1	-1	8.45474e-14	0	-1	-1	-1	-1	0	-2	-1	-1	0	-1	-2	-1	-1.98277	0	-1	-1	0
'MTHFD'	'methylenetetrahydrofolate dehydrogenase (NADP)'	nadp[c] + mlthf[c] <=> nadph[c] + methf[c]	-1.69769e+06	-1.69782e+06	-1.64216e+06	-1.7277e+06	1.72473e+06	-1.76763e+06	1.71887e+06	-1.66925e+06	-1.69785e+06	1.73607e+06	-1.72386e+06	-1.78556e+06	-1.66317e+06	-1.59273e+06	-1.75473e+06	1.74543e+06	-1.70458e+06	-1.82745e+06	-1.61513e+06	-1.63935e+06	1.81281e+06	-1.68503e+06	-1.67361e+06	-1.73453e+06	-1.71877e+06	-1.69819e+06	1.68103e+06	-1.71133e+06	-1.64465e+06	-1.85911e+06	-1.70639e+06	-1.67037e+06	-1.67898e+06	-1.74186e+06	-1.5614e+06	-1.73467e+06	-1.7053e+06	-1.80422e+06	-1.82154e+06	-1.75097e+06	-1.74496e+06	-1.72507e+06	-1.74909e+06	-1.77979e+06	-1.7905e+06	-1.62508e+06	-1.80631e+06
'MTHGXLt'	'Methylglyoxal transport (cytosol to extracellular)'	mthgxl[c] -> mthgxl[e]	0	1000	0	0	0	0	0	0	1000	0	0	1000	0	0	0	0	1000	0	0	1000	1000	0	0	0	1000	0	194.33	0	0	317.593	1000	3.63925e-10	0	1000	0	0	1000	0	0	0	0	0	0	1000	0	1000	0
'MTRI'	'5-methylthioribose-1-phosphate isomerase'	5mdr1p[c] <=> 5mdru1p[c]	0	0	-8.42291e-14	-8.57091e-14	0	0	0	0	0	0	0	0	0	0	-1.03436e-14	0	0	0	0	0	0	0	0	-1.65498e-13	0	0	-3.42836e-13	0	-1.65498e-13	-4.28546e-14	-8.27491e-14	0	0	-8.57091e-14	0	0	0	-8.27491e-14	0	0	0	0	0	0	0	-2.06873e-14	0
'N3Tg'	'N-acetylgalactosamine 3-beta-galactosyltransferase, Golgi apparatus'	udpgal[g] + Tn_antigen[g] -> h[g] + udp[g] + T_antigen[g]	0	0	0	0	0	0	0	0	0	8.26265e-28	0	0	0	0	1.82955e-26	0	0	0	0	0	0	0	0	0	0	0	-4.23048e-25	0	0	0	0	0	0	0	0	0	-8.33701e-26	0	0	0	0	0	0	0	0	0	0
'NACHEX23ly'	'beta-N-acetylhexosaminidase, lysosomal'	h2o[l] + ksii_core2_deg4[l] -> acgam[l] + ksii_core2_deg5[l]	0	0	0	0	0	0	0	0	0	8.1845e-28	0	0	0	0	1.82955e-26	0	0	0	0	0	0	0	0	1.34095e-25	0	0	-4.22991e-25	0	0	0	0	0	0	0	0	0	-8.34819e-26	0	0	0	0	0	0	0	0	0	0
'NACHEX24ly'	'beta-N-acetylhexosaminidase, lysosomal'	h2o[l] + ksii_core2_deg7[l] -> acgam[l] + ksii_core2_deg8[l]	0	0	0	0	0	0	0	0	0	8.32609e-28	0	0	0	0	1.82955e-26	0	0	0	0	0	0	0	0	1.48277e-25	0	0	-4.23002e-25	0	0	0	0	0	0	0	0	0	-8.34419e-26	0	0	0	0	0	0	0	0	0	0
'NACHEX25ly'	'beta-N-acetylhexosaminidase, lysosomal'	h2o[l] + ksii_core2_deg9[l] -> acgam[l] + f1a[l]	0	0	0	0	0	0	0	0	0	8.4988e-28	0	0	0	0	1.82955e-26	0	0	0	0	0	0	0	0	0	0	0	-4.23028e-25	0	0	0	0	0	0	0	0	0	-8.33655e-26	0	0	0	0	0	0	0	0	0	0
'NACHEX26ly'	'beta-N-acetylhexosaminidase, lysosomal'	2 h2o[l] + ksii_core4_deg4[l] -> 2 acgam[l] + ksii_core2_deg5[l]	0	0	0	0	0	0	0	0	0	0	0	0	0	0	0	0	0	0	0	0	0	0	0	0	0	0	0	0	0	0	0	0	0	0	0	0	0	0	0	0	0	0	0	0	0	0	0
'NACHEX27ly'	'beta-N-acetylhexosaminidase, lysosomal'	h2o[l] + ha_deg1[l] -> acgam[l] + ha_pre1[l]	0	0	0	0	0	0	0	0	0	0	0	0	0	0	0	0	1	0	0	0	0	0	0	0	0	1	0	0	0	0	0	0	0	0	0	0	0	0	0	0	0	0	1	0	0	0	0
'NACHEX4ly'	'beta-N-acetylhexosaminidase, lysosomal'	h2o[l] + cs_c_deg1[l] -> acgal[l] + cs_c_deg2[l]	0	0	0	0	0	0	0	0	0	0	0	0	0	0	0	0	0	0	0	0	0	0	0	0	0	0	0	0	0	0	0	0	0	0	0	0	0	0	0	0	0	0	0	0	0	0	0
'NACHEX5ly'	'beta-N-acetylhexosaminidase, lysosomal'	h2o[l] + cs_c_deg4[l] -> acgal[l] + cs_c_deg5[l]	0	0	0	0	0	0	0	0	0	0	0	0	0	0	0	0	0	0	0	0	0	0	0	0	0	0	0	0	0	0	0	0	0	0	0	0	0	0	0	0	0	0	0	0	0	0	0
'NACHEX6ly'	'beta-N-acetylhexosaminidase, lysosomal'	h2o[l] + cs_d_deg1[l] -> acgal[l] + cs_d_deg2[l]	0	0	0	0	0	0	0	0	0	0	0	0	0	0	0	0	0	0	0	0	0	0	0	0	0	0	0	0	0	0	0	0	0	0	0	0	0	0	0	0	0	0	0	0	0	0	0
'NACHEX7ly'	'beta-N-acetylhexosaminidase, lysosomal'	h2o[l] + cs_d_deg5[l] -> acgal[l] + cs_d_deg6[l]	0	0	0	0	0	0	0	0	0	0	0	0	0	0	0	0	0	0	0	0	0	0	0	0	0	0	0	0	0	0	0	0	0	0	0	0	0	0	0	0	0	0	0	0	0	0	0
'NACHEXA20ly'	'beta-N-acetylhexosaminidase A, lysosomal'	2 h2o[l] + ksii_core2_deg3[l] -> h[l] + acgam[l] + so4[l] + ksii_core2_deg5[l]	0	0	0	0	0	0	0	0	0	0	0	0	0	0	0	0	0	0	0	0	0	0	0	0	0	0	0	0	0	0	0	0	0	0	0	0	0	0	0	0	0	0	0	0	0	0	0
'NACHEXA21ly'	'beta-N-acetylhexosaminidase A, lysosomal'	2 h2o[l] + ksii_core2_deg6[l] -> h[l] + acgam[l] + so4[l] + ksii_core2_deg8[l]	0	0	0	0	0	0	0	0	0	0	0	0	0	0	0	0	0	0	0	0	0	0	0	0	0	0	0	0	0	0	0	0	0	0	0	0	0	0	0	0	0	0	0	0	0	0	0
'NACHEXA22ly'	'beta-N-acetylhexosaminidase A, lysosomal'	3 h2o[l] + ksii_core4_deg3[l] -> h[l] + 2 acgam[l] + so4[l] + ksii_core2_deg5[l]	0	0	0	0	0	0	0	0	0	0	0	0	0	0	0	0	0	0	0	0	0	0	0	0	0	0	0	0	0	0	0	0	0	0	0	0	0	0	0	0	0	0	0	0	0	0	0
'NACHEXA3ly'	'beta-N-acetylhexosaminidase A, lysosomal'	2 h2o[l] + cs_c[l] -> h[l] + acgal[l] + so4[l] + cs_c_deg2[l]	0	0	0	0	0	0	0	0	0	0	0	0	0	0	0	0	0	0	0	0	0	0	0	0	0	0	0	0	0	0	0	0	0	0	0	0	0	0	0	0	0	0	0	0	0	0	0
'NACHEXA4ly'	'beta-N-acetylhexosaminidase A, lysosomal'	2 h2o[l] + cs_c_deg3[l] -> h[l] + acgal[l] + so4[l] + cs_c_deg5[l]	0	0	0	0	0	0	0	0	0	0	0	0	0	0	0	0	0	0	0	0	0	0	0	0	0	0	0	0	0	0	0	0	0	0	0	0	0	0	0	0	0	0	0	0	0	0	0
'NACHEXA5ly'	'beta-N-acetylhexosaminidase A, lysosomal'	2 h2o[l] + cs_d[l] -> h[l] + acgal[l] + so4[l] + cs_d_deg2[l]	0	0	0	0	0	0	0	0	0	0	0	0	0	0	0	0	0	0	0	0	0	0	0	0	0	0	0	0	0	0	0	0	0	0	0	0	0	0	0	0	0	0	0	0	0	0	0
'NACHEXA6ly'	'beta-N-acetylhexosaminidase A, lysosomal'	2 h2o[l] + cs_d_deg4[l] -> h[l] + acgal[l] + so4[l] + cs_d_deg6[l]	0	0	0	0	0	0	0	0	0	0	0	0	0	0	0	0	0	0	0	0	0	0	0	0	0	0	0	0	0	0	0	0	0	0	0	0	0	0	0	0	0	0	0	0	0	0	0
'NACHEXA7ly'	'beta-N-acetylhexosaminidase A, lysosomal'	3 h2o[l] + cs_e[l] -> 2 h[l] + acgal[l] + 2 so4[l] + cs_e_deg3[l]	0	0	0	0	0	0	0	0	0	0	0	0	0	0	0	0	0	0	0	0	0	0	0	0	0	0	0	0	0	0	0	0	0	0	0	0	0	0	0	0	0	0	0	0	0	0	0
'NACHEXA8ly'	'beta-N-acetylhexosaminidase A, lysosomal'	3 h2o[l] + cs_e_deg4[l] -> 2 h[l] + acgal[l] + 2 so4[l] + cs_e_deg7[l]	0	0	0	0	0	0	0	0	0	0	0	0	0	0	0	0	0	0	0	0	0	0	0	0	0	0	0	0	0	0	0	0	0	0	0	0	0	0	0	0	0	0	0	0	0	0	0
'NACUP'	'Nicotinic acid uptake'	nac[e] -> nac[c]	0	0	0	0	0	0	0	0	0	0	0	0	0	0	0	0	998.995	0	0	0	0	0	0	0	0	0	0	0	0	0	0	0	0	0	0	0	0	0	0	0	0	0	0	0	0	0	0
'NADHtpu'	'NADH transporter, peroxisome'	nadh[c] -> nadh[x]	0	0	0	0	217.615	0	0	0	0	0	0	0	62.2978	0	0	0	0	0	0	0	0	0	0	0	0	0	0	0	0	0	0	0	0	0	0	0	172.647	0	0	0	0	0	0	0	0	0	0
'NADHtru'	'NADH transporter, endoplasmic reticulum'	nadh[c] -> nadh[r]	0	0	0	0	0	0	0	0	0	0	0	0	0	0	0	0	0	0	0	0	0	0	0	0	0	0	0	0	0	0	0	0	0	0	0	0	0	-9.4552e-17	0	0	0	0	0	0	0	9.4552e-17	0
'NADN'	'NAD nucleosidase'	h2o[c] + nad[c] -> h[c] + adprib[c] + ncam[c]	-1.27421e-10	1.86317e-09	-7.02397e-10	-2.02017e-11	1.14645e-09	0	0	2.75837e-10	-2.65788e-10	-2.77547e-11	-2.98182e-11	0	9.15902e-12	4.3807e-10	5.58291e-11	3.46625e-10	1.56419e-11	0	0	0	2.38672e-10	3.46018e-10	0	8.71001e-13	-9.28932e-12	2.0092e-11	0	-4.54587e-11	5.79483e-10	-2.98147e-11	0	7.18063e-11	1.37817e-10	9.29071e-10	0	3.84248e-10	3.01661e-10	-1.43354e-09	0	7.44492e-26	4.6003e-11	0	-5.80727e-10	0	-1.50496e-10	4.44134e-11	1.17539e-10
'NADNe'	'NAD nucleosidase,extracellular'	h2o[e] + nad[e] -> h[e] + adprib[e] + ncam[e]	0	1	1	1	1	0	1	1	1	1	0	1	1	1	1	1	0	0	1	1	1	1	1	0	0	1	0	1	1	0	1	1	1	0	0	0	1	1	1	0	1	1	1	1	1	1	0
'NADPHtru'	'NADPH transporter, endoplasmic reticulum'	nadph[c] -> nadph[r]	1.39755e-13	0.5	0.5	0.5	0.5	0.5	0	0.5	0	0.5	0.5	0.5	0.5	0	1000	0.5	0.5	0.5	0.5	0.5	0.5	0	0.5	0	0.5	1.17009e-26	0.492447	0	0.5	3.87898e-30	0	0	0.5	0	0.5	0.5	0.5	0.5	0.5	0	0.5	0.5	0.5	0.5	-3.99885e-14	0.5	0
'NADPHtxu'	'NADPH transporter, peroxisome'	nadph[c] -> nadph[x]	6	16	12	12	14	14	3	2	2	0	0	5	12	3	14	16	9	9	14	3	3	6	2	10	5	2	3	0	0	7	8	14	3	14	10	12	14	12	3	2	2	12	2	3	14	14	0
'NADPNe'	'NADP nucleosidase,extracellular'	h2o[e] + nadp[e] -> h[e] + adprbp[e] + ncam[e]	0	1	1	1	0	0	1	1	1	1	0	1	1	1	1	1	1	1	0	1	1	1	0	0	0	1	0	1	1	1	1	0	1	1	1	0	1	0	1	1	0	1	1	0	1	0	0
'NADPtru'	'NADP transporter, endoplasmic reticulum'	nadp[r] -> nadp[c]	1.39755e-13	0.5	0.5	0.5	0.5	0.5	0	0.5	0	0.5	0.5	0.5	0.5	0	1000	0.5	0.5	0.5	0.5	0.5	0.5	0	0.5	0	0.5	1.17019e-26	0.492447	0	0.5	-7.81065e-15	0	0	0.5	0	0.5	0.5	0.5	0.5	0.5	0	0.5	0.5	0.5	0.5	-3.17766e-25	0.5	0
'NADPtxu'	'NADP transporter, peroxisome'	nadp[x] -> nadp[c]	6	16	12	12	14	14	3	2	2	0	5.28459e-29	5	12	3	14	16	9	9	14	3	3	6	2	10	5	2	3	0	0	7	8	14	3	14	10	12	14	12	3	2	2	12	2	3	14	14	0
'NADS2'	'NAD synthase (glutamine-hydrolysing)'	h2o[c] + atp[c] + gln_L[c] + dnad[c] -> h[c] + nad[c] + glu_L[c] + amp[c] + ppi[c]	0	0	0	0	0	0	-7.41397e-10	0	0	0	0	0	0	0	0	0	0	1.79105e-10	-1.50162e-10	0	0	0	0	0	0	0	0	0	0	0	0	0	0	0	0	0	0	0	0	0	0	0	0	0	0	0	0
'NADtn'	'NAD transport, nuclear through pores'	nad[n] <=> nad[c]	0	0	0	0	0	-1.71918e-09	0	0	0	0	0	0	0	0	0	0	0	0	0	0	0	0	-5.32509e-11	0	0	0	1.47368e-11	0	0	0	0	0	0	0	0	0	0	0	-4.90737e-10	0	0	-7.58622e-10	0	1.58925e-09	0	0	0
'NADtpu'	'NAD transporter, peroxisome'	nadh[x] -> nadh[c]	512	546.494	242.135	513.546	1000	147.181	102.5	419.641	451.917	6	281.583	797.222	1000	608.425	431.475	478.412	245.161	340.266	425.146	1000	446.676	30.0006	1000	216.047	66.7	558.878	134.3	0.464025	6.7	30.1	61.1	400.592	501.492	316.079	66.1	293.737	1000	415.685	207.31	15.1	882.866	949.937	607.806	359.509	575.809	608.962	195.883
'NADtru'	'NAD transporter, endoplasmic reticulum'	nad[r] -> nad[c]	0	0	0	0	0	0	0	0	0	0	0	0	0	0	0	0	0	0	0	0	0	0	0	0	0	0	0	0	0	0	0	0	0	0	0	0	0	-9.4552e-17	0	0	0	0	0	0	0	9.4552e-17	0
'NAGA2ly'	'N-acetylgalactosaminidase, alpha-'	h[l] + Tn_antigen[l] + udp[l] -> Ser_Thr[l] + udpacgal[l]	0	0	0	0	0	0	0	0	0	8.28888e-28	0	0	0	0	1.82955e-26	0	0	0	0	0	0	0	0	0	0	0	-4.2304e-25	0	0	0	0	0	0	0	0	0	-8.338e-26	0	0	0	0	0	0	0	0	0	0
'NAGLCAly'	'N-acetylglucosaminidase, lysosomal'	h2o[l] + core6[l] -> acgam[l] + Tn_antigen[l]	0	0	0	0	0	0	0	0	0	8.29389e-28	0	0	0	0	1.82955e-26	0	0	0	0	0	0	0	0	0	0	0	-4.23025e-25	0	0	0	0	0	0	0	0	0	-8.34077e-26	0	0	0	0	0	0	0	0	0	0
'NaKt'	'Na+/K+ exchanging ATPase'	h2o[c] + atp[c] + na1[c] + k[e] -> adp[c] + h[c] + pi[c] + na1[e] + k[c]	0	0	0	0	0	0	0	0	0	0	0	0	0	0	0	0	0	0	0	0	0	0	0	0	0	0	0	0	0	0	0	0	0	0	0	0	0	0	0	0	0	0	0	0	0	0	0
'NAt3_1'	'sodium proton antiporter (H:NA is 1:1)'	h[e] + na1[c] <=> h[c] + na1[e]	-2.07874e+06	-2.09175e+06	-2.0628e+06	-2.11985e+06	-2.06687e+06	-2.0811e+06	-2.0885e+06	-2.07629e+06	-2.06776e+06	-2.1228e+06	-2.09158e+06	-2.04128e+06	-2.12808e+06	-2.08615e+06	-2.1747e+06	-2.1573e+06	-2.16076e+06	-2.08356e+06	-2.07357e+06	-2.11236e+06	-2.05685e+06	-2.0902e+06	-2.15749e+06	-2.0632e+06	-2.15801e+06	-2.14506e+06	-2.099e+06	-2.04451e+06	-2.06378e+06	-2.0411e+06	-2.12795e+06	-2.15413e+06	-2.1354e+06	-2.06221e+06	-2.1597e+06	-2.10574e+06	-2.07809e+06	-2.0394e+06	-2.0453e+06	-2.09718e+06	-2.04192e+06	-2.09904e+06	-2.08749e+06	-2.03163e+06	-2.11321e+06	-2.11417e+06	-2.05e+06
'NAt5'	'sodium/ammonium proton antiporter'	na1[c] + nh4[e] <=> nh4[c] + na1[e]	2.07874e+06	2.09175e+06	2.0628e+06	2.11985e+06	2.06687e+06	2.0811e+06	2.0885e+06	-2.07629e+06	2.06776e+06	2.1228e+06	2.09158e+06	-76585.4	2.12808e+06	2.08615e+06	2.1601e+06	2.1573e+06	2.16076e+06	2.08356e+06	2.07357e+06	2.11236e+06	-2.05685e+06	2.0902e+06	-1.70406e+06	2.0632e+06	2.15801e+06	2.14506e+06	2.099e+06	-2.04451e+06	2.06378e+06	-2.00557e+06	-1.54689e+06	2.15413e+06	2.1354e+06	2.06221e+06	1.44084e+06	2.10574e+06	2.07809e+06	2.0394e+06	2.0453e+06	-1.84825e+06	-2.04192e+06	2.09904e+06	2.08749e+06	2.03163e+06	1.87348e+06	2.11417e+06	2.05e+06
'NCAMUP'	'Nicotinamide acid uptake'	ncam[e] -> ncam[c]	0.005	2.005	3	2.005	1.005	0.005	2.005	3	2.005	2.005	1	2.005	3	2.005	2.005	2.005	1.005	1.005	1.005	2.005	2.005	2.005	1.005	0.005	0.005	3	0.005	3	2.005	1.005	2.005	1.005	3	1.005	2	0.005	2.005	1.005	2.005	1.005	1.005	3	2.005	1.005	2.005	1.005	0.005
'NDP6'	'nucleoside-diphosphatase (dCDP)'	h2o[c] + dcdp[c] -> h[c] + pi[c] + dcmp[c]	0	0	0	0	0	0	0	0	0	0	0	0	0	0	0	0	0	0	0	0	0	0	0	0	0	0	0	0	0	0	0	0	0	0	0	0	0	0	0	0	0	0	0	0	0	0	0
'NDP7g'	'nucleoside-diphosphatase (UDP), Golgi apparatus'	udp[g] + h2o[g] -> h[g] + pi[g] + ump[g]	0	0	0	0	0	0	0	0	0	1.00187e-26	0	0	0	0	1.82955e-25	0	0	0	0	0	0	0	0	-2.56479e-24	0	0	-3.06416e-24	0	0	0	9.04466e-26	0	0	0	0	0	-8.32021e-26	0	0	0	0	0	0	0	0	0	0
'NDPK1'	'nucleoside-diphosphate kinase (ATP:GDP)'	atp[c] + 3 h[c] + gdp[c] <=> adp[c] + gtp[c]	1.6459e+06	2.10748e+06	-2.03055e+06	291218	1.9501e+06	-2.04258e+06	2.05854e+06	218321	2.08113e+06	195246	2.06175e+06	2.03714e+06	-1.85634e+06	2.09179e+06	157678	2.14031e+06	2.13373e+06	2.11174e+06	156304	2.12561e+06	-729578	2.09616e+06	2.15213e+06	-1.8537e+06	134096	2.11472e+06	2.11057e+06	2.07984e+06	65188.8	1.99623e+06	2.12342e+06	2.00878e+06	2.10082e+06	2.06915e+06	2.13016e+06	2.17046e+06	1.9585e+06	2.06997e+06	2.00086e+06	2.13392e+06	1.56245e+06	1.97728e+06	2.09818e+06	2.10294e+06	2.12327e+06	2.12312e+06	2.05482e+06
'NDPK10'	'nucleoside-diphosphate kinase (ATP:dIDP)'	atp[c] + 3 h[c] + didp[c] <=> adp[c] + ditp[c]	-1000	-1000	1000	-1000	1000	-1000	-1000	-1000	-1000	-1000	-1000	-1000	-1000	-1000	-1000	-1000	-1000	-1000	-1000	-1000	-1000	-1000	-1000	-1000	-1000	-1000	-1000	-1000	-1000	-1000	-1000	-1000	-1000	-1000	-1000	-1000	-1000	-1000	-1000	-1000	-1000	-1000	1000	-1000	-1000	-1000	-1000
'NDPK10n'	'nucleoside-diphosphate kinase (ATP:dIDP), nuclear'	atp[n] + didp[n] <=> adp[n] + ditp[n]	1000	1000	-1000	1000	-1000	1000	1000	1000	1000	1000	1000	1000	1000	1000	1000	1000	1000	1000	1000	1000	1000	1000	1000	1000	1000	1000	1000	1000	1000	1000	1000	1000	1000	1000	1000	1000	1000	1000	1000	1000	1000	1000	-1000	1000	1000	1000	1000
'NDPK1m'	'nucleoside-diphosphate kinase (ATP:GDP), mitochondrial'	atp[m] + gdp[m] <=> h[m] + adp[m] + gtp[m]	-3947.09	4543.42	-3911.74	4307.12	4838.25	4892.59	4037.78	-3302.5	4365.59	-3685.98	-4124.32	4424.42	4853.6	4861.62	4511.06	3910.3	-3787.14	4321.71	-3027.31	4764.5	-3302.62	-3560.62	-2602.22	-3182.17	-2899.15	-3460.94	-2522.29	-3127.07	-3479.7	-3393	4817.74	4153.03	3834.06	-3510.22	-3651.13	4332.03	4462.99	5290.67	4245.7	-2731.54	-3867.81	-3336.99	4776.3	5141.02	-2770.44	4673.49	4845.22
'NDPK2'	'nucleoside-diphosphate kinase (ATP:UDP)'	atp[c] + 3 h[c] + udp[c] <=> adp[c] + utp[c]	-2.04222e+06	-2.10748e+06	-384754	2.09613e+06	-2.09362e+06	-720365	-2.05854e+06	2.08952e+06	2.08113e+06	2.11023e+06	-520442	-2.03714e+06	1.64003e+06	-2.09179e+06	2.16874e+06	-118482	-2.13373e+06	-492976	-237414	-2.12561e+06	-2.02199e+06	-2.09616e+06	-1.9937e+06	-352992	-2.13108e+06	-2.11472e+06	107769	-2.07984e+06	-375182	-1.99623e+06	-189341	-2.14604e+06	2.17064e+06	-2.06915e+06	-39600.5	-2.16846e+06	-2.12479e+06	-2.06997e+06	-2.00086e+06	2.16582e+06	-83483.2	2.1199e+06	-2.09818e+06	-2.10294e+06	-2.18521e+06	-2.12312e+06	-2.05482e+06
'NDPK2n'	'nucleoside-diphosphate kinase (ATP:UDP), nuclear'	atp[n] + udp[n] <=> utp[n] + adp[n]	-1.96937e+06	-2.02459e+06	-10229	-82557.3	-2.02923e+06	-2.00815e+06	-1.9826e+06	-1.98868e+06	-1.93632e+06	-2.10495e+06	-1.981e+06	-1.98301e+06	-2.03185e+06	-1.98034e+06	-2.01265e+06	-2.05646e+06	-2.07462e+06	-2.08039e+06	-1.96498e+06	-1.98857e+06	-1.9663e+06	-2.05588e+06	-2.0324e+06	-2.00367e+06	-2.04356e+06	-2.06032e+06	-2.09902e+06	-1.98803e+06	-2.02309e+06	-1.95876e+06	-2.058e+06	-2.04362e+06	-2.04558e+06	-1.97732e+06	-2.09056e+06	-74201.8	-2.06493e+06	-2.02995e+06	-1.94526e+06	-2.1334e+06	-2.08668e+06	-2.06249e+06	-2.03405e+06	-2.02041e+06	-2.13575e+06	-2.07229e+06	-2.04939e+06
'NDPK3'	'nucleoside-diphosphate kinase (ATP:CDP)'	atp[c] + 3 h[c] + cdp[c] <=> adp[c] + ctp[c]	-2.04222e+06	-2.10748e+06	-2.08051e+06	-2.00737e+06	2.09362e+06	-2.04258e+06	-2.05854e+06	-2.08952e+06	-2.08113e+06	-2.15855e+06	-2.06175e+06	-735095	-108838	-2.09179e+06	-2.01388e+06	-2.14031e+06	2.13373e+06	-2.11174e+06	-2.13013e+06	2.12561e+06	2.02199e+06	2.09616e+06	-2.07342e+06	1.74284e+06	1.96201e+06	-308987	-2.1089e+06	-2.07984e+06	-2.0812e+06	-819417	-2.12342e+06	0.00295762	-2.17064e+06	-502885	-2.13016e+06	-1.9978e+06	-203257	-2.06997e+06	-697023	-2.16582e+06	-2.08668e+06	-2.1199e+06	-2.09818e+06	2.10294e+06	256502	-188246	2.05482e+06
'NDPK4'	'nucleoside-diphosphate kinase (ATP:dTDP)'	atp[c] + 3 h[c] + dtdp[c] <=> adp[c] + dttp[c]	48808.6	-1960.89	48258.9	-2281.67	-4169.53	-2303.91	49938.6	48988.3	-1296.13	52811.7	-2080.41	-1412.56	51311.1	-2292.67	-2278.95	-1291.83	-2282.46	-3298.71	-2000.07	-2289.9	-3153.12	50888	51438.2	-1298.27	51400.5	49924.7	51268	-1294.15	48758.1	49723.5	-2286.97	-1747.94	-2578.23	-3290.76	51939.6	-2278.54	51215.5	-2304.29	-2294.65	50218.2	50174.1	52242.2	-3291.47	51508.5	-1287.19	50628.4	-2302.5
'NDPK4m'	'nucleoside-diphosphate kinase (ATP:dTDP), mitochondrial'	atp[m] + dtdp[m] -> h[m] + adp[m] + dttp[m]	0	0	0	0	0	0	0	0	0	0	0	0	0	0	0	0	0	0	0	0	0	0	0	0	0	0	0	0	0	0	0	0	0	0	0	0	0	0	0	0	0	0	0	0	0	0	0
'NDPK4n'	'nucleoside-diphosphate kinase (ATP:dTDP), nuclear'	atp[n] + dtdp[n] <=> adp[n] + dttp[n]	2.1838e-09	-1000	1000	-1000	1000	-1000	-3.95787e-10	2.20728e-09	-1000	-1000	-1000	-1000	-1000	-1000	-1000	-1000	-1000	1.37722e-10	9.59388e-10	-1000	9.33831e-10	-1000	-1000	-1000	1.38205e-09	1.95825e-10	-1000	-1000	-1000	-1000	-1000	-1000	-5.92161e-10	2.50389e-10	-1000	-1000	-1000	3.27176e-10	1.08437e-09	9.10461e-10	-1000	-1000	-3.6951	-1000	-1000	-368.699	-1000
'NDPK5'	'Nucleoside-diphosphate kinase (ATP:dGDP)'	atp[c] + 3 h[c] + dgdp[c] <=> adp[c] + dgtp[c]	-198645	-610716	1.985e+06	-2.22328e+06	-2.09362e+06	-2.04258e+06	-617136	-2.08952e+06	-2.08113e+06	-2.15855e+06	-2.06175e+06	-2.03714e+06	-2.10328e+06	-438655	-2.16874e+06	-2.14031e+06	-65126.3	-2.11174e+06	-166220	-2.12561e+06	-2.02199e+06	-2.09616e+06	0.00202578	-2.09483e+06	-2.13108e+06	-2.11472e+06	-2.16272e+06	1.57343e+06	-156442	-1.99623e+06	-2.12342e+06	-2.14604e+06	-2.17064e+06	-2.06915e+06	-2.13016e+06	-150629	-2.12479e+06	-2.06997e+06	-2.00086e+06	-2.16582e+06	-2.08668e+06	-2.1199e+06	-486176	-2.10294e+06	-2.18521e+06	-2.12312e+06	-2.05482e+06
'NDPK5m'	'nucleoside-diphosphate kinase (ATP:dGDP), mitochondrial'	atp[m] + dgdp[m] -> h[m] + adp[m] + dgtp[m]	3677.93	0	0	0	140.508	583.942	0	0	197.871	0	990.336	0	0	0	0	3931.82	188.192	4200.51	207.279	0	0	3920.2	402.071	207.291	0	174.331	0	0	0	0	130.032	0	0	0	856.548	0	0	19.6711	1137.93	0	0	0	3949.71	0	0	3345.48	229.754
'NDPK6'	'Nucleoside-diphosphate kinase (ATP:dUDP)'	atp[c] + 3 h[c] + dudp[c] <=> adp[c] + dutp[c]	1000	357.031	259.21	1421.56	517.888	1520.52	526.016	531.636	1526.92	546.966	267.88	497.901	1401.73	1108.11	487.489	1278.28	558.863	544.511	528	520.138	236.634	273.073	1540.93	1538.67	551.008	1542.22	550.064	1518.7	520.172	1254.9	554.85	270.961	273.9	1.54582e-13	1281.75	275.294	384.922	260.056	520.287	-1.34437e-12	311.31	272.128	272.632	533.607	378.279	270.756	270.723
'NDPK6m'	'nucleoside-diphosphate kinase (ATP:dUDP), mitochondrial'	atp[m] + dudp[m] <=> h[m] + adp[m] + dutp[m]	1	-356.031	-258.21	-420.558	-516.888	-519.515	-525.016	-530.636	-525.921	-545.966	-266.88	-496.901	-400.729	-107.106	-486.489	-277.28	-557.863	-543.511	-527	-521.138	-235.634	-272.073	-539.929	-537.675	-550.008	-541.218	-549.064	-517.698	-519.172	-253.902	-553.85	-269.961	-272.9	1	-280.752	-274.294	-383.922	-259.056	-519.287	1	-310.31	-271.128	-271.632	-532.607	-377.279	-269.756	-269.723
'NDPK6n'	'nucleoside-diphosphate kinase (ATP:dUDP), nuclear'	atp[n] + dudp[n] <=> adp[n] + dutp[n]	0	0	0	0	0	-8.76936e-25	0	0	0	0	0	0	0	0	0	0	0	0	0	0	0	0	0	0	0	0	0	0	0	0	0	0	0	0	0	0	0	0	0	0	0	0	0	0.000418657	0	0	0.000418657
'NDPK7'	'nucleoside-diphosphate kinase (ATP:dCDP)'	atp[c] + 3 h[c] + dcdp[c] <=> adp[c] + dctp[c]	-2.04222e+06	-2.10748e+06	-2.08051e+06	-2.22328e+06	-2.09362e+06	-2.04258e+06	-2.05854e+06	-2.08952e+06	-2.08113e+06	-2.15855e+06	-2.06175e+06	-2.03714e+06	-2.10328e+06	-2.09179e+06	-2.01388e+06	-2.14031e+06	-2.13373e+06	-2.11174e+06	-2.13013e+06	-2.12561e+06	-2.02199e+06	-2.09616e+06	-2.15213e+06	-2.09483e+06	-2.13108e+06	-2.11472e+06	-2.1089e+06	-2.07984e+06	-2.0812e+06	-1.99623e+06	-2.12342e+06	-2.14604e+06	-2.17064e+06	-2.06915e+06	-2.13016e+06	-2.16846e+06	-2.12479e+06	-2.06997e+06	-2.00086e+06	-2.16582e+06	-2.08668e+06	-2.1199e+06	-2.09818e+06	-2.10294e+06	-2.18521e+06	-2.12312e+06	-2.05482e+06
'NDPK8'	'Nucleoside-diphosphate kinase (ATP:dADP)'	atp[c] + 3 h[c] + dadp[c] <=> adp[c] + datp[c]	-2.04222e+06	-2.10748e+06	-2.08051e+06	-2.22328e+06	-2.09362e+06	2.04258e+06	-2.05854e+06	1.71065e+06	-2.08113e+06	-2.15855e+06	-2.06175e+06	-2.03714e+06	-2.10328e+06	-2.09179e+06	-2.16874e+06	-2.14031e+06	-2.13373e+06	-2.11174e+06	-2.13013e+06	-2.12561e+06	-2.02199e+06	-2.09616e+06	-2.15213e+06	-2.09483e+06	-2.13108e+06	-2.11472e+06	-2.16272e+06	-2.07984e+06	-2.0812e+06	-1.99623e+06	-2.12342e+06	-2.14604e+06	-2.17064e+06	-2.06915e+06	-2.13016e+06	-2.18821e+06	-2.12479e+06	-633703	-2.00086e+06	-2.16582e+06	-2.08668e+06	19018.5	-2.09818e+06	-2.10294e+06	-2.18521e+06	-2.12312e+06	-2.05482e+06
'NDPK8m'	'nucleoside-diphosphate kinase (ATP:dADP), mitochondrial'	atp[m] + dadp[m] -> h[m] + adp[m] + datp[m]	-6.6983e-13	-1.78819e-14	0	1.37382e-12	0	0	0	0	0	-1.78819e-14	-1.74957e-12	-1.12201e-13	0	0	0	7.9775e-13	0	0	0	0	0	0	0	2.7914e-14	0	-1.31712e-12	0	0	0	0	0	0	0	0	0	0	0	0	0	-1.34437e-12	0	-1.40709e-12	0	0	0	-2.43571e-13	0
'NDPK8n'	'nucleoside-diphosphate kinase (ATP:dADP), nuclear'	atp[n] + dadp[n] <=> datp[n] + adp[n]	-1.96937e+06	-2.02459e+06	-2.0076e+06	-2.13588e+06	-2.02923e+06	-2.00815e+06	-1.9826e+06	-1.98868e+06	-1.93632e+06	-2.10495e+06	-1.981e+06	-1.98301e+06	-2.03185e+06	-1.98034e+06	-2.14766e+06	-2.05646e+06	-2.07462e+06	-2.08039e+06	-1.96498e+06	-1.98857e+06	-1.9663e+06	-2.05588e+06	-2.0324e+06	-2.00976e+06	-2.04356e+06	-2.06032e+06	-2.09902e+06	-1.98803e+06	-2.02309e+06	-1.95876e+06	-2.058e+06	-2.04362e+06	-2.05341e+06	-1.97732e+06	-2.09056e+06	-2.11771e+06	-2.06493e+06	-2.02995e+06	-1.94526e+06	-2.1334e+06	-2.08668e+06	-2.06249e+06	-2.03405e+06	-2.02041e+06	-2.13575e+06	-2.07229e+06	-2.04939e+06
'NDPK9'	'nucleoside-diphosphate kinase (ATP:IDP)'	atp[c] + 3 h[c] + idp[c] <=> adp[c] + itp[c]	1000	1000	453.636	0.000418656	1000	1000	1000	1000	0.000418656	0.000418657	0.000418657	724.279	0.000418656	1000	0.000418656	1000	0.000418657	1000	1000	0.000418656	1000	1000	0.000418658	0.000418656	1000	1000	1000	0.000418657	0.000418657	0.000418658	1000	1000	1000	1000	0.000418656	0.000418657	0.000418657	1000	1000	1000	1000	0.000418656	-1000	0.000837312	0.000418658	1000	1000
'NDPK9n'	'nucleoside-diphosphate kinase (ATP:IDP), nuclear'	atp[n] + idp[n] <=> adp[n] + itp[n]	-1000	-1000	-453.636	-0.000418656	-1000	-1000	-1000	-1000	-0.000418656	-0.000418657	-0.000418657	-724.279	-0.000418656	-1000	-0.000418656	-1000	-0.000418657	-1000	-1000	-0.000418656	-1000	-1000	-0.000418658	-0.000418656	-1000	-1000	-1000	-0.000418657	-0.000418657	-0.000418658	-1000	-1000	-1000	-1000	-0.000418656	-0.000418657	-0.000418657	-1000	-1000	-1000	-1000	-0.000418656	1000	-0.000837312	-0.000418658	-1000	-1000
'NICRNS'	'NICRNS'	atp[c] + 2 h[c] + nicrns[c] -> adp[c] + nicrnt[c]	0	0	0.00115504	0	120.685	0.00115504	0	0	0	0	0	0	0	0	0	0	0	0	0	0	0	0.00115504	0.00115504	0	0	0.00147158	0.00115504	0.00147159	0	0.00115504	0	0.00115504	0	0.00147159	0	0.00360824	0	0	302.546	0	998.995	0	0	623.177	0	0	0
'NICRNTtn'	'NICRNT transport, nuclear trhough pore'	nicrnt[c] <=> nicrnt[n]	0	0	0	0	0	0	0	0	0	0	0	0	0	0	0	0	0	0	0	0	0	0	0	0	-9.30615e-27	0	0	0	0	0	0	0	0	0	0	0	0	0	0	0	0	0	0	0	0	0	0
'NMNATn'	'nicotinamide-nucleotide adenylyltransferase'	atp[n] + h[n] + nmn[n] -> ppi[n] + nad[n]	0	0	0	0	0	-1.71918e-09	0	0	0	0	0	0	0	0	0	0	0	0	0	0	0	0	-5.32509e-11	0	0	0	1.47368e-11	0	0	0	0	0	0	0	0	0	0	0	-4.90737e-10	0	0	-7.58622e-10	0	1.58925e-09	0	0	0
'NMNS'	'NMN synthetase'	h[c] + prpp[c] + ncam[c] -> ppi[c] + nmn[c]	0.00352841	2.00384	3	2.00384	1.005	0.005	2.00353	2.99884	2.005	2.005	1	2.005	2.99884	2.00384	2.005	1.99985	1.00384	1.00353	1.00384	2.00384	2.00353	2.005	1.005	0.00352842	0.00384496	3	0.005	3	2.00353	1.005	2.00384	1.005	0	1.005	1.99853	0.005	2.00384	1.00353	2.005	1.00384	1.005	2.93277	2.005	1.005	2.00384	1.00384	0.005
'NMNtn'	'NMN transport, nuclear trhough pore'	nmn[c] <=> nmn[n]	0	0	0	0	0	-1.71918e-09	0	0	0	0	0	0	0	0	0	0	0	0	0	0	0	0	-5.32509e-11	0	0	0	1.47368e-11	0	0	0	0	0	0	0	0	0	0	0	-4.90737e-10	0	0	-7.58622e-10	0	1.58925e-09	0	0	0
'NNATn'	'nicotinate-nucleotide adenylyltransferase'	atp[n] + h[n] + nicrnt[n] -> ppi[n] + dnad[n]	0	0	0	0	0	0	0	0	0	0	0	0	0	0	0	0	0	0	0	0	0	0	0	0	0	0	0	0	0	0	0	0	0	0	0	0	0	0	0	0	0	0	0	0	0	0	0
'NOt'	'NO transport (diffusion)'	no[e] <=> no[c]	0	-6.98551e-10	0	-2.7942e-10	0	-498.153	0	6.06416e-10	0	-3.29801e-10	0	-5.5884e-10	0	0	2.7942e-10	-7.37499e-10	0	0	-8.88642e-10	-2.7942e-10	0	0	-9.50455e-11	5.5884e-10	0	0	-2.29039e-10	0	5.5884e-10	0	2.44493e-10	-8.38261e-10	4.67237e-10	-8.38261e-10	-1.00762e-10	1.11768e-09	-2.92015e-10	-1.3971e-09	0	-7.8788e-10	-2.7942e-10	2.7942e-10	1.78658e-10	-4.45326e-10	0	-1.3971e-09	2.26826e-10
'NP1'	'nucleotide phosphatase'	h[c] + nac[c] + r1p[c] -> pi[c] + nicrns[c]	0	0	0.00115504	0	120.685	0.00115504	1.95557e-24	0	0	0	0	0	0	0	0	0	0	0	0	0	0	0.00115504	0.00115504	0	4.31855e-24	0.00147158	0.00115504	0.00147159	0	0.00115504	0	0.00115504	0	0.00147159	0	0.00360824	0	0	302.546	0	998.995	0	0	623.177	0	0	0
'NRPPHRSFt'	'norepinephrine sulfate transport (diffusion)'	nrpphrsf[c] -> nrpphrsf[e]	0	0	0	0	0	0	0	0	0	0	0	0	0	0	0	0	0	0	0	0	0	0	0	0	0	0	0	0	0	0	0	0	0	0	0	0	0	0	0	0	0	0	0	0	0	0	0
'NRPPHRSULT'	'Norepinephrine Sulfotransferase'	paps[c] + nrpphr[c] -> h[c] + pap[c] + nrpphrsf[c]	0	0	0	0	0	0	0	0	0	0	0	0	0	0	0	0	0	0	0	0	0	0	0	0	0	0	0	0	0	0	0	0	0	0	0	0	0	0	0	0	0	0	0	0	0	0	0
'NRVNCCOAtx'	'fatty acid intracellular transport'	nrvnccoa[c] <=> nrvnccoa[x]	1	1	1	1	1	1	1	1	1	0	1	1	1	1	1	1	1	1	1	1	1	1	1	1	0	1	1	0	0	0	1	1	1	1	1	1	1	1	1	-1.75433e-25	1	1	1	1	1	1	0
'NRVNCt'	'fatty acid transport via diffusion'	nrvnc[e] <=> nrvnc[c]	-1000	-1000	1000	-1000	-1000	-1000	1000	1000	-1000	-1000	-1000	-1000	-1000	-1000	-1000	-1000	-1000	-1000	-1000	-1000	-1000	1000	-1000	-1000	-1000	-1000	-1000	-1000	-1000	1000	-1000	-1000	-1000	-1000	-1000	-1000	-1000	-1000	-1000	-1000	1000	-1000	-1000	-1000	-1000	-1000	-1000
'NT5C'	'Nicotinate D-ribonucleotide phosphohydrolase'	h2o[c] + nicrnt[c] -> pi[c] + nicrns[c]	0	0	0	0	0	0	0	0	0	0	0	0	0	0	0	0	0	0	0	0	0	0	0	0	0	0	0	0	0	0	0	0	0	0	0	0	0	0	0	0	0	0	0	0	0	0	0
'NTD1'	'5''-nucleotidase (dUMP)'	h2o[c] + dump[c] -> pi[c] + duri[c]	0	0	0	0	0	0	0	0	0	0	0	0	0	0	0	0	0	0	0	0	0	0	0	0	0	0	0	0	0	0	0	0	0	0	0	0	0	0	0	0	0	0	0	0	0	0	0
'NTD10'	'5''-nucleotidase (XMP)'	h2o[c] + xmp[c] -> pi[c] + xtsn[c]	0	0	1.99786	1.99786	0	0	1.99786	0	0	998.997	980.896	0	0	0	0	0	0	0	1.99828	0	0	0	0	0	999.998	0	0	0	0	0	0	1.99828	692.904	0	0	0	0	0	304.543	0	0	0	0	333.187	0	0	0
'NTD11'	' 5''-nucleotidase (IMP)'	h2o[c] + imp[c] -> pi[c] + ins[c]	0	2.95916e-25	0	0	0	0	0	0	1.99671	0	0	0	0	0	0	0	0	0	0	0	0	0	0	-1.00403e-23	0	0	0	0	0	0.997863	0	0	0	-1.69169e-24	0	0	0	0	0	0	0	0	0	0	0	0	0
'NTD3'	' 5''-nucleotidase (dCMP)'	h2o[c] + dcmp[c] -> pi[c] + dcyt[c]	0	0	0	0	0	0	0	0	0	0	0	0	0	0	0	0	0	0	0	0	0	0	0	0	0	0	0	0	0	0	0	0	0	0	0	0	0	0	0	0	0	0	0	0	0	0	0
'NTD5'	' 5''-nucleotidase (dTMP)'	h2o[c] + dtmp[c] -> pi[c] + thymd[c]	0	0	0	0	0	0	0	0.998031	0	0	0	0	0	691.361	0	0	0	0	0	0	146.874	0	0	0	657.66	0	0	0	0	315.559	0	0	0	0	0	0	5.99706	0	0	1.96533	0	1.98684	0	0	0	0	0
'NTD6'	'5''-nucleotidase (dAMP)'	h2o[c] + damp[c] -> pi[c] + dad_2[c]	0.997863	0	0	0	0	0	0	0	0	0	0	0	0	0	0	0	0	0	0	0	1.99786	0	0	0	0	0.000418657	0	367.902	0	0	0	0	0	0.997863	0	0	0	0	0	3.03173	0	0	0	0	0	0	0
'NTD7'	' 5''-nucleotidase (AMP)'	h2o[c] + amp[c] -> pi[c] + adn[c]	0	0	0	0	0	0.997863	0	0	0	0	0	0	0	0	0	0	0.998285	0	0	0	0	0	0	0	0	0	0	0	1.99786	0	1.99786	0	0	0	0	0	0	0	0	0	739.098	0	0	0	1.99786	0	0
'NTD8'	'5''-nucleotidase (dGMP)'	h2o[c] + dgmp[c] -> pi[c] + dgsn[c]	0	0	0	0	0	0	0	0	0	0	0	0	0	0	1.99639	0	0	0	0	0	0	0	0	0	0	0	0	0	0	0	0	0	0	0	0	0	0	0	0	0	0	0	0	0	0	0	0
'NTD9'	' 5''-nucleotidase (GMP)'	h2o[c] + gmp[c] -> pi[c] + gsn[c]	0	0	0	0	0	0	0	0	0	0	0	0	0	0	0	0	0	0	0	0	0	0	0	0	0	0	0	0	0	0	0	0	0	0	0	0	0	0	0	0	0	0	0	0	0	0	0
'O2St'	'superoxide anion transport via diffusion (extracellular)'	o2s[c] <=> o2s[e]	-1	-1	-1	-1	-1	-1	-1	-1	-1	993.331	474.833	-1	-1	-1	-1	-1	-1	-1	-1	-1	-1	-1	-1	-1	-1	-1	-1	-1	-1	-1	-1	-1	926.691	-1	-1	-1	-1	-1	-1	-1	0.000418657	-1	-1	-0.000418656	-1	-1	-1
'O2Stm'	'superoxide anion transport via diffusion (mitochondria)'	o2s[c] <=> o2s[m]	-1000	-999	-1000	-2.6934	-999	-1000	1.52599e-27	-495.979	-136.235	-1000	-1000	-1000	-238.603	-999	-1000	-1000	-1000	-1000	-1000	-1000	-574.575	-999	-1000	-0.714302	-1000	-1000	-999	1	0	-595.7	-1000	-1000	-1000	0	-1000	-499.2	-605.947	0	0	-1000	-1000	-222.728	-2.6951	0	-373.795	-367.699	-1000
'O2Stn'	'superoxide anion transport via diffusion (nucleus)'	o2s[c] <=> o2s[n]	0	1000	726.818	0	1000	1000	0	0	137.235	0	0	724.278	0	1000	0	1000	0	0	0	0	0	1000	5.32509e-11	0	0	0	1000	0	0	0	1000	1000	3.70697e-14	0	0	0	0	0	0	-7.99995e-24	1000	223.728	3.6951	0.000418656	0	368.699	1000
'O2Stx'	'superoxide anion transport via diffusion (peroxisome)'	o2s[c] <=> o2s[x]	1000	0	0	3.6934	0	0	0	496.979	1.43849e-24	0	525.167	276.722	239.603	0	1000	1	0	0	0	1000	0	0	588.378	0	0	0	0	0	0	0	0	0	73.3094	0	1000	500.2	0	0	1	0	0	0	0	0	87.7456	0	1.00042
'O2t'	'o2 transport (diffusion)'	o2[e] <=> o2[c]	0.3066	0.3066	-996.998	0.3066	0.3066	0.3066	0.3066	0.3066	-643.699	-1000	-1000	-854.137	0.3066	-786.117	-1000	-1000	0.3066	-339.866	-1000	-1000	-260.93	0.3066	0.3066	0.3066	0.3066	0.3066	-942.865	0.3066	0.3066	0.3066	0.3066	-1000	-817.734	0.3066	-1000	0.3066	0.3066	0.3066	0.3066	0.3066	-190.129	0.3066	0.3066	0.3066	0.3066	0.3066	0.3066
'O2ter'	'O2 transport, endoplasmic reticulum'	o2[c] <=> o2[r]	0	1	1	1	1	1	0	1	0	1	1	1	1	0	1	1	1	1	1	1	1	0	1	0	1	2.34018e-26	0.984894	0	1	7.72273e-30	0	1	1	0	1	1	1	1	1	0	1	1	1	1	-6.32646e-25	1	0
'O2tm'	'O2 transport (diffusion)'	o2[c] <=> o2[m]	-880.479	-67.4442	-1000	-1000	-693.218	-1000	-1000	-1000	-1000	-1000	-1000	-1000	-888.913	-1000	-1000	-1000	-858.695	-1000	-1000	-1000	-1000	-182.273	-718.223	-1000	-1000	-1000	-1000	-1000	-1000	-1000	-1000	-1000	-1000	-1000	-1000	-1000	-1000	-1000	-185.538	732.969	-1000	-1000	-1000	-1000	-1000	-1000	-125.01
'O2tn'	'O2 nuclear transport'	o2[c] <=> o2[n]	0	-500	-363.409	0	-500	-500	0	0	-68.6174	0	0	-362.139	0	-500	0	-500	0	0	0	0	0	-500	-2.66255e-11	0	0	0	-500	0	0	0	-500	-500	-1.85349e-14	0	0	0	0	0	0	4.00001e-24	-500	-111.864	-1.84755	-0.000209328	0	-184.35	-500
'O2tp'	'O2 transport, peroxisomal'	o2[c] <=> o2[x]	1	527.494	223.135	492.7	760.385	126.181	73.5	142.152	422.917	6	-4	503	675.099	579.425	-85.5254	458.912	222.161	317.266	408.146	137.5	417.676	27.0006	383.622	205.047	44.7	525.878	-444.85	0.464025	6.7	22.1	34.1	383.592	431.838	299.079	-450.9	-229.463	806.353	395.685	181.81	11.1	48.9956	408.526	574.806	330.509	142.836	591.962	189.383
'OBDHc'	'2-Oxobutanoate dehydrogenase, cytosolic'	nad[c] + 2obut[c] + coa[c] -> nadh[c] + co2[c] + ppcoa[c]	0	0	3.66984e-26	0	0	0	0	0	0	0	0	0	0	0	0	0	0	0	0	0	0	0	0	0	0	0	0	0	0	0	4.29258e-10	0	0	0	0	0	0	0	0	0	0.00148937	0	0	0	4.29258e-10	6.7025e-23	0
'OCCOAtm'	'Octanoyl-CoA transport, diffusion'	occoa[c] -> occoa[m]	0	0	0	0	0	0	19.1	0	0	-2.58296e-24	0	0	0	0	0	0	0	0	0	0	0	0	0	0	0	0	0	0	0	3	0	0	0	0	3	13.7	0	0	0	0	0	0	0	0	0	0	0
'OCCOAtx'	'fatty acid intracellular transport'	occoa[c] <=> occoa[x]	0	0	-2.66889e-24	0	0	2.22407e-26	-19.1	0	0	0	0	-1.7174e-24	0	0	-7.14749e-25	0	0	0	2.4986e-25	-7.40171e-23	0	0	-128.309	0	-5.19095e-27	-69.1513	0	0	-5.3026e-33	-3	-9	0	0	1.3122e-24	-3	-13.7	-190.063	0	0	-2.3609e-26	0	-156.649	0	0	0	0	0
'OCDCAtr'	'fatty acid transport via diffusion'	ocdca[e] <=> ocdca[c]	1000	1000	1000	-1000	-1000	1000	1000	1000	-1000	1000	1000	1000	-1000	1000	-1000	1000	1000	-1000	1000	-1000	1000	1000	-1000	1000	-1000	1000	-1000	1000	-1000	1000	-1000	1000	1000	-1000	-1000	-1000	-1000	1000	1000	1000	1000	1000	1000	1000	-1000	-1000	1000
'OCDCEAtr'	'fatty acid transport via diffusion'	ocdcea[e] <=> ocdcea[c]	1000	1000	1000	-1000	-1000	-1000	1000	1000	-1000	1000	-1000	-1000	-1000	-1000	-1000	1000	1000	-1000	-1000	-1000	1000	1000	-1000	1000	-1000	1000	-1000	1000	-1000	1000	-1000	-1000	-1000	-1000	-1000	-1000	-1000	-1000	-1000	1000	1000	-1000	-1000	-1000	-1000	-1000	-1000
'OCOAT1m'	'3-oxoacid CoA-transferase'	acac[m] + succoa[m] -> aacoa[m] + succ[m]	0	0	0	0	0	0	0	0	0	0	0	0	0	0	0	0	0	0	0	0	0	0	0	0	0	0	0	0	0	0	0	0	0	0	0	0	0	0	0	0	0	0	0	0	0	0	0
'ORETNF'	'4-oxo-retinoic acid formation (oxidation)'	o2[c] + 2 retn[c] -> 2 oretn[c]	0	0	0	0	0	0	0	0	0	0	0	0	0	0	0	0	0	0	0	0	0	0	0	0	0	0	0	0	0	0	0	0	0	0	0	0	0	0	0	0	0	0	0	0	0	0	0
'ORETNF2'	'13-cis-4-oxo-retinoic acid formation (oxidation)'	o2[c] + 2 13_cis_retn[c] -> 2 13_cis_oretn[c]	0	0	0	0	0	0	0	0	0	0	0	0	0	0	0	0	0	0	0	0	0	0	0	0	0	0	0	0	0	0	0	0	0	0	0	0	0	0	0	0	0	0	0	0	0	0	0
'ORETNtn'	'4-oxo-retinoic acid transport, Nuclear'	oretn[c] <=> oretn[n]	0	0	0	0	0	0	0	0	0	0	0	0	0	0	0	0	0	0	0	0	0	0	0	0	0	0	0	0	0	0	0	0	0	0	0	0	0	0	0	0	0	0	0	0	0	0	0
'ORETNtn2'	'13-cis-4-oxo-retinoic acid transport, Nuclear'	13_cis_oretn[c] <=> 13_cis_oretn[n]	0	0	0	0	0	0	0	0	0	0	0	0	0	0	0	0	0	0	0	0	0	0	0	0	0	0	0	0	0	0	0	0	0	0	0	0	0	0	0	0	0	0	0	0	0	0	0
'ORNDC'	'Ornithine Decarboxylase'	h[c] + orn[c] -> co2[c] + ptrc[c]	0	0	-8.42291e-14	-2.33808e-14	0	0	0	0	0	0	0	0	0	0	-2.42491e-14	0	0	0	0	0	0	0	0	-1.65498e-13	0	0	-2.1818e-13	0	-1.65498e-13	-9.84763e-14	-8.27491e-14	0	0	-1.96953e-13	0	0	0	-8.27491e-14	0	0	0	0	0	0	0	-3.2916e-14	0
'ORNt3m'	'ornithine mitochondrial transport via proton antiport'	h[c] + orn[m] <=> h[m] + orn[c]	1.87482e+06	1.81179e+06	1.82251e+06	1.92712e+06	1.86826e+06	1.95279e+06	1.82361e+06	1.85782e+06	1.86077e+06	1.72957e+06	1.8122e+06	1.92532e+06	1.8194e+06	1.83689e+06	1.90295e+06	1.91434e+06	1.87775e+06	1.91415e+06	1.81121e+06	1.81347e+06	1.88043e+06	1.90889e+06	1.84597e+06	1.89587e+06	1.91182e+06	1.85939e+06	1.94424e+06	1.82526e+06	1.8505e+06	1.90249e+06	1.84645e+06	1.83103e+06	1.8102e+06	1.89567e+06	1.77951e+06	1.91024e+06	1.89626e+06	1.91973e+06	1.869e+06	1.87674e+06	1.91479e+06	1.94682e+06	1.90203e+06	1.87466e+06	1.93314e+06	1.98302e+06	1.94458e+06
'ORNt4m'	'ornithine mitochondrial transport exchange with citruline'	h[c] + orn[m] + citr_L[c] <=> h[m] + orn[c] + citr_L[m]	-1.87482e+06	-1.81179e+06	-1.82251e+06	-1.92712e+06	-1.86826e+06	-1.95279e+06	-1.85549e+06	-1.85782e+06	-1.86077e+06	-1.82498e+06	-1.90422e+06	-1.92532e+06	-1.8194e+06	-1.83689e+06	-1.90295e+06	-1.91434e+06	-1.87775e+06	-1.91415e+06	-1.86147e+06	-1.87812e+06	-1.88043e+06	-1.90889e+06	-1.89121e+06	-1.91507e+06	-1.91182e+06	-1.85939e+06	-1.94424e+06	-1.82526e+06	-1.8505e+06	-1.90249e+06	-1.84645e+06	-1.83103e+06	-1.8102e+06	-1.89567e+06	-1.85617e+06	-1.91024e+06	-1.89626e+06	-1.91973e+06	-1.869e+06	-1.87674e+06	-1.91479e+06	-1.94682e+06	-1.90203e+06	-1.87466e+06	-1.93314e+06	-1.98302e+06	-1.94458e+06
'ORNTArm'	'ornithine transaminase reversible (m)'	akg[m] + orn[m] <=> glu_L[m] + glu5sa[m]	1	1	1	1	1	1	1	1	1	1	1	1	1	-4.17224	1	1	1	1	1	1	1	1	1	1	1	0	1	1	1	1	1	-0.0715001	1	1	0.91967	-4.08267	1	-0.00510637	1	1	-5.07076	0	1	0	1	1	0
'ORNtiDF'	'ornithine transport via diffusion (extracellular to cytosol)'	orn[e] -> orn[c]	0	1	1	0	0	0	0	0	0	0	0	1	0	0	0	0	0	0	0	0	0	1	0	0	0	0	1.00043	0	0	0	1	0	0	0	0	0	0	0	0	0	0	0	0	0	1	0	0
'PAFH'	'Platelet-activating factor acetylhydrolase'	h2o[c] + paf_hs[c] -> h[c] + ac[c] + ak2lgchol_hs[c]	0	1001	1	1001	1001	959.621	1	881.933	887.963	999	999	1001	1001	1	1	1001	1001	1000	0	1	1001	1001	380.955	1	746.66	1	1001	1001	1001	1	335.45	999	884.461	1001	1001	1001	1001	1	1	0	999	1001	1001	1001	1000	1000	1
'PAFS'	'alkyl glycerol phosphocholine acetyl transferase'	accoa[c] + ak2lgchol_hs[c] -> coa[c] + paf_hs[c]	0	1000	0	1000	1000	958.621	0	880.933	886.963	1000	1000	1000	1000	0	0	1000	1000	999	0	0	1000	1000	379.955	0	745.66	0	1000	1000	1000	0	336.45	1000	883.461	1000	1000	1000	1000	0	0	0	998	1000	1000	1000	999	999	0
'PAFt'	'1-alkyl 2-acteylglycerol 3-phosphocholine transport'	paf_hs[e] <=> paf_hs[c]	0	1	1	1	1	1	1	1	1	-1	-1	1	1	1	1	1	1	1	0	1	1	1	1	1	1	1	1	1	1	1	-1	-1	1	1	1	1	1	1	1	0	1	1	1	1	1	1	1
'PAIL_HStn'	'phosphatidylinositol nuclear transport (diffusion)'	pail_hs[c] <=> pail_hs[n]	0	0	-8.47153e-14	1000	4.28053e-10	3.16876e-14	0	1000	1.69431e-13	0	0	8.13852e-14	-6.09167e-14	0	0	4.28053e-10	0	0	0	3.91442e-24	0	4.28053e-10	1000	-3.62038e-26	-500	0	0	0	1000	0	-1.94078e-10	3.16876e-14	-4.27696e-25	1000	3.15909e-14	0	0	0	-5.75562e-14	1000	-2.03352e-14	-276.272	0	0.000209329	0	487.758	7.92113e-25
'PAIL45P_HStn'	'phosphatidylinositol 4,5-bisphosphate nuclear transport (diffusion)'	pail45p_hs[c] <=> pail45p_hs[n]	0	0	0	1.07013e-10	0	0	0	0	-1000	0	0	0	-1000	0	0	0	0	0	0	0	0	0	-1.07013e-10	0	500	-1000	0	0	1.07013e-10	0	1.94087e-10	0.000418659	0	0	-1000	0	0	0	-1000	0	0	276.272	0	1000	0	-631.301	0
'PAIL4P_HStn'	'phosphatidylinositol 4-phosphate nuclear transport (diffusion)'	pail4p_hs[c] <=> pail4p_hs[n]	0	0	9.86216e-24	-1000	-4.28053e-10	0	0	-1000	1000	0	0	0	1000	0	0	-4.28053e-10	0	0	0	0	0	-4.28053e-10	-1000	0	0	1000	-1.77245e-15	0	-1000	0	0	-0.000418659	0	-1000	1000	0	0	0	1000	-1000	0	0	0	-1000	0	143.542	0
'PAN4PP'	'phosphatase (pan4p)'	h2o[c] + pan4p[c] -> pi[c] + ptth[c]	0	0	0	0	0	0	0	0	0	0	0	0	0	0	0	0	0	0	0	0	0	0	0	0	0	0	0	0	0	0	0	0	0	0	0	0	0	0	0	0	0	0	0	0	0	0	0
'PAPStg'	'3''-Phosphoadenylyl sufate Golgi transport'	paps[c] <=> paps[g]	0	0	0	0	3.61226e-29	0	0	2.31184e-27	0	6.55877e-27	0	0	0	0	5.48866e-26	3.61226e-29	0	0	0	0	-3.69895e-26	0	0	3.27618e-25	0	0	-1.29112e-24	0	0	0	0	0	0	2.8898e-28	0	0	-2.55952e-25	1.02381e-25	0	0	5.77961e-28	0	0	-4.09523e-26	0	0	0
'PAPtg'	'adenosine 3'',5''-bisphosphate Golgi transport'	pap[g] -> pap[c]	0	-1.4449e-28	0	0	0	0	0	0	1.4449e-28	6.63875e-27	0	0	0	0	5.48866e-26	0	1.69219e-25	0	0	0	0	8.19046e-26	-7.22451e-29	3.27618e-25	0	0	-1.55355e-24	7.22451e-29	0	0	0	0	0	1.4449e-28	7.22451e-29	0	-2.54032e-25	8.19046e-26	0	0	5.77961e-28	8.19046e-26	0	0	0	0	-8.87753e-25
'PCFLOPm'	'phosphatidylcholine flippase'	h2o[c] + atp[c] + pchol_hs[m] -> adp[c] + h[c] + pi[c] + pchol_hs[c]	0	0	0	0	0	0	0	0	0	0	0	0	0	0	0	0	0	0	0	86.6872	0	0	0	0	0	0	0	0	0	0	0	0	0	0	0	0	0	0	0	0	0	0	75.0111	0	0	0	0
'PCHOL_HSter'	'phosphatidylcholine scramblase'	pchol_hs[c] <=> pchol_hs[r]	0	-13.7407	-1.22328e-26	5.64901e-11	-40.8937	0	0	-0.665954	0	0	0	-61.4682	-71.3549	-23.4622	0	-0.666095	0	0	0	2.80109e-22	0	0	-0.665954	0	0	-13.5882	0	0	0	0	0	-5.64901e-11	-4.95645	0	0	0	-0.665954	-0.999428	0	0	-87.2979	0	0	-97.3291	1.66667e-22	-29.6388	-7.1543e-11
'PCHOLP_hs'	'choline phosphatase'	h2o[c] + pchol_hs[c] -> h[c] + pa_hs[c] + chol[c]	0	1.9207e+06	1.93491e+06	2.00071e+06	1.92563e+06	1.91626e+06	1.92675e+06	1.96612e+06	1.96649e+06	1.97623e+06	1.92027e+06	1.86759e+06	1.99711e+06	0	2.02232e+06	1.99553e+06	1.98217e+06	1.91903e+06	1.96371e+06	1.95119e+06	1.93609e+06	1.94561e+06	1.99888e+06	1.9384e+06	2.0301e+06	1.99924e+06	1.98479e+06	1.92101e+06	1.96048e+06	1.88731e+06	1.99687e+06	1.96545e+06	1.98267e+06	1.96349e+06	1.94456e+06	1.96283e+06	1.91959e+06	1.93439e+06	1.88472e+06	1.98356e+06	0	1.97058e+06	1.90524e+06	1.92683e+06	1.98141e+06	1.95144e+06	1.91605e+06
'PCRNtc'	'transport into the cytosol from peroxisome (carnitine)'	pcrn[x] -> pcrn[c]	0	0	0	0	0	0	0	0	0	0	0	0	0	0	0	0	0	0	0	0	0	0	0	0	0	0	0	0	0	0	0	0	0	0	0	0	0	0	0	0	0	0	0	0	0	0	0
'PCRNtm'	'transport into the mitochondria from cytosol (carnitine)'	pcrn[c] -> pcrn[m]	0	0	0	1000	0	0	0	0	0	0	1000	0	0	0	0	0	0	0	0	0	0	0	0	0	0	0	0	0	0	0	0	1000	0	0	0	0	0	0	0	0	0	0	0	0	0	1000	0
'PDE1'	'3'',5''-cyclic-nucleotide phosphodiesterase'	h2o[c] + camp[c] -> h[c] + amp[c]	0	0	0	0	0	0	0	0	0	0	0	0	0	0	0	0	0	0	9.50734e-25	0	0	0	0	0	0	0	0	0	0	0	0	0	0	0	0	0	0	0	0	0	0	0	0	0	0	0	0
'PDX5PO'	'pyridoxine 5''-phosphate oxidase'	o2[c] + pdx5p[c] -> h2o2[c] + pydx5p[c]	0	0	0	0	0	0	0	0	0	0	0	0	0	0	0	0	0	0	0	0	0	0	0	0	0	0	0	0	0	0	0	0	0	0	0	0	0	0	0	0	0	0	0	0	0	0	0
'PDXPP'	'Pyridoxine 5-phosphate phosphatase'	h2o[c] + pdx5p[c] -> pi[c] + pydxn[c]	0	0	0	0	0	0	0	0	0	0	0	0	0	0	0	0	0	0	0	0	0	0	0	0	0	0	0	0	0	0	0	0	0	0	0	0	0	0	0	0	0	0	0	0	0	0	0
'PE_HSter'	'phosphatidylethanolamine scramblase'	pe_hs[c] <=> pe_hs[r]	-1000	-1000	-1000	-1000	-1000	-1000	-1000	-1000	-1000	-1000	-1000	-1000	-1000	-1000	-1000	-1000	-1000	-1000	-1000	-1000	-1000	-1000	-1000	-1000	-1000	-1000	-1000	-1000	-1000	-1000	-1000	-1000	-1000	-1000	-1000	-1000	-1000	-1000	-1000	-1000	-1000	-1000	-1000	-1000	-1000	-1000	-1000
'PE_HStm'	'phosphatidylethanolamine scramblase'	pe_hs[c] <=> pe_hs[m]	0	0	0	0	0	0	0	0	0	0	0	0	0	0	0	0	0	0	0	86.6872	0	0	0	0	0	0	0	0	0	0	0	0	0	0	0	0	0	0	0	0	0	0	75.0111	0	0	0	0
'PEFLIP'	'phosphatidylethanolamine flippase'	h2o[c] + atp[c] + pe_hs[e] -> adp[c] + h[c] + pi[c] + pe_hs[c]	0	0	0	0	0	0	0	0	0	0	0	0	0	0	0	0	0	0	0	0	0	0	0	0	0	0	0	0	0	0	0	0	0	0	0	0	0	0	0	0	0	0	0	0	0	0	0
'PEFLIPm'	'phosphatidylethanolamine flippase'	h2o[c] + atp[c] + pe_hs[c] -> adp[c] + h[c] + pi[c] + pe_hs[m]	0	0	0	0	0	0	0	0	0	0	0	0	0	0	0	0	0	0	0	0	0	0	0	0	0	0	0	0	0	0	0	0	0	0	0	0	0	0	0	0	0	0	0	0	0	0	0
'PEt'	'phosphatidylethanolamine transport'	pe_hs[e] <=> pe_hs[c]	0.00177089	13.7424	0.00177089	0.00177089	40.8955	0.00177089	0.00177089	0.667725	0.00177089	0.00177089	0.00177089	61.47	71.3566	23.464	0.00177089	0.667866	0.00177089	0.00177089	0.00177089	86.689	0.00177089	0.00177089	0.667725	0.00177089	0.00177089	13.59	0.00177089	0.00177089	0.00177089	0.00177089	0.00177089	0.00177089	4.95822	0.00177089	0.00177089	0.00177089	0.667725	1.0012	0.00177089	0.00177089	87.2997	0.00177089	75.0129	97.3308	0.00177089	29.6406	0.00177089
'PETOHMm_hs'	'phosphatidylethanolamine N-methyltransferase'	3 amet[m] + pe_hs[m] -> 3 h[m] + 3 ahcys[m] + pchol_hs[m]	0	0	0	0	0	0	0	0	0	0	0	0	0	0	0	0	0	0	0	86.6872	0	0	0	0	0	0	0	0	0	0	0	0	0	0	0	0	0	0	0	0	0	0	75.0111	0	0	0	0
'PETOHMr_hs'	'phosphatidylethanolamine N-methyltransferase'	3 amet[r] + pe_hs[r] -> 3 ahcys[r] + 3 h[r] + pchol_hs[r]	0	13.7407	1.22328e-26	-5.64901e-11	40.8937	0	0	0.665954	0	0	0	61.4682	71.3549	23.4622	0	0.666095	0	0	0	0	0	0	0.665954	0	0	13.5882	0	0	0	0	0	5.64901e-11	4.95645	0	0	0	0.665954	0.999428	0	0	87.2979	0	0	97.3291	-1.66572e-22	29.6388	7.1543e-11
'PFK'	'phosphofructokinase'	atp[c] + 2 h[c] + f6p[c] -> adp[c] + fdp[c]	1318.43	2076.7	1717.35	1363.27	1676.52	891.82	1315.25	1718.9	2105.48	1301.63	1532.19	2164.81	1702.85	1457.35	1409.05	1715.74	1307.38	1646.84	1242.91	1574.74	1653.83	1828.93	1363.25	1607	651.578	1546.19	1590.71	1810.61	1919.99	1682.13	2177.3	1340.35	840.039	2097.74	1725.71	1043.93	1738	539.978	761.721	1364.74	1449.82	1317.87	1718.46	1425.62	971.119	2321.16	1916.11
'PFK26'	'6-phosphofructo-2-kinase'	atp[c] + 2 h[c] + f6p[c] -> adp[c] + f26bp[c]	0	0	0	0	0	0	0	0	0	0	0	0	0	0	0	0	0	0	0	0	0	0	0	0	0	0	0	0	0	0	0	0	0	0	0	0	0	0	0	0	0	0	0	0	0	0	0
'PGK'	'phosphoglycerate kinase'	atp[c] + 3 h[c] + 3pg[c] <=> adp[c] + 13dpg[c]	-3297.59	-2999	-3294.89	-3280.63	-3291.18	-3302.87	-3299.16	-3298.39	-3295.14	-3001	-3831.98	-3413.54	-3289.95	-4053.38	-3385.15	-3290.85	-3282.42	-3297.68	-2999	-3292.91	-3298.96	-3573.32	-3271.74	-3298.27	-4281.54	-3291.01	-3280.68	-3295.08	-3799.98	-3206.83	-4285.98	-3745.95	-3579.21	-3391.89	-3315.78	-3278.54	-2672.7	-3301.23	-3295.66	-3277.41	-3626.06	-3296.17	-3295.16	-2709.01	-3286.21	-3290.67	-3399.6
'PGL'	'6-phosphogluconolactonase'	h2o[c] + 6pgl[c] -> h[c] + 6pgc[c]	0	0	0	0	0	0	0	0	0	0	0	0	0	0	0	0	0	0	0	0	0	0	0	0	0	0	0	0	0	0	0	0	0	0	0	0	0	0	0	0	0	0	0	0	0	0	0
'PGLer'	'6-phosphogluconolactonase, endoplasmic reticulum'	h2o[r] + 6pgl[r] -> h[r] + 6pgc[r]	0	0	0	0	0	0	0	0	0	0	0	0	0	0	0	0	0	0	0	0	0	0	0	0	0	0	0	0	0	0	0	0	0	0	0	0	0	0	0	0	0	0	0	0	0	0	0
'PGLYCt'	'phosphatidylglycerol transport'	pglyc_hs[e] <=> pglyc_hs[c]	-32.9626	-49.7033	0.000466021	-35.9626	-76.8563	-0.746412	0.000466021	-33.6301	-35.9626	0.000466021	-0.993788	-97.4308	-107.317	-59.4249	-35.9626	-36.6287	-0.998975	-0.746412	0.000466021	-122.65	-35.9626	0.000466021	-36.6286	0.000466021	0.000466021	-49.5509	0.000466021	0.000466021	0.000466021	0.000466021	-0.998975	-31.9626	-40.9191	-29.9626	0.000466021	0.000466021	-34.9683	-36.9621	0.000466021	-0.193988	-123.261	-29.8395	-77.4172	-35.9678	-35.9626	-65.6015	0.000466021
'PGM'	'phosphoglycerate mutase'	2pg[c] <=> 3pg[c]	-2295.65	-2959.81	-2294.53	-3280.63	-3169.53	-2304.01	-2299.23	-2296.53	-2294.2	-2000	-3080.41	-2412.56	-2290.02	-3292.67	-3278.95	-2289.91	-3282.42	-3297.68	-2000.07	-2289.9	-2300.03	-2298.18	-2272.73	-2298.27	-2280.54	-3291.01	-2280.67	-2294.15	-2801.02	-2302.5	-2286.97	-2747.94	-2276.18	-3290.76	-2288.8	-3278.54	-2297.8	-2304.29	-2294.65	-2276.47	-2272.25	-2295.17	-3295.16	-2000.11	-2287.19	-3202.79	-2302.59
'PGMT'	'phosphoglucomutase'	g1p[c] <=> g6p[c]	0	1.00441e-22	-2.97798e-26	1.98714e-11	0	0	6.261e-25	0	0	-1.0959e-12	0	0	0	-8.21866e-28	1.98714e-11	-1.17858e-10	972.053	0	8.53059e-13	0	-1.31031e-11	1.50862e-10	0	2.25273e-10	-991.9	0	-121.686	0	0	0	-686.463	999	44.7786	0	0	1.98714e-11	-1	0	0	271.884	1.59388e-22	0	0	0	-1.98714e-11	0	0
'PGPP_hs'	'Phosphatidylglycerol phosphate phosphatase (homo sapiens)'	h2o[c] + pgp_hs[c] -> pi[c] + pglyc_hs[c]	32.9631	49.7038	0	35.9631	76.8568	0.746878	0	33.6305	35.9631	0	0.994254	97.4313	107.318	59.4253	35.9631	36.6292	0.999441	0.746878	0	122.65	35.9631	0	36.629	0	8.49202e-30	49.5513	-1.0435e-23	0	0	0	0.999441	31.9631	40.9195	29.9631	0	0	34.9688	36.9625	0	0.194454	123.261	29.84	77.4177	35.9682	35.9631	65.6019	0
'PGPPT'	'phosphatidyl-CMP: glycerophosphate phosphatidyltransferase'	cdpdag_hs[c] + glyc3p[c] -> h[c] + cmp[c] + pgp_hs[c]	32.9631	49.7038	0	35.9631	76.8568	0.746878	0	33.6305	35.9631	0	0.994254	97.4313	107.318	59.4253	35.9631	36.6292	0.999441	0.746878	0	122.65	35.9631	0	36.629	0	0	49.5513	0	0	0	0	0.999441	31.9631	40.9195	29.9631	0	0	34.9688	36.9625	0	0.194454	123.261	29.84	77.4177	35.9682	35.9631	65.6019	0
'PHEMEt'	'heme transport'	pheme[e] -> pheme[c]	0	0	0	0	0	0	0	0	0	0	0	0	0	0	0	0	0	0	0	0	0	0	0	0	0	0	0	0	0	0	0	0	0	0	0	0	0	0	0	0	0	0	0	0	0	0	0
'PHEt4'	'L-phenylalanine transport in via sodium symport'	na1[e] + phe_L[e] -> na1[c] + phe_L[c]	0	0	0	0	0	0	0	0	0	0	0	0	0	0	0	0	0	0	0	0	0	0	0	0	0	0	0	0	0	0	0	0	0	0	0	0	0	0	0	0	0	0	0	0	0	0	0
'PHYQt'	'Phylloquinone transport'	h2o[c] + atp[c] + phyQ[e] -> adp[c] + h[c] + pi[c] + phyQ[c]	0	0	0	0	0	0	0	0	0	0	0	0	0	0	0	0	0	0	0	0	0	0	0	0	0	0	0	0	0	0	0	0	0	0	0	0	0	0	0	0	0	0	0	0	0	0	0
'PI345P3P'	'phosphatidylinositol-3,4,5-trisphosphate 3-phosphatase'	h2o[c] + pail345p_hs[c] -> pi[c] + pail45p_hs[c]	0	0	0	0	0	0	0	0	0	0	0	0	0	0	0	0	0	0	0	0	0	0	0	0	0	0	0	0	0	0	0	0	0	0	0	0	0	0	0	0	0	0	0	0	0	0	0
'PI345P3Pn'	'phosphatidylinositol-3,4,5-trisphosphate 3-phosphatase, nuclear'	h2o[n] + pail345p_hs[n] -> pail45p_hs[n] + pi[n]	0	0	0	0	0	0	0	0	0	0	0	0	0	0	0	0	0	0	0	0	0	0	0	0	0	0	0	0	0	0	0	0	0	0	0	0	0	0	0	0	0	0	0	0	0	0	0
'PI345P5P'	'phosphatidylinositol-3,4,5-trisphosphate 5-phosphatase'	h2o[c] + pail345p_hs[c] -> pi[c] + pail34p_hs[c]	0	0	0	0	0	0	0	0	0	0	0	0	0	0	0	0	0	0	0	0	0	0	0	0	0	0	0	0	0	0	0	0	0	0	0	0	0	0	0	0	0	0	0	0	0	0	0
'PI345P5Pn'	'phosphatidylinositol-3,4,5-trisphosphate 5-phosphatase, nuclear'	h2o[n] + pail345p_hs[n] -> pi[n] + pail34p_hs[n]	0	0	0	0	1000	0	0	0	0	0	0	724.278	0	0	0	1000	0	0	0	0	0	1000	0	0	0	0	1000	0	0	0	1000	0	-3.40306e-22	0	0	0	0	0	0	-8.00632e-24	1000	0	3.6951	0	0	368.699	999.999
'PI34P3Pn'	'phosphatidylinositol-3,4-bisphosphate 3-phosphatase, nuclear'	h2o[n] + pail34p_hs[n] -> pail4p_hs[n] + pi[n]	0	0	0	0	0	0	0	0	0	0	0	0	0	0	0	0	0	0	0	0	0	0	0	0	0	0	0	0	0	0	0	0	0	0	0	0	0	0	0	0	0	0	0	0	0	0	0
'PI34P4Pn'	'phosphatidylinositol-3,4-bisphosphate 4-phosphatase, nuclear'	h2o[n] + pail34p_hs[n] -> pi[n] + pail3p_hs[n]	0	0	453.636	0	1000	1000	0	0	0	0	0	724.278	0	0	0	1000	0	0	0	0	0	1000	0	0	0	0	1000	0	0	0	1000	1000	-3.40306e-22	0	0	0	0	0	0	-8.00632e-24	1000	0	3.6951	0	0	368.699	999.999
'PI34P5K'	'phosphatidylinositol 3,4-bisphosphate 5-kinase'	atp[c] + 2 h[c] + pail34p_hs[c] -> adp[c] + pail345p_hs[c]	0	0	0	0	0	0	0	0	0	0	0	0	0	0	0	0	0	0	0	0	0	0	0	0	0	0	0	0	0	0	0	0	0	0	0	0	0	0	0	0	0	0	0	0	0	0	0
'PI34P5Kn'	'phosphatidylinositol 3,4-bisphosphate 5-kinase, nuclear'	atp[n] + pail34p_hs[n] -> h[n] + adp[n] + pail345p_hs[n]	0	0	0	0	0	0	0	0	0	0	0	0	0	0	0	0	0	0	0	0	0	0	0	0	0	0	0	0	0	0	0	0	0	0	0	0	0	0	0	0	0	0	0	0	0	0	0
'PI3P3Pn'	'phosphatidylinositol-3-phosphate 3-phosphatase, nuclear'	h2o[n] + pail3p_hs[n] -> pail_hs[n] + pi[n]	0	0	0	0	0	0	0	0	0	0	0	0	0	0	0	0	0	0	0	0	0	0	0	0	0	0	0	0	0	0	0	0	0	0	0	0	0	0	0	0	0	0	0	0	0	0	0
'PI3P4K'	'phosphatidylinositol 3-phosphate 4-kinase'	atp[c] + 2 h[c] + pail3p_hs[c] -> adp[c] + pail34p_hs[c]	0	0	0	0	0	0	0	0	0	0	0	0	0	0	0	0	0	0	0	0	0	0	0	0	0	0	0	0	0	0	0	0	0	0	0	0	0	0	0	0	0	0	0	0	0	0	0
'PI3P4Kn'	'phosphatidylinositol 3-phosphate 4-kinase, nuclear'	atp[n] + pail3p_hs[n] -> h[n] + adp[n] + pail34p_hs[n]	0	0	0	0	0	0	0	0	0	0	0	0	0	0	0	0	0	0	0	0	0	0	0	0	0	0	0	0	0	0	0	0	0	0	0	0	0	0	0	0	0	0	0	0	0	0	0
'PI3P5K'	'phosphatidylinositol 3-phosphate 5-kinase'	atp[c] + 2 h[c] + pail3p_hs[c] -> adp[c] + pail35p_hs[c]	0	0	0	0	0	0	0	0	0	0	0	0	0	0	0	0	0	0	0	0	0	0	0	0	0	0	0	0	0	0	0	0	0	0	0	0	0	0	0	0	0	0	0	0	0	0	0
'PI45P3K'	'phosphatidylinositol 4,5-bisphosphate 3-kinase'	atp[c] + 2 h[c] + pail45p_hs[c] -> adp[c] + pail345p_hs[c]	0	0	0	0	0	0	0	0	0	0	0	0	0	0	0	0	0	0	0	0	0	0	0	0	0	0	0	0	0	0	0	0	0	0	0	0	0	0	0	0	0	0	0	0	0	0	0
'PI45P3Kn'	'phosphatidylinositol 4,5-bisphosphate 3-kinase, nuclear'	atp[n] + pail45p_hs[n] -> h[n] + adp[n] + pail345p_hs[n]	0	0	0	0	1000	0	0	0	0	0	0	724.278	0	0	0	1000	0	0	0	0	0	1000	0	0	0	0	1000	0	0	0	1000	0	0	0	0	0	0	0	0	0	1000	0	3.6951	0	0	368.699	999.999
'PI45P4P'	'phosphatidylinositol-4,5-bisphosphate 4-phosphatase'	h2o[c] + pail45p_hs[c] -> pi[c] + pail5p_hs[c]	0	0	0	0	0	0	0	0	0	0	0	0	0	0	0	0	0	0	0	0	0	0	0	0	0	0	0	0	0	0	-1.94087e-10	0	0	0	0	0	0	0	0	0	0	0	0	0	0	0	0
'PI45P5P'	'phosphatidylinositol-4,5-bisphosphate 5-phosphatase'	h2o[c] + pail45p_hs[c] -> pi[c] + pail4p_hs[c]	0	0	0	0	0	0	0	0	1000	0	0	0	1000	0	0	0	0	0	0	0	0	0	0	0	0	1000	0	0	0	0	0	0	0	0	1000	0	0	0	1000	0	0	0	0	0	0	143.542	0
'PI45P5Pn'	'phosphatidylinositol-4,5-bisphosphate 5-phosphatase, nuclear'	h2o[n] + pail45p_hs[n] -> pail4p_hs[n] + pi[n]	0	0	0	0	0	0	0	0	0	0	0	0	0	0	0	0	0	0	0	0	0	0	0	0	0	0	0	0	0	0	0	0	0	0	-1.74661e-10	0	0	0	0	0	0	0	0	0	0	0	0
'PI45PLC'	'phosphatidylinositol 4,5-bisphosphate phospholipase C'	h2o[c] + pail45p_hs[c] -> h[c] + dag_hs[c] + mi145p[c]	0	0	0	0	0	0	0	0	0	0	0	0	0	0	0	0	0	0	0	0	0	0	0	0	0	0	0	0	-1.07013e-10	0	0	0	0	0	0	0	0	0	0	0	0	0	0	0	0	487.758	0
'PI4P3K'	'phosphatidylinositol 4-phosphate 3-kinase'	atp[c] + 2 h[c] + pail4p_hs[c] -> adp[c] + pail34p_hs[c]	0	0	0	0	0	0	0	0	0	0	0	0	0	0	0	0	0	0	0	0	0	0	0	0	0	0	0	0	0	0	0	0	0	0	0	0	0	0	0	0	0	0	0	0	0	0	0
'PI4P3Kn'	'phosphatidylinositol 4-phosphate 3-kinase, nuclear'	atp[n] + pail4p_hs[n] -> h[n] + adp[n] + pail34p_hs[n]	0	0	453.636	0	0	1000	0	0	0	0	0	0	0	0	0	0	0	0	0	0	0	0	0	0	0	0	-1.64543e-13	0	0	0	-1.94078e-10	1000	0	0	0	0	0	0	0	0	0	0	0	0	0	0	0
'PI4P5K'	'phosphatidylinositol 4-phosphate 5-kinase'	atp[c] + 2 h[c] + pail4p_hs[c] -> adp[c] + pail45p_hs[c]	0	0	0	0	0	0	0	0	0	0	0	0	0	0	0	0	0	0	0	0	0	0	-1.07013e-10	0	0	0	0	0	0	0	0	0.000418659	0	0	0	0	0	0	0	0	0	0	0	0	0	0	0
'PI4P5Kn'	'phosphatidylinositol 4-phosphate 5-kinase, nuclear'	atp[n] + pail4p_hs[n] -> h[n] + adp[n] + pail45p_hs[n]	0	0	0	0	0	0	0	0	0	0	0	0	0	0	0	0	0	0	0	0	0	0	0	0	0	0	0	0	0	0	0	0	0	0	0	0	0	0	0	0	0	0	0	0	0	0	0
'PI4PLC'	'phosphatidylinositol 4-phosphate phospholipase C'	h2o[c] + pail4p_hs[c] -> h[c] + dag_hs[c] + mi14p[c]	0	0	0	0	0	0	0	0	0	0	0	0	0	0	0	0	0	0	0	0	0	0	1.07076e-10	0	0	0	0	0	0	0	0	0	0	0	0	0	0	0	0	0	0	0	0	0	0	0	0
'PI4PP'	'phosphatidylinositol-4-phosphate 4-phosphatase'	h2o[c] + pail4p_hs[c] -> pi[c] + pail_hs[c]	0	0	0	1000	4.28053e-10	0	0	1000	1.62682e-13	0	0	0	0	0	0	4.28053e-10	0	0	0	0	0	4.28053e-10	1000	0	0	0	1.77245e-15	0	1000	0	0	0	0	1000	0	0	0	0	0	1000	0	0	0	1000	0	0	0
'PI5P3K'	'phosphatidylinositol-5-phosphate 3-kinase'	atp[c] + 2 h[c] + pail5p_hs[c] -> adp[c] + pail35p_hs[c]	0	0	0	0	0	0	0	0	0	0	0	0	0	0	0	0	0	0	0	0	0	0	0	0	0	0	0	0	0	0	0	0	0	0	0	0	0	0	0	0	0	0	0	0	0	0	0
'PI5P4K'	'phosphatidylinositol-5-phosphate 4-kinase'	atp[c] + 2 h[c] + pail5p_hs[c] -> adp[c] + pail45p_hs[c]	0	0	0	1.07013e-10	0	0	0	0	0	0	0	0	0	0	0	0	0	0	0	0	0	0	0	0	500	0	0	0	0	0	0	0	0	0	0	0	0	0	7.39578e-26	0	0	276.272	0	1000	0	0	0
'PI5P4Kn'	'phosphatidylinositol-5-phosphate 4-kinase, nuclear'	atp[n] + pail5p_hs[n] -> h[n] + adp[n] + pail45p_hs[n]	0	0	0	0	0	0	0	0	0	0	0	0	0	0	0	0	0	0	0	0	0	0	0	0	0	0	0	0	0	0	0	0	0	0	0	0	0	0	0	0	0	0	0	0	0	0	0
'PIK3'	'phosphatidylinositol 3-kinase'	atp[c] + 2 h[c] + pail_hs[c] -> adp[c] + pail3p_hs[c]	0	0	0	0	0	0	0	0	0	0	0	0	0	0	0	0	0	0	0	0	0	0	0	0	0	0	0	0	0	0	0	0	0	0	0	0	0	0	0	0	0	0	0	0	0	0	0
'PIK3n'	'phosphatidylinositol 3-kinase, nuclear'	atp[n] + pail_hs[n] -> h[n] + adp[n] + pail3p_hs[n]	0	0	0	0	0	0	0	0	0	0	0	0	0	1000	0	0	0	0	0	0	0	0	0	0	0	0	0	0	0	0	0	0	0	0	0	0	0	0	0	0	0	0	0	0	0	0	0
'PIK4'	'phosphatidylinositol 4-kinase'	atp[c] + 2 h[c] + pail_hs[c] -> adp[c] + pail4p_hs[c]	0	0	0	0	0	0	0	0	0	0	0	0	0	0	0	0	0	0	0	0	0	0	0	0	0	0	0	0	0	0	0	0	0	0	0	0	0	0	0	0	0	0	0	0	0	0	0
'PIK4n'	'phosphatidylinositol 4-kinase, nuclear'	atp[n] + pail_hs[n] -> h[n] + adp[n] + pail4p_hs[n]	0	1000	0	0	0	0	0	0	0	0	0	0	0	0	0	0	0	0	0	0	0	0	0	0	0	0	0	0	0	0	0	0	0	0	0	0	0	0	0	0	0	0	0	0	0	0	0
'PIK5'	'phosphatidylinositol 5-kinase'	atp[c] + 2 h[c] + pail_hs[c] -> adp[c] + pail5p_hs[c]	0	0	0	0	0	0	0	0	0	0	0	0	0	0	0	0	0	0	0	0	0	0	0	0	0	0	0	0	0	0	0	0	0	0	0	0	0	0	0	0	0	0	0	0	0	0	0
'PIK5n'	'phosphatidylinositol 5-kinase, nuclear'	atp[n] + pail_hs[n] -> h[n] + adp[n] + pail5p_hs[n]	0	0	0	0	0	0	0	0	0	0	0	0	0	0	0	0	0	0	0	0	0	0	0	0	0	0	0	0	0	0	0	0	0	0	0	0	0	0	0	0	0	0	0	0	0	0	0
'PIPLC'	'phosphatidylinositol phospholipase C'	h2o[c] + pail_hs[c] -> h[c] + dag_hs[c] + mi1p_D[c]	0	0	0	0	0	0	0	0	0	0	0	0	0	0	0	0	0	0	0	0	0	0	0	0	0	0	0	0	0	0	0	0	0	0	0	0	0	0	0	0	0	0	0	0	0	0	0
'PIter'	'phosphate transport, endoplasmic reticulum'	pi[r] <=> pi[c]	0	0	0	1000	0	1000	20.074	0	1000	-3.14662e-23	0	606.32	955.615	269.608	0	0.000559212	1000	0	0	1000	0	0	1000	2.46145e-26	1000	0	-1.49304e-23	0	0	1000	0	1000	1000	0	0	290.058	1000	0	779.631	0	1	0	0	0	0	0	0
'PItg'	'phosphate transport, Golgi apparatus'	pi[g] -> pi[c]	0	0	0	0	0	0	0	0	0	9.11461e-27	0	0	0	0	1.82955e-25	0	0	0	0	0	0	0	0	-2.33334e-24	0	0	-3.06422e-24	0	0	0	9.04466e-26	0	0	0	0	0	-8.32182e-26	0	0	0	0	0	0	0	0	0	0
'PItn'	'phosphate transport, nuclear'	pi[n] <=> pi[c]	0	1000	1000	-1000	1000	1000	0	-1000	-725.53	0	0	724.278	-1000	1000	0	1000	0	0	0	-3.91442e-24	0	1000	-1000	0	1000	-1000	1000	0	-1000	0	1000	1000	-3.39267e-22	-1000	-1000	0	0	0	-1000	-1000	1000	1000	3.6951	1000	0	-750.359	999.999
'PItx'	'Phosphate transporter, peroxisome'	pi[c] <=> pi[x]	0	4.69575e-26	9.69479e-14	-1.50264e-24	0	0	0	0	0	-7.52032e-14	0	0	0	3.97782e-62	1.29751e-13	0	0	0	0	0	-3.1482e-26	0	0	5.88512e-33	0	0	0	0	0	0	0	0	0	0	0	0	0	0	0	0	0	0	0	0	0	0	0
'PLA2_2e'	'phospholipase A2'	h2o[e] + pchol_hs[e] -> h[e] + lpchol_hs[e] + Rtotal2[e]	1	1	1	1	1	1	1	1	1	1	0.000499025	1	1	1	1	1	0.000499025	1	1	1	1	1	1	1	0	1	1	1	1	1	0.499441	1	1	1	0	1	1	1	1	0.000499025	1	1	1	1	1	1	0.000499025
'PMANM'	'phosphomannomutase'	man1p[c] <=> man6p[c]	0	0	0	0	0	0	0	0	0	0	0	0	0	4.31283e-32	0	0	0	0	0	0	0	0	0	0	0	0	0	0	0	0	0	0	0	0	0	0	0	0	0	0	0	0	0	0	0	0	0
'PMEVKx'	'phosphomevalonate kinase'	atp[x] + 5pmev[x] -> h[x] + adp[x] + 5dpmev[x]	0	-4.69575e-26	-9.69479e-14	1.50264e-24	0	0	0	0	0	7.52032e-14	0	0	0	-1.9645e-62	-1.29751e-13	0	0	0	0	0	3.14821e-26	0	0	-5.88512e-33	0	0	0	0	0	0	0	0	0	0	0	0	0	0	0	0	0	0	0	0	0	0	0
'PMTCOAtx'	'fatty acid intracellular transport'	pmtcoa[c] <=> pmtcoa[x]	41.4631	57.3038	7.5	43.5631	84.4568	8.24688	8	41.2305	44.5631	-1.48382e-24	7.1	105.031	114.918	68.0253	43.5631	44.2292	2	8.34688	7.6	130.25	43.5631	-0.000559212	172.538	8.1	7.45152e-25	58.0513	7.11511	-0.464025	0	-1.1	-2.1	39.5631	48.5195	38.5631	-3.1	7.6	184.963	44.5625	7.1	-3.1	130.861	194.089	85.0177	43.4682	44.5631	73.2019	2.9937
'PNTK'	'pantothenate kinase'	atp[c] + 2 h[c] + pnto_R[c] -> adp[c] + 4ppan[c]	0	0	0	0	0	0	0	0	0	0	0	0	0	0	0	0	0	0	0	0	0	0	0	0	0	0	0	0	0	0	0	0	0	0	0	0	0	0	0	0	0	0	0	0	0	6.87741e-25	0
'PNTOt5'	'Pantothenate sodium symporter II'	h2o[c] + atp[c] + na1[e] + pnto_R[e] -> adp[c] + h[c] + pi[c] + na1[c] + pnto_R[c]	0	0	0	0	0	0	0	0	0	0	0	0	0	0	0	0	0	0	0	0	0	0	0	0	0	0	0	0	0	0	0	0	0	0	0	0	0	0	0	0	0	0	0	0	0	6.6562e-25	0
'PPA'	'inorganic diphosphatase'	h2o[c] + ppi[c] -> h[c] + 2 pi[c]	983.971	0	745.268	642.991	0	0	812.213	939.676	0	0	0	0	0	0	886.129	135.593	0	834.024	0	81.8375	681.892	5	0	842.819	0	512.515	0	0	890.34	383.695	0	88.859	0	1081.32	0	0	0	606.838	968.307	1147.72	247.024	729.768	246.723	0	133.776	0	0
'PPA2'	'inorganic triphosphatase'	h2o[c] + pppi[c] -> h[c] + pi[c] + ppi[c]	0	0	1.68181e-14	0	-9.36146e-30	0	0	0	-1.83264e-14	0	0	5.49857e-14	0	-1.96153e-15	-5.87404e-14	9.79266e-15	0	-3.76697e-14	0	-2.68214e-14	3.40247e-19	0	-2.68214e-14	1.55346e-14	0	0	0	0	0	3.34868e-14	0	0	2.89778e-14	0	0	1.55346e-14	0	0	0	0	0	0	1.62101e-14	3.17645e-14	0	0	0
'PPAer'	'inorganic diphosphatase, endoplasmic reticulum'	h2o[r] + ppi[r] -> h[r] + 2 pi[r]	0	0	0	0	0	0	0	0	470.066	0	0	303.16	0	0	0	0	0	0	0	-2.47415e-14	0	0	0	0	0	0	0	0	0	0	0	0	-4.17629e-14	0	0	0	0	0	0	0	0	0	0	0	0	0	0
'PPAm'	'inorganic diphosphatase'	h2o[m] + ppi[m] -> h[m] + 2 pi[m]	1922.71	1981.39	1962.03	2032.18	1910.5	1963.62	1968.14	1966.74	1890.96	2051.3	1944.23	2022.97	1932.9	1945.66	1935.22	1960.07	1964.46	2059.67	1912.08	1845.17	1972.67	1996.24	1929.97	2017.62	1850.09	1929.61	2035.05	1934.45	1923.3	2028.92	1957.09	1875.9	1888.46	1951.25	1961.94	2039.12	2024.79	2028.67	1973.49	2047.92	2042.85	2052.2	1988.97	2023.49	2039.56	2024.16	2007.42
'PPAn'	'inorganic diphosphatase, nuclear'	h2o[n] + ppi[n] -> h[n] + 2 pi[n]	0	0	273.182	0	0	0	0	0	137.235	0	0	0	0	0	0	0	0	0	0	0	0	0	0	0	0	0	0	0	0	0	0	1.48948e-13	0	0	0	0	0	0	-4.90737e-10	0	0	223.728	0	0	0	0	0
'PPAP'	'phosphatidic acid phosphatase'	h2o[c] + pa_hs[c] -> pi[c] + dag_hs[c]	0	0	0	0	0	0	0	0	0	0	0	0	0	0	0	0	0	0	0	0	0	0	0	0	0	0	0	0	0	0	0	0	0	0	0	0	0	0	0	0	0	0	0	0	0	0	0
'PPAt'	'Propionate transport, diffusion'	ppa[e] -> ppa[c]	0	0	0	1	0	1	0	0	0	1	1	0	0	0	1	0	0	0	-1.54804e-24	0	0	0	0	0	0	0	0	0	0	0	0	0	0	0	0	0	0	0	0	0	0	0	0	0	0	0	0
'PPDOx'	'Propane-1,2-diol:NAD+ 1-oxidoreductase'	h[c] + nadh[c] + lald_D[c] -> nad[c] + 12ppd_R[c]	0	0	0	0	0	0	0	0	0	0	0	0	0	0	0	0	0	0	0	0	0	0	0	0	0	0	0	0	0	0	0	0	0	0	0	0	0	0	0	0	0	0	0	0	0	0	0
'PPDOy'	'Propane-1,2-diol:NADP+ 1-oxidoreductase'	h[c] + nadph[c] + lald_D[c] -> nadp[c] + 12ppd_R[c]	0	0	0	0	0	0	0	0	0	0	0	0	0	0	0	0	0	0	0	0	0	0	0	0	0	0	0	0	0	0	0	102630	0	0	0	0	0	0	0	0	0	0	0	0	0	0	0
'PPItr'	'Diphosphate transporter, endoplasmic reticulum'	ppi[c] <=> ppi[r]	0	-1	-1	-1	-1	-1	0	-1	470.066	-1	-1	302.16	-1	0	-1	-1	-1	-1	-1	-1	-1	0	-1	0	-1	-2.34039e-26	-0.984894	0	-1	-7.36647e-27	0	-1	-1	0	-1	-1	-1	-1	-1	0	-1	-1	-1	-1	6.60035e-25	-1	0
'PPItx'	'Diphosphate transporter, peroxisome'	ppi[c] <=> ppi[x]	0	4.34792e-27	6.4632e-14	-1.39133e-25	0	0	0	0	0	-5.01355e-14	0	0	0	1.36549e-47	8.65009e-14	0	0	0	0	0	-9.63088e-32	0	0	5.44918e-34	0	0	-3.82447e-14	0	0	0	0	0	0	0	0	0	1.42668e-28	0	0	-1.39133e-25	0	0	0	0	0	0	0
'PPM'	'phosphopentomutase'	r1p[c] <=> r5p[c]	1760.42	2418.52	2011.99	3012.99	2160.9	1836.74	2001	1895.64	3246.03	2931.85	2280.56	2448.82	2012.99	1589.55	2101.61	2008.99	1999	2002	2357.16	3714.68	2611.14	2174.04	2904.99	1998	2967.83	2733.29	3005	1008	1999	2522.21	1929.18	1402.12	1690.9	2664.89	2133.82	1000.99	2012.99	1297.66	2305.54	999.962	1279.15	1203.04	1568.21	2298.98	1654.55	2002	1697.62
'PRDXl'	'Peroxidase (multiple substrates)'	h2o2[l] + meoh[l] -> 2 h2o[l] + fald[l]	0	500	0	0	0	0	0	500.75	0	0	0	0	0	0	0	0	0	0	0	0	0	0	0	0	0	0	0	0	0	0	0	0	0	0	0	0	0	0	0	0	0	0	0	0	0	0	0
'PRISTCOAtx'	'pristcoa peroxisomal transport'	pristcoa[x] <=> pristcoa[c]	0	0	0	0	0	0	0	0	0	0	0	0	0	0	0	0	0	0	0	0	0	0	0	0	0	0	0	0	0	0	0	0	0	0	0	0	0	0	0	0	0	0	0	0	0	0	0
'PROSTGE2t'	'prostaglandin transport via bicarbonate countertransport'	hco3[c] + prostge2[e] <=> hco3[e] + prostge2[c]	0	0	0	0	0	0	0	0	0	0	0	0	0	0	0	0	0	0	0	0	0	0	0	0	0	0	0	0	0	0	0	0	0	0	0	0	0	0	0	0	0	0	0	0	0	0	0
'PROSTGH2t'	'Prostaglandin H2 transport'	hco3[c] + prostgh2[e] <=> hco3[e] + prostgh2[c]	0	0	0	0	0	0	0	0	0	0	0	0	0	0	0	0	0	0	0	0	0	0	0	0	0	0	0	0	0	0	0	0	0	0	0	0	0	0	0	0	0	0	0	0	0	0	0
'PROSTGI2t'	'Prostaglandin I2 transport'	hco3[c] + prostgi2[e] <=> hco3[e] + prostgi2[c]	0	0	0	0	0	0	0	0	0	0	0	0	0	0	0	0	0	0	0	0	0	0	0	0	0	0	0	0	0	0	0	0	0	0	0	0	0	0	0	0	0	0	0	0	0	0	0
'PROt4'	'Na+/Proline-L symporter'	na1[e] + pro_L[e] -> na1[c] + pro_L[c]	0	0	0	0	0	0	619837	0	0	0	149169	0	1.95543e+06	0	0	0	0	0	1.92348e+06	0	0	0	0	0	0	0	0	0	0	0	0	0	0	0	0	0	0	0	0	0	0	0	0	0	0	0	0
'PSDm_hs'	'Phosphatidylserine decarboxylase'	h[m] + ps_hs[m] -> co2[m] + pe_hs[m]	0	0	0	0	0	0	0	0	0	0	0	0	0	0	0	0	0	0	0	0	0	0	0	0	0	0	0	0	0	0	0	0	0	0	0	0	0	0	0	0	0	0	0	0	0	0	0
'PSFLIP'	'phosphatidylserine flippase'	h2o[c] + atp[c] + ps_hs[e] -> adp[c] + h[c] + pi[c] + ps_hs[c]	0	0	0	0	0	0	0	0	0	0	0	0	0	0	0	0	0	0	0	0	0	0	0	0	0	0	0	0	0	0	0	0	0	0	0	0	0	0	0	0	0	0	0	0	0	0	0
'PSFLIPm'	'phosphatidylserine flippase'	h2o[c] + atp[c] + ps_hs[c] -> adp[c] + h[c] + pi[c] + ps_hs[m]	0	0	0	0	0	0	0	0	0	0	0	0	0	0	0	0	0	0	0	0	0	0	0	0	0	0	0	0	0	0	0	0	0	0	0	0	0	0	0	0	0	0	0	0	0	0	0
'PSSA1_hs'	'Phosphatidylserine synthase homo sapiens'	ser_L[c] + pchol_hs[c] <=> chol[c] + ps_hs[c]	-0.00549902	-1.92069e+06	-1.93491e+06	-2.00071e+06	-1.92559e+06	-1.91626e+06	-1.92675e+06	-1.96612e+06	-1.96649e+06	-1.97623e+06	-1.92027e+06	-1.86752e+06	-1.99704e+06	23.4567	-2.02232e+06	-1.99553e+06	-1.98217e+06	-1.91903e+06	-1.96371e+06	-1.9511e+06	-1.93609e+06	-1.94561e+06	-1.99888e+06	-1.9384e+06	-2.0301e+06	-1.99922e+06	-1.98479e+06	-1.92101e+06	-1.96048e+06	-1.88731e+06	-1.99687e+06	-1.96545e+06	-1.98266e+06	-1.96349e+06	-1.94456e+06	-1.96283e+06	-1.91959e+06	-1.93439e+06	-1.88472e+06	-1.98356e+06	86.293	-1.97058e+06	-1.90517e+06	-1.92673e+06	-1.98141e+06	-1.95141e+06	-1.91605e+06
'PSt3'	'phosphatidylserine transport'	ps_hs[e] <=> ps_hs[c]	1	1	-0.493755	1	1	1	-0.993755	1	1	-0.988111	1	1	1	1	1	1	0.00568544	1	-19.0943	1	1	1	1	0.00574566	1	1	-27.9674	-0.921186	1	0.00624468	0.00568544	1	1	1	-26.9631	-1.03896	-0.660269	1	-0.993755	0.894654	1	1	1	-96.324	1	1	1
'PTHPS'	'6-pyruvoyltetrahydropterin synthase'	ahdt[c] -> pppi[c] + 6pthp[c]	0	0	1.68181e-14	0	-9.03064e-30	0	0	0	-1.83264e-14	0	0	5.49857e-14	0	-1.96153e-15	-5.87404e-14	9.79266e-15	0	-3.76697e-14	0	-2.68214e-14	3.40247e-19	0	-2.68214e-14	1.55346e-14	0	0	0	0	0	3.34868e-14	0	0	2.89778e-14	0	0	1.55346e-14	0	0	0	0	0	0	1.62101e-14	3.17645e-14	0	0	0
'PUNP1'	'purine-nucleoside phosphorylase (Adenosine)'	pi[c] + adn[c] <=> ade[c] + r1p[c]	999.002	1000	3	1003	125.681	-3.43028e-13	1000	891.64	1003	0	0	1005	4.99828	4.99828	1000	1005	99.0635	995.002	2	998.001	998.002	1000	900.994	-1.15406e-12	-0.997863	725.295	1000	0	-699.228	351.088	1.99786	1.6947e-10	-0.999578	660.896	0.000421599	1000	1005	1000	1000	-3.03387	1274.15	195.049	142.862	294.987	4.99786	1000	-0.00213665
'PUNP2'	'purine-nucleoside phosphorylase (Deoxyadenosine)'	pi[c] + dad_2[c] <=> 2dr1p[c] + ade[c]	0.997863	-0.0004216	0	-3	1.02333e-13	1000	-1.88127e-24	-892.64	-377.452	936.854	979.898	-4.99828	-0.0004216	312.636	0	-4.99828	900.936	4.99829	998	1.99926	1.99786	0	-2.19525e-13	0	-0.00213665	0.000418657	0	-1	698.228	0	0	1.99786	-0.000421599	0.997863	1000	0	-1000	-0.000421599	-0.000421599	3.03173	5.99746	-0.0004216	-0.0004216	3.99694	0	0	0
'PUNP3'	'purine-nucleoside phosphorylase (Guanosine)'	pi[c] + gsn[c] <=> gua[c] + r1p[c]	3	1000	1003	3	1003	-1.29434e-25	1000	1000	1000	1000	1000	438.827	1003	1003	998.004	1000	0	3	1000	1003	3	172.043	3	99.0653	311.173	3	1000	3	1000	1000	992.014	402.122	3	1003	1000	0	1003	3	1003	2.82812e-25	1000	3	3	288.99	1001.01	3	0
'PUNP4'	'purine-nucleoside phosphorylase (Deoxyguanosine)'	pi[c] + dgsn[c] <=> 2dr1p[c] + gua[c]	0	-0.000316543	-0.000316543	-0.000316543	0	1000	0	-0.000316543	-0.000316543	-0.000316543	-0.000316544	10.9954	6.99746	-0.000316543	1.99639	0	-0.000316543	8.37074e-13	-0.000316543	997.001	-7.09181e-13	1000	-0.000316543	900.936	-0.000316543	0	-0.000316543	997.001	-5.93905e-13	-0.000316543	-0.000316543	-0.000316543	-0.000316543	0	0	0	-0.000316543	296.66	0	-0.000316543	-1.71347e-13	-0.000316543	327.794	-0.000316543	-0.000316543	-0.000316543	1000
'PUNP5'	'purine-nucleoside phosphorylase (Inosine)'	pi[c] + ins[c] <=> hxan[c] + r1p[c]	758.424	4.99786	1000	1000	1000	838.746	2.54692e-24	0	238.037	934.855	3.1317e-23	8.25692e-25	1000	577.554	1003	0	1000	1000	348.164	708.679	1000	1000	1000	1000	1000	1000	0	1000	1000	1000	0	0	0	996.999	133.823	0	0	-1	301.545	1000	0	1000	423.347	1000	649.546	1000	698.624
'PUNP6'	'purine-nucleoside phosphorylase (Deoxyinosine)'	pi[c] + din[c] <=> 2dr1p[c] + hxan[c]	-1.60929e-13	995.002	1.60929e-13	7.99706	5.85962e-14	-1.60929e-13	0.000720619	892.64	761.963	62.1462	20.1017	1000	2.70978e-13	-1.67674e-13	-1.60929e-13	1000	-1.60929e-13	-1.60929e-13	-1.60929e-13	-1.60929e-13	461.271	-1.60929e-13	5.85962e-14	-1.60929e-13	0.00213665	1000	1000	0.999578	-1.60929e-13	-1.60929e-13	-1.60929e-13	1998	998.001	3.00085	-1.60929e-13	999	1000	-1.60929e-13	-1.60929e-13	-1.60929e-13	999	-1.60929e-13	1.60929e-13	1000	1000	-1.60929e-13	-1.60929e-13
'PUNP7'	'purine-nucleoside phosphorylase (Xanthosine)'	pi[c] + xtsn[c] <=> xan[c] + r1p[c]	0	0	1.99786	1.99786	0	2.14192e-24	1.99786	0	0	998.997	980.896	0	0	-1.68963e-23	0	1.6738e-23	0	0	1.99828	0	0	0	0	0	999.998	0	-3.54428e-23	0	0	0	0	1.99828	692.904	0	-2.83316e-25	0	0	0	304.543	0	7.766e-23	0	0	333.187	0	0	0
'PYAM5POr'	'pyridoxamine 5''-phosphate oxidase'	h2o[c] + o2[c] + pyam5p[c] -> h2o2[c] + nh4[c] + pydx5p[c]	0	0	0	0	0	0	0	0	0	0	0	0	0	0	0	0	0	0	0	0	0	0	0	0	0	0	0	0	0	0	0	0	0	0	0	0	0	0	0	0	0	0	0	0	0	0	0
'PYDAMK'	'pyridoxamine kinase'	atp[c] + 2 h[c] + pydam[c] -> adp[c] + pyam5p[c]	0	0	0	0	0	0	0	0	0	0	0	0	0	0	0	0	0	0	0	0	0	0	0	0	0	0	0	0	0	0	0	0	0	0	0	0	0	0	0	0	0	0	0	0	0	0	0
'PYDAMtr'	'pyridoxamine transport via diffusion'	pydam[e] <=> pydam[c]	0	0	0	0	0	0	0	0	0	0	0	0	0	0	0	0	0	0	0	0	0	0	0	0	0	0	0	0	0	0	0	0	0	0	0	0	0	0	0	0	0	0	0	0	0	0	0
'PYDXK'	'pyridoxal kinase'	atp[c] + 2 h[c] + pydx[c] -> adp[c] + pydx5p[c]	0	0	0	0	0	0	0	0	0	0	0	0	0	0	0	0	0	0	0	0	0	0	0	0	0	0	0	0	0	0	0	0	0	0	0	0	0	0	0	0	0	0	0	0	0	0	0
'PYDXNK'	'pyridoxine kinase'	atp[c] + 2 h[c] + pydxn[c] -> adp[c] + pdx5p[c]	0	0	0	0	0	0	0	0	0	0	0	0	0	0	0	0	0	0	0	0	0	0	0	0	0	0	0	0	0	0	0	0	0	0	0	0	0	0	0	0	0	0	0	0	0	0	0
'PYDXNtr'	'pyridoxine transport via diffusion'	pydxn[e] <=> pydxn[c]	0	0	0	0	0	0	0	0	0	0	0	0	0	0	0	0	0	0	0	0	0	0	0	0	0	0	0	0	0	0	0	0	0	0	0	0	0	0	0	0	0	0	0	0	0	0	0
'PYDXPP'	'Pyridoxal 5-phosphate phosphatase'	h2o[c] + pydx5p[c] -> pi[c] + pydx[c]	0	0	0	0	0	0	0	0	0	0	0	0	0	0	0	0	0	0	0	0	0	0	0	0	0	0	0	0	0	0	0	0	0	0	0	0	0	0	0	0	0	0	0	0	0	0	0
'PYDXtr'	'Pyridoxal transport'	pydx[e] <=> pydx[c]	0	0	0	0	0	0	0	0	0	0	0	0	0	0	0	0	0	0	0	0	0	0	0	0	0	0	0	0	0	0	0	0	0	0	0	0	0	0	0	0	0	0	0	0	0	0	0
'PYK'	'pyruvate kinase'	adp[c] + pep[c] -> atp[c] + 2 h[c] + pyr[c]	52104.3	0	52553.4	0	0	0	52237.8	52284.7	0	53811.7	0	0	53389	0	0	0	0	0	0	0	0	53186.1	53709	0	54025.4	53215.7	53520.8	0	51559.1	51026	0	0	0	0	53228.4	0	52513.3	0	0	53494.5	52446.2	53537.4	0	52508.6	0	53462.5	0
'PYNP2r'	'pyrimidine-nucleoside phosphorylase (uracil)'	pi[c] + uri[c] <=> ura[c] + r1p[c]	-0.00213665	413.523	3.99829	1005	152.9	998	-0.999279	3.99829	1005	-2	299.666	1005	4.99704	3.99704	-899.397	4	899.936	3.99829	1005	1005	610.143	1.99704	1001	898.936	657.659	1005	1005	4.99704	698.228	171.124	935.172	997.999	999	3.99829	1000	0.997042	4.99674	295.66	-1.00042	2.99674	3.99704	5.06281	999	1005	-0.999279	-1.00032	999
'PYRt2p'	'pyruvate peroxisomal transport via proton symport'	h[c] + pyr[c] <=> h[x] + pyr[x]	0	0	0	0	0	0	0	0	0	0	0	0	0	0	0	0	0	0	0	0	0	0	0	0	0	0	0	0	0	0	0	0	0	0	0	0	0	0	0	0	0	0	0	0	0	0	0
'PYRt2r'	'pyruvate reversible transport via proton symport'	h[e] + pyr[e] <=> h[c] + pyr[c]	-1000	-1000	-1000	-1000	-1000	-1000	-1000	-1000	-1000	-1000	-1000	-1000	-1000	-1000	-1000	-1000	-1000	-1000	-1000	-1000	-1000	-1000	-1000	-1000	-1000	-1000	-1000	-1000	-1000	-1000	-1000	-1000	-1000	-1000	-1000	-1000	-1000	-1000	-1000	-1000	-1000	-1000	-1000	-1000	-1000	-1000	-1000
'RADH'	'retinal dehydrogenase'	h2o[c] + nad[c] + retinal[c] -> 2 h[c] + nadh[c] + retn[c]	0	0	0	0	0	0	0	0	0	0	0	0	0	0	0	0	0	0	0	0	0	0	0	0	0	0	0	0	0	0	0	0	0	0	0	0	0	0	0	0	0	0	0	0	0	0	0
'RADH2'	'retinal dehydrogenase (NADPH)'	h2o[c] + nadp[c] + retinal[c] -> 2 h[c] + nadph[c] + retn[c]	0	0	0	0	0	0	0	0	0	0	0	0	0	101	0	0	0	0	0	101	0	0	0	0	0	0	0	0	0	101	0	0	0	0	0	0	0	0	0	0	0	0	0	0	0	0	0
'RADH3'	'retinal dehydrogenase'	h2o[c] + nad[c] + retinal_cis_13[c] -> 2 h[c] + nadh[c] + 13_cis_retn[c]	0	0	101	101	0	0	0	0	101	0	101	101	4.96058e-11	0	0	101	101	0	101	0	101	101	101	0	101	101	0	0	63.6219	0	4.97695e-11	101	0	0	0	0	0	0	101	0	101	101	101	0	101	0	0
'RADH4'	'retinal dehydrogenase (NADPH)'	h2o[c] + nadp[c] + retinal_cis_13[c] -> 2 h[c] + nadph[c] + 13_cis_retn[c]	0	0	0	0	0	101	101	101	0	101	0	0	0	0	101	0	0	101	0	0	0	0	0	89.5778	0	0	0	0	0	0	0	0	101	0	101	0	1.22295e-10	0	0	0	0	0	0	101	0	0	0
'RAHY'	'retinoic acid hydroxylation (P450)'	o2[c] + h[c] + nadph[c] + retn[c] -> h2o[c] + nadp[c] + hretn[c]	0	0	0	0	0	0	0	0	0	0	0	0	0	0	0	0	0	0	0	0	0	0	0	0	0	0	0	0	0	0	0	0	0	0	0	0	0	0	0	0	0	0	0	0	0	0	0
'RAI1'	'retinal isomerase (11-cis)'	retinal[c] <=> retinal_11_cis[c]	-1000	-1000	-1000	-1000	-1000	-1000	-1000	-1000	-1000	-1000	-1000	-1000	-1000	-1000	-1000	-1000	-1000	-1000	-1000	-1000	-1000	-1000	-1000	-1000	-1000	-1000	-1000	-1000	-1000	-1000	-1000	-1000	-1000	-1000	-1000	-1000	-1000	-1000	-1000	-1000	-1000	-1000	-1000	-1000	-1000	-1000	-1000
'RAI2'	'retinal isomerase (9-cis)'	retinal[c] <=> retinal_cis_9[c]	-1000	-1000	1000	-1000	-1000	-1000	-1000	-1000	1000	-1000	-1000	-1000	-1000	-1000	-1000	-1000	1000	-1000	-1000	-1000	-1000	-1000	-1000	-1000	-1000	1000	-1000	-1000	-1000	-1000	-1000	-1000	-1000	-1000	-1000	-1000	1000	-1000	-1000	-1000	-1000	1000	-1000	-1000	-1000	-1000	-1000
'RAI3'	'13-cis-retinoic acid isomerase'	retn[c] <=> 13_cis_retn[c]	-1.71575e-13	-1.71575e-13	-101	-101	-1.71575e-13	-101	-101	-101	-101	-101	-101	-101	-4.97774e-11	-1.71575e-13	-101	-101	-101	-101	-101	-1.71575e-13	-101	-101	-101	-89.5778	-101	-101	-1.71575e-13	-1.71575e-13	-63.6219	-1.71575e-13	-4.99411e-11	-101	-101	-1.71575e-13	-101	-1.71575e-13	-1.22467e-10	-1.71575e-13	-101	-1.71575e-13	-101	-101	-101	-101	-101	-1.71575e-13	-1.71575e-13
'RAI4'	'13-cis-4-oxo-retinoic acid isomerase'	oretn[c] <=> 13_cis_oretn[c]	0	0	0	0	0	0	0	0	0	0	0	0	0	0	0	0	0	0	0	0	0	0	0	0	0	0	0	0	0	0	0	0	0	0	0	0	0	0	0	0	0	0	0	0	0	0	0
'RAtn3'	'13-cis-retinoic acid transport, nuclear'	13_cis_retn[c] <=> 13_cis_retn[n]	0	0	0	0	0	0	0	0	0	0	0	0	0	0	0	0	0	0	0	0	0	0	0	0	0	0	0	0	0	0	0	0	0	0	0	0	0	0	0	0	0	0	0	0	0	0	0
'RBFK'	'riboflavin kinase'	atp[c] + 2 h[c] + ribflv[c] -> adp[c] + fmn[c]	9.03793e-15	-2.41733e-14	7.21465e-14	0	-1.32825e-15	0	0	2.85236e-14	0	0	0	-4.21773e-14	2.63608e-14	-2.1927e-14	0	0	0	0	0	0	0	0	0	0	0	0	1.06963e-14	-7.81358e-14	4.75554e-24	-1.69292e-14	6.08029e-16	0	0	0	0	0	0	0	0	0	-2.91109e-14	0	0	0	-1.03214e-14	1.69055e-14	1.79185e-13
'RDH1'	'retinol dehydrogenase (all-trans)'	nad[c] + retinol[c] <=> h[c] + nadh[c] + retinal[c]	-1.94131e+06	-1.88982e+06	-1.9253e+06	-2000	-2000	-1.91196e+06	-2000	-1.93283e+06	-1.97344e+06	-2000	-2000	-2000	-2000	-1899	-2000	-2000	-4.92784e-11	-2000	-2000	-1.94257e+06	-2000	-1.90151e+06	-2000	-1.91279e+06	-2000	-1.95243e+06	-2000	-1.94907e+06	-1.93005e+06	-1.92188e+06	-2000	-1.97999e+06	-2000	-1.9321e+06	-2000	-1.89932e+06	-1.929e+06	-1.93218e+06	-1.90088e+06	-1.92098e+06	-1.89195e+06	-1.92866e+06	-1.90546e+06	-1.92567e+06	-1.95203e+06	-2000	-1.89051e+06
'RDH1a'	'retinol dehydrogenase (all-trans,NADPH)'	nadp[c] + retinol[c] -> h[c] + nadph[c] + retinal[c]	1.93931e+06	1.88782e+06	1.9253e+06	0	0	1.90996e+06	0	1.93083e+06	1.97344e+06	0	0	0	0	0	0	0	0	0	0	1.94067e+06	0	1.89951e+06	0	1.91079e+06	0	1.95243e+06	0	1.94707e+06	1.92805e+06	1.91999e+06	0	1.97799e+06	0	1.9301e+06	0	1.89732e+06	1.929e+06	1.93018e+06	1.89888e+06	1.91898e+06	1.88995e+06	1.92866e+06	1.90346e+06	1.92367e+06	1.95003e+06	0	1.88851e+06
'RDH2'	'retinol dehydrogenase (9-cis,NADH)'	nad[c] + retinol_9_cis[c] <=> h[c] + nadh[c] + retinal_cis_9[c]	-1.94131e+06	-1.88982e+06	-1000	1000	1000	-1.91196e+06	1000	1000	-1000	1000	1000	1000	1000	1000	1000	1000	-1.92423e+06	1000	1000	1000	1000	-1.90151e+06	1000	-1.91279e+06	1000	-1000	1000	-1.94907e+06	1000	-1.92188e+06	1000	-1.97999e+06	1000	1000	1000	1000	-1000	1000	-1.90088e+06	1000	-1.89195e+06	-1000	1000	-1.92567e+06	1000	1000	1000
'RDH2a'	'retinol dehydrogenase (9-cis,NADPH)'	nadp[c] + retinol_9_cis[c] -> h[c] + nadph[c] + retinal_cis_9[c]	1.94231e+06	1.89082e+06	0	0	0	1.91296e+06	0	0	0	0	0	0	0	0	0	0	1.92323e+06	0	0	0	0	1.90251e+06	0	1.91379e+06	0	0	0	1.95007e+06	0	1.92288e+06	0	1.98099e+06	0	0	0	0	0	0	1.90188e+06	0	1.89295e+06	0	0	1.92667e+06	0	0	0
'RDH3'	'retinol dehydrogenase (11-cis,NADH)'	nad[c] + retinol_cis_11[c] <=> h[c] + nadh[c] + retinal_11_cis[c]	-1.94131e+06	-1.88982e+06	-1.9253e+06	-1.96592e+06	-1.91017e+06	-1.91196e+06	-1.91961e+06	-1.93283e+06	-1.97344e+06	-1.91615e+06	-1.93648e+06	-1.93863e+06	-1.93158e+06	-1.91953e+06	-1.95773e+06	-1.93329e+06	-1.92423e+06	-1.92353e+06	-1.9587e+06	-1.94257e+06	-1.93046e+06	-1.90151e+06	-1.9592e+06	-1.91279e+06	-1.93675e+06	-1.95243e+06	-1.93318e+06	-1.94907e+06	-1.93005e+06	-1.92188e+06	-1.96698e+06	-1.97999e+06	-1.97566e+06	-1.9321e+06	-1.93109e+06	-1.89932e+06	-1.929e+06	-1.93218e+06	-1.90088e+06	-1.92098e+06	-1.89195e+06	-1.92866e+06	-1.90546e+06	-1.92567e+06	-1.95203e+06	-1.92525e+06	-1.89051e+06
'RDH3a'	'retinol dehydrogenase (11-cis,NADPH)'	nadp[c] + retinol_cis_11[c] -> h[c] + nadph[c] + retinal_11_cis[c]	1.94231e+06	1.89082e+06	1.9263e+06	1.96692e+06	1.91117e+06	1.91296e+06	1.92061e+06	1.93383e+06	1.97444e+06	1.91715e+06	1.93748e+06	1.93963e+06	1.93258e+06	1.92053e+06	1.95873e+06	1.93429e+06	1.92523e+06	1.92453e+06	1.9597e+06	1.94357e+06	1.93146e+06	1.90251e+06	1.9602e+06	1.91379e+06	1.93775e+06	1.95343e+06	1.93418e+06	1.95007e+06	1.93105e+06	1.92288e+06	1.96798e+06	1.98099e+06	1.97666e+06	1.9331e+06	1.93209e+06	1.90032e+06	1.93e+06	1.93318e+06	1.90188e+06	1.92198e+06	1.89295e+06	1.92966e+06	1.90646e+06	1.92667e+06	1.95303e+06	1.92625e+06	1.89151e+06
'RDH4'	'retinol dehydrogenase (13-cis,NADH)'	nad[c] + retinol_cis_13[c] <=> h[c] + nadh[c] + retinal_cis_13[c]	0	0	101	101	0	101	101	101	101	101	101	101	4.96058e-11	0	101	101	101	101	101	0	101	101	101	89.5778	101	101	0	0	63.6219	0	4.97695e-11	101	101	0	101	0	1.22295e-10	0	101	0	101	101	101	101	101	0	0
'RETFA'	'retinol acyltransferase'	Rtotal2coa[c] + retinol[c] -> coa[c] + retfa[c]	0	0	-1.1032e-22	-2.23185e-22	0	1.18986e-23	899	-1.50846e-25	623.169	0	0	-6.85428e-23	0	850.587	899	0	899	1.56551e-24	0	679.525	697.761	0	0	5.32564e-24	0	487.62	4.95805e-11	5.07191e-10	5.09855e-25	0	0	99.7278	0	999	0	0	0	0	-4.77004e-24	999	-1.22457e-24	899	0	0	149.645	0	2.94524e-10
'RETFAt'	'fatty acid retinol efflux'	retfa[c] -> retfa[e]	0	0	0	0	0	0	899	0	623.169	0	0	0	0	850.587	899	0	899	0	0	679.525	697.761	0	0	0	0	487.62	4.95805e-11	5.07191e-10	0	0	0	99.7278	0	999	0	0	0	0	0	999	0	899	0	0	149.645	0	2.94524e-10
'RETFAt1'	'fatty acid retinol efflux (9-cis)'	9_cis_retfa[c] -> 9_cis_retfa[e]	0	0	0	0	0	0	0	0	0	0	0	0	0	0	0	0	0	0	0	0	0	0	0	0	0	0	0	0	0	0	0	0	0	0	0	0	0	0	0	0	0	0	0	0	0	0	0
'RETFAt2'	'fatty acid retinol efflux (11-cis)'	11_cis_retfa[c] -> 11_cis_retfa[e]	0	1.86171e-26	0	0	4.95805e-11	1.63686e-17	0	0	0	0	0	0	0	0	0	0	0	0	0	0	0	0	0	0	0	0	0	0	0	0	0	0	0	0	0	-4.90537e-11	0	0	0	0	0	0	0	0	0	1.68305e-13	0
'RETH1'	'retinyl ester hydrolase (9-cis)'	h2o[c] + 9_cis_retfa[c] -> h[c] + Rtotal2[c] + retinol_9_cis[c]	0	0	0	0	0	0	0	0	0	0	0.999501	0	0	0	0	0	0	0	0	0	0	0	0	0	0	0	0	0	0	0	0	0	0	0	0	0	0	0	0	0	0	0	0	0	0	0	0
'RETH1e'	'retinyl ester hydrolase (9-cis), extracellular'	h2o[e] + 9_cis_retfa[e] -> h[e] + retinol_9_cis[e] + Rtotal2[e]	1	1	1	1	1	1	1	1	1	1	1	1	1	1	1	1	1	1	1	1	1	1	1	1	0	1	1	1	1	1	1	1	1	1	1	1	1	1	1	1	1	1	1	1	1	1	1
'RETH2'	'retinyl ester hydrolase (11-cis)'	h2o[c] + 11_cis_retfa[c] -> h[c] + Rtotal2[c] + retinol_cis_11[c]	0	0	0	0	-4.95805e-11	0	0	0	0	0	0	0	0	0	0	0	0	0	0	0	0	0	0	0	0	0	0	0	0	0	0	0	0	0	0	0	0	0	0	0	0	0	0	0	0	-1.68305e-13	0
'RETH2e'	'retinyl ester hydrolase (11-cis), extracellular'	h2o[e] + 11_cis_retfa[e] -> h[e] + retinol_cis_11[e] + Rtotal2[e]	1	1	1	1	1	1	1	1	1	1	1	1	1	1	1	1	1	1	1	1	1	1	1	1	0	1	1	1	1	1	1	1	1	1	1	1	1	1	1	1	1	1	1	1	1	1	0
'RETHe'	'retinyl ester hydrolase, extracellular'	h2o[e] + retfa[e] -> h[e] + retinol[e] + Rtotal2[e]	1	1	1	1	1	1	900	1	624.169	1	1	1	1	851.587	900	1	900	1	1	680.525	698.761	1	1	1	1	488.62	1	1	1	1	1	100.728	1	1000	1	1	1	1	1	1000	1	900	1	1	150.645	1	1
'RETI1'	'retinol isomerase (11-cis)'	retinol[c] <=> retinol_cis_11[c]	1000	1000	1000	1000	1000	1000	1000	1000	1000	1000	1000	1000	1000	1000	1000	1000	1000	1000	1000	1000	1000	1000	1000	1000	1000	1000	1000	1000	1000	1000	1000	1000	1000	1000	1000	1000	1000	1000	1000	1000	1000	1000	1000	1000	1000	1000	1000
'RETI2'	'retinol isomerase (9-cis)'	retinol[c] <=> retinol_9_cis[c]	1000	1000	-1000	1000	1000	1000	1000	1000	-1000	1000	1000	1000	1000	1000	1000	1000	-1000	1000	1000	1000	1000	1000	1000	1000	1000	-1000	1000	1000	1000	1000	1000	1000	1000	1000	1000	1000	-1000	1000	1000	1000	1000	-1000	1000	1000	1000	1000	1000
'RETI3'	'retinol isomerase (13-cis)'	retinol[c] <=> retinol_cis_13[c]	0	0	101	101	0	101	101	101	101	101	101	101	4.96058e-11	0	101	101	101	101	101	0	101	101	101	89.5778	101	101	0	0	63.6219	0	4.97695e-11	101	101	0	101	0	1.22295e-10	0	101	0	101	101	101	101	101	0	0
'RETNt'	'retinoic acid transport'	retn[c] <=> retn[e]	1.71575e-13	1.71575e-13	101	101	1.71575e-13	101	101	101	101	101	101	101	4.97774e-11	101	101	101	101	101	101	101	101	101	101	89.5778	101	101	1.71575e-13	1.71575e-13	63.6219	101	4.99411e-11	101	101	1.71575e-13	101	1.71575e-13	1.22467e-10	1.71575e-13	101	1.71575e-13	101	101	101	101	101	1.71575e-13	1.71575e-13
'RETNtr2'	'retinoic acid transport in ER (13-cis)'	13_cis_retn[c] -> 13_cis_retn[r]	-1.71575e-13	-1.71575e-13	-1.71575e-13	-1.71575e-13	-1.71575e-13	-1.71575e-13	-1.71575e-13	-1.71575e-13	-1.71575e-13	-1.71575e-13	-1.71575e-13	-1.71575e-13	-1.71575e-13	-1.71575e-13	-1.71575e-13	-1.71575e-13	-1.71575e-13	-1.71575e-13	-1.71575e-13	-1.71575e-13	-1.71575e-13	-1.71575e-13	-1.71575e-13	-1.71575e-13	-1.71575e-13	-1.71575e-13	-1.71575e-13	-1.71575e-13	-1.71575e-13	-1.71575e-13	-1.71575e-13	-1.71575e-13	-1.71575e-13	-1.71575e-13	-1.71575e-13	-1.71575e-13	-1.71575e-13	-1.71575e-13	-1.71575e-13	-1.71575e-13	-1.71575e-13	-1.71575e-13	-1.71575e-13	-1.71575e-13	-1.71575e-13	-1.71575e-13	-1.71575e-13
'RETt'	'Retinol transport via faciliated diffusion'	retinol[e] -> retinol[c]	1.63388e-10	3.27267e-10	101	101	0	101	1000	101	724.169	101	101	101	0	951.587	1000	101	1000	101	101	780.525	798.761	101	101	89.5778	101	588.62	0	0	63.6219	101	0	200.728	101	999	101	0	0	-2.94524e-10	101	999	101	1000	101	101	250.645	0	0
'RIBFLVt3'	'riboflavin transport (ATP dependent)'	h2o[c] + atp[c] + ribflv[e] -> adp[c] + h[c] + pi[c] + ribflv[c]	0	-2.41733e-14	7.21465e-14	0	-1.32825e-15	0	0	2.85236e-14	0	0	0	-4.21773e-14	2.63608e-14	-2.1927e-14	0	0	0	0	0	0	0	0	0	0	0	0	1.06963e-14	-7.81358e-14	4.75554e-24	-1.69292e-14	31.3734	0	0	0	0	0	0	0	0	0	-2.91109e-14	0	0	0	-1.03214e-14	1.69055e-14	1.79185e-13
'RIBt'	'ribose transport via diffusion'	rib_D[e] <=> rib_D[c]	0	0	0	0	0	0	0	0	0	0	0	0	0	0	0	0	0	0	0	0	0	0	0	0	0	0	0	0	0	0	0	0	0	0	0	0	0	0	0	0	0	0	0	0	0	0	0
'RIBt2'	'ribose transport in via proton symporter'	h[e] + rib_D[e] -> h[c] + rib_D[c]	0	0	0	0	0	0	0	0	0	0	0	0	0	0	0	0	0	0	0	0	0	0	0	0	0	0	0	0	0	0	0	0	0	0	0	0	0	0	0	0	0	0	0	0	0	0	0
'RPI'	'ribose-5-phosphate isomerase'	r5p[c] <=> ru5p_D[c]	1102.2	1613.68	1155.31	1833.35	1346.93	891.83	1335.33	1039.68	2165.36	1212.07	533.565	1368.41	1343.33	454.355	541.093	1153.12	1333.33	1178.57	850.522	1574.75	1653.84	1259.57	1363.26	914.734	1647.59	1541.2	1712.41	338.665	1042.5	1682.14	999.298	340.355	795.27	1470.98	1270.96	333.996	1010	183.289	1538.36	453.53	556.234	544.108	713.472	734.684	314.082	1336	1131.75
'RTOTAL2t'	'RTOTAL2 transport'	Rtotal2[e] <=> Rtotal2[c]	966.537	949.796	999.5	963.537	922.643	998.753	1000	965.869	963.537	999.994	999	902.069	892.182	940.075	963.537	962.871	1000	998.753	999.5	876.85	963.537	1000	962.871	1000	999.5	949.949	1000	1000	999.5	1000	1000	967.537	958.58	969.537	999.5	999.5	964.531	962.537	1000	-1.69396	876.239	969.66	922.082	963.532	963.537	933.898	1000
'RTOTAL3t'	'RTOTAL3 transport'	Rtotal3[e] <=> Rtotal3[c]	936.568	891.474	1000	930.568	782.862	2	2	886.448	930.568	0	2	869.099	661.017	2	930.568	929.901	89.9	1000	982.399	2	930.568	1000	929.902	1000	-0.500559	916.979	2	998.537	1000	1000	1	938.568	925.611	942.568	460.473	2	931.562	547.278	1000	999	843.27	942.814	922.67	652.544	930.568	827.881	1
'RTOTALt'	'RTOTAL transport'	Rtotal[e] <=> Rtotal[c]	965.377	-51.2038	-1.5	-37.4631	-78.3562	478.253	-1	964.869	-37.4625	-1.00564	-0.999441	37.6923	-108.818	-60.9253	-36.4631	111.335	-0.000499025	-2.24688	-1.5	-124.15	-37.4631	-1	-24.2576	-1	-1.5	-51.0513	-1	-1	730.165	376.695	-0.499441	-33.4625	-42.419	61.7262	-1.5	-1.49944	-23.5973	960.538	951.207	143.925	-124.76	32.903	-78.9177	-38.4677	-37.4625	-67.1014	-651.348
'S23T2g'	'beta-galactoside alpha-2,3-sialyltransferase (core 2)'	core2[g] + cmpacna[g] -> h[g] + cmp[g] + ksii_core2_pre1[g]	0	0	0	0	0	0	0	0	0	8.26265e-28	0	0	0	0	1.82955e-26	0	0	0	0	0	0	0	0	0	0	0	-5.23377e-25	0	0	0	0	0	0	0	0	0	-8.33701e-26	0	0	0	0	0	0	0	0	0	0
'S2L2N2M2MASNtly'	's2l2n2m2masn transport, extracellular to lysosome'	s2l2n2m2masn[e] -> s2l2n2m2masn[l]	0	0	0	0	0	0	0	0	0	0	0	0	0	-5.39104e-33	0	0	0	0	0	0	0	0	0	2.46145e-26	0	0	0	0	0	0	0	0	0	0	0	0	-2.08367e-26	0	0	0	0	0	0	0	0	0	0
'S2TASE1ly'	'iduronate-2-sulfatase, lysosomal'	h2o[l] + hs_deg15[l] -> h[l] + so4[l] + hs_deg16[l]	0	0	0	0	0	0	0	0	0	0	0	0	0	0	0	0	0	0	0	0	0	0	0	0	0	0	0	0	0	0	0	0	0	0	0	0	0	0	0	0	0	0	0	0	0	0	0
'S2TASE2ly'	'iduronate-2-sulfatase, lysosomal'	h2o[l] + hs_deg21[l] -> h[l] + so4[l] + hs_deg22[l]	0	0	0	0	0	0	0	0	0	0	0	0	0	0	0	0	0	0	0	0	0	0	0	0	0	0	0	0	0	0	0	0	0	0	0	0	0	0	0	0	0	0	0	0	0	0	0
'S2TASE4ly'	'glucuronate-2-sulfatase, lysosomal'	h2o[l] + cs_d_deg2[l] -> h[l] + so4[l] + cs_d_deg3[l]	0	0	0	0	0	0	0	0	0	0	0	0	0	0	0	0	0	0	0	0	0	0	0	0	0	0	0	0	0	0	0	0	0	0	0	0	0	0	0	0	0	0	0	0	0	0	0
'S2TASE5ly'	'glucuronate-2-sulfatase, lysosomal'	h2o[l] + cs_d_deg6[l] -> h[l] + so4[l] + cs_c_deg5[l]	0	0	0	0	0	0	0	0	0	0	0	0	0	0	0	0	0	0	0	0	0	0	0	0	0	0	0	0	0	0	0	0	0	0	0	0	0	0	0	0	0	0	0	0	0	0	0
'S3TASE1ly'	'N-acetylglucosamine-3-sulfatase, lysosomal'	h2o[l] + hs_deg10[l] <=> h[l] + so4[l] + hs_deg11[l]	0	0	0	0	0	0	0	0	0	0	0	0	0	0	0	0	0	0	0	0	0	0	0	0	0	0	0	0	0	0	0	0	0	0	0	0	0	0	0	0	0	0	0	0	0	0	0
'S3TASE2ly'	'N-acetylglucosamine-3-sulfatase, lysosomal'	h2o[l] + hs_deg17[l] <=> h[l] + so4[l] + hs_deg18[l]	0	0	0	0	0	0	0	0	0	0	0	0	0	0	0	0	0	0	0	0	0	0	0	0	0	0	0	0	0	0	0	0	0	0	0	0	0	0	0	0	0	0	0	0	0	0	0
'S3TASE3ly'	'N-acetylglucosamine-3-sulfatase, lysosomal'	h2o[l] + hs_deg23[l] <=> h[l] + so4[l] + hs_deg24[l]	0	0	0	0	0	0	0	0	0	0	0	0	0	0	0	0	0	0	0	0	0	0	0	0	0	0	0	0	0	0	0	0	0	0	0	0	0	0	0	0	0	0	0	0	0	0	0
'S6T1g'	'galactose/N-acetylglucosamine 6-O-sulfotransferase, Golgi apparatus'	ksii_core2_pre5[g] + paps[g] -> h[g] + ksii_core2_pre6[g] + pap[g]	0	0	0	0	0	0	0	0	0	7.9985e-28	0	0	0	0	1.82955e-26	0	0	0	0	0	0	0	0	0	0	0	-4.09523e-25	0	0	0	0	0	0	0	0	0	-8.34243e-26	0	0	0	0	0	0	0	0	0	0
'S6T2g'	'galactose/N-acetylglucosamine 6-O-sulfotransferase, Golgi apparatus'	ksii_core2_pre8[g] + paps[g] -> h[g] + ksii_core2_pre9[g] + pap[g]	0	0	0	0	0	0	0	0	0	7.59857e-28	0	0	0	0	1.82955e-26	0	8.46095e-26	0	0	0	0	0	0	8.19046e-26	0	0	-4.91428e-25	0	0	0	2.11524e-26	0	0	0	0	0	-8.34243e-26	0	0	0	0	0	0	0	0	0	0
'S6T3g'	'galactose/N-acetylglucosamine 6-O-sulfotransferase, Golgi apparatus'	ksii_core2_pre10[g] + paps[g] -> h[g] + pap[g] + ksii_core2[g]	0	0	0	0	0	0	0	0	0	8.01436e-28	0	0	0	0	1.82955e-26	0	8.46095e-26	0	0	0	0	0	0	1.56318e-25	0	0	-5.07653e-25	0	0	0	2.11524e-26	0	0	0	0	0	-8.34639e-26	0	0	0	0	0	0	0	0	0	0
'S6TASE1ly'	'N-acetylglucosamine-6-sulfatase, lysosomal'	h2o[l] + hs[l] <=> h[l] + so4[l] + hs_deg1[l]	0	0	0	0	0	0	0	0	0	0	0	0	0	0	0	0	0	0	0	0	0	0	0	0	0	0	0	0	0	0	0	0	0	0	0	0	0	0	0	0	0	0	0	0	0	0	0
'S6TASE22ly'	'galactose-6-sulfate sulfatase, lysosomal'	h2o[l] + ksii_core2_deg1[l] <=> h[l] + so4[l] + ksii_core2_deg2[l]	0	0	0	0	0	0	0	0	0	8.1845e-28	0	0	0	0	1.82955e-26	0	0	0	0	0	0	0	0	1.34095e-25	0	0	-4.22991e-25	0	0	0	0	0	0	0	0	0	-8.34819e-26	0	0	0	0	0	0	0	0	0	0
'S6TASE23ly'	'N-acetylglucosamine-6-sulfatase, lysosomal'	h2o[l] + ksii_core2_deg3[l] <=> h[l] + so4[l] + ksii_core2_deg4[l]	0	0	0	0	0	0	0	0	0	8.1845e-28	0	0	0	0	1.82955e-26	0	0	0	0	0	0	0	0	1.34095e-25	0	0	-4.22991e-25	0	0	0	0	0	0	0	0	0	-8.34819e-26	0	0	0	0	0	0	0	0	0	0
'S6TASE24ly'	'N-acetylglucosamine-6-sulfatase, lysosomal'	h2o[l] + ksii_core2_deg6[l] <=> h[l] + so4[l] + ksii_core2_deg7[l]	0	0	0	0	0	0	0	0	0	8.1845e-28	0	0	0	0	1.82955e-26	0	0	0	0	0	0	0	0	0	0	0	-4.23008e-25	0	0	0	0	0	0	0	0	0	-8.34819e-26	0	0	0	0	0	0	0	0	0	0
'S6TASE25ly'	'galactose-6-sulfate sulfatase, lysosomal'	h2o[l] + ksii_core4_deg1[l] <=> h[l] + so4[l] + ksii_core4_deg2[l]	0	0	0	0	0	0	0	0	0	0	0	0	0	0	0	0	0	0	0	0	0	0	0	0	0	0	0	0	0	0	0	0	0	0	0	0	0	0	0	0	0	0	0	0	0	0	0
'S6TASE26ly'	'N-acetylglucosamine-6-sulfatase, lysosomal'	h2o[l] + ksii_core4_deg3[l] <=> h[l] + so4[l] + ksii_core4_deg4[l]	0	0	0	0	0	0	0	0	0	0	0	0	0	0	0	0	0	0	0	0	0	0	0	0	0	0	0	0	0	0	0	0	0	0	0	0	0	0	0	0	0	0	0	0	0	0	0
'S6TASE2ly'	'N-acetylglucosamine-6-sulfatase, lysosomal'	h2o[l] + hs_deg5[l] <=> h[l] + so4[l] + hs_deg6[l]	0	0	0	0	0	0	0	0	0	0	0	0	0	0	0	0	0	0	0	0	0	0	0	0	0	0	0	0	0	0	0	0	0	0	0	0	0	0	0	0	0	0	0	0	0	0	0
'S6TASE3ly'	'N-acetylglucosamine-6-sulfatase, lysosomal'	h2o[l] + hs_deg11[l] <=> h[l] + so4[l] + hs_deg12[l]	0	0	0	0	0	0	0	0	0	0	0	0	0	0	0	0	0	0	0	0	0	0	0	0	0	0	0	0	0	0	0	0	0	0	0	0	0	0	0	0	0	0	0	0	0	0	0
'S6TASE4ly'	'N-acetylgalactosamine-6-sulfatase, lysosomal'	h2o[l] + cs_c[l] <=> h[l] + so4[l] + cs_c_deg1[l]	0	0	0	0	0	0	0	0	0	0	0	0	0	0	0	0	0	0	0	0	0	0	0	0	0	0	0	0	0	0	0	0	0	0	0	0	0	0	0	0	0	0	0	0	0	0	0
'S6TASE5ly'	'N-acetylgalactosamine-6-sulfatase, lysosomal'	h2o[l] + cs_c_deg3[l] <=> h[l] + so4[l] + cs_c_deg4[l]	0	0	0	0	0	0	0	0	0	0	0	0	0	0	0	0	0	0	0	0	0	0	0	0	0	0	0	0	0	0	0	0	0	0	0	0	0	0	0	0	0	0	0	0	0	0	0
'S6TASE6ly'	'N-acetylgalactosamine-6-sulfatase, lysosomal'	h2o[l] + cs_d[l] <=> h[l] + so4[l] + cs_d_deg1[l]	0	0	0	0	0	0	0	0	0	0	0	0	0	0	0	0	0	0	0	0	0	0	0	0	0	0	0	0	0	0	0	0	0	0	0	0	0	0	0	0	0	0	0	0	0	0	0
'S6TASE7ly'	'N-acetylgalactosamine-6-sulfatase, lysosomal'	h2o[l] + cs_d_deg4[l] <=> h[l] + so4[l] + cs_d_deg5[l]	0	0	0	0	0	0	0	0	0	0	0	0	0	0	0	0	0	0	0	0	0	0	0	0	0	0	0	0	0	0	0	0	0	0	0	0	0	0	0	0	0	0	0	0	0	0	0
'SADT'	'sulfate adenylyltransferase'	atp[c] + h[c] + so4[c] -> ppi[c] + aps[c]	0	3.38083e-10	0	0	3.20154e-13	3.3894e-10	0	-3.63973e-26	2.76968e-10	3.89565e-26	0	0	0	0	5.48866e-26	-4.70373e-13	2.75332e-10	2.75973e-10	5.51945e-10	0	5.52301e-10	0	-6.40308e-13	1.28062e-12	-3.3894e-10	3.40644e-10	3.27838e-10	6.40308e-13	1.61636e-41	0	0	1.28062e-12	0	-1.28062e-12	6.40308e-13	0	-3.16606e-13	1	0	-3.3894e-10	1.28062e-12	-3.3894e-10	-3.3894e-10	1	7.27946e-26	0	102.254
'SBPP1er'	'sphingoid base-phosphate phosphatase (sphinganine 1-phosphatase), endoplasmic reticulum'	h2o[r] + sph1p[r] -> pi[r] + sphgn[r]	0	0	0	0	0	0	0	0	0.000559212	0	0	0	0	0	0	0.000559212	0	0	0	0	0	0	0	0	0	0	0	0	0	0	0	0	0	0	0	0	0	0	0	0	1	0	0	0	0	0	0
'SBTR'	'D-sorbitol reductase'	h[c] + nadph[c] + glc_D[c] -> nadp[c] + sbt_D[c]	0	0	0	0	0	0	0	0	0	0	0	0	0	0	0	0	0	0	0	0	0	0	0	0	0	0	0	0	0	0	0	0	0	0	0	0	0	0	0	0	0	0	0	0	0	0	0
'Ser_Thrtg'	'Ser/Thr transport (from golgi to lysosome)'	Ser_Thr[g] <=> Ser_Thr[l]	0	0	0	0	0	0	0	0	0	-8.28888e-28	0	0	0	0	-1.82955e-26	0	0	0	0	0	0	0	0	0	0	0	4.2304e-25	0	0	0	0	0	0	0	0	0	8.338e-26	0	0	0	0	0	0	0	0	0	0
'SERPT'	'serine C-palmitoyltransferase'	h[c] + ser_L[c] + pmtcoa[c] -> co2[c] + 3dsphgn[c] + coa[c]	0	0	0	0	0	0	0	0	0	0	0	0	0	0	0	0	0	0	0	0	0	0	0	0	0	0	0	0	0	0.000559212	0	0	0	0	0	0	0	0	0	0	0	0	0	0	0	0	0.000559212
'SERt4'	'L-serine via sodium symport'	na1[e] + ser_L[e] -> na1[c] + ser_L[c]	0	0	0	0	0	0	0	0	0	0	0	0	0	0	0	0	0	0	0	0	0	0	0	0	0	0	0	0	0	0	0	0	0	0	0	0	0	0	0	0	0	0	0	0	0	0	0
'SERtN1'	'Serine transport (Na, H coupled)'	h[c] + 2 na1[e] + ser_L[e] <=> h[e] + 2 na1[c] + ser_L[c]	-1.94708e+06	0.05	0.05	-2.04094e+06	-1.97637e+06	0.05	-1.87533e+06	0.05	-1000	-1.97529e+06	-1.93663e+06	-1.94068e+06	0.05	0.05	-114842	-1.8645e+06	1.96585e+06	1.05	-979.826	-2.02527	-1.94316e+06	-277.225	-352915	-1.76596e+06	2.00309e+06	-323606	-1.98672e+06	-271117	1.65679e+06	-1.89878e+06	-1.96753e+06	-1.96374e+06	-342151	-1.96882e+06	-1.97335e+06	0.05	-1.92756e+06	-1.93781e+06	-1.88843e+06	-2.03862e+06	-536730	-1.25587e+06	-1.43473e+06	-1.92579e+06	-2.00673e+06	-2.01617e+06	-1.96113e+06
'SFGTH'	'S-Formylglutathione hydralase'	h2o[c] + Sfglutth[c] -> h[c] + for[c] + gthrd[c]	0	0	6.74111e-14	8.57091e-14	9.88046e-30	0	0	0	1.83264e-14	0	1	-5.49857e-14	0	1.96153e-15	6.9084e-14	-9.79266e-15	0	0	0	2.68214e-14	-3.40247e-19	0	2.68214e-14	1.49964e-13	0	0	3.42836e-13	0	1.65498e-13	9.36779e-15	8.27491e-14	0	0	8.57091e-14	0	1	0	8.27491e-14	0	0	1	0	0.982766	-3.17645e-14	0	2.06873e-14	0
'SGPL12r'	'Sphingosine-1-phosphate lyase'	h2o[r] + sphs1p[r] -> h[r] + ethamp[r] + hdca[r]	0	0	0	0	0	0	0	0	0	0	0	0	0	0	0	0	0	0	0	0	0	0	0	0	0	0	0	0	0	0	0	0	0	0	0	0	0	0	0	0	0	0	0	0	0	0	0
'SIAASE3ly'	'sialidase, lysosomal'	h2o[l] + ksii_core2[l] -> acnam[l] + ksii_core2_deg1[l]	0	0	0	0	0	0	0	0	0	8.24639e-28	0	0	0	0	1.82955e-26	0	0	0	0	0	0	0	0	1.53533e-25	0	0	-4.23002e-25	0	0	0	0	0	0	0	0	0	-8.34759e-26	0	0	0	0	0	0	0	0	0	0
'SIAASE4ly'	'sialidase, lysosomal'	h2o[l] + ksii_core4[l] -> acnam[l] + ksii_core4_deg1[l]	0	0	0	0	0	0	0	0	0	0	0	0	0	0	0	0	0	0	0	0	0	0	0	0	0	0	0	0	0	0	0	0	0	0	0	0	0	0	0	0	0	0	0	0	0	0	0
'SIAASEly'	'sialidase, lysosomal'	2 h2o[l] + s2l2n2m2mn[l] -> 2 acnam[l] + l2n2m2mn[l]	0	0	0	0	0	0	0	0	0	0	0	0	0	-5.39104e-33	0	0	0	0	0	0	0	0	0	2.46145e-26	0	0	0	0	0	0	0	0	0	0	0	0	-2.08184e-26	0	0	0	0	0	0	0	0	0	0
'SMS'	'Sphingomyelin synthase (homo sapiens)'	pchol_hs[c] + crm_hs[c] -> dag_hs[c] + sphmyln_hs[c]	0.000559212	0.000559212	0.000559212	0.000559212	0.000559212	0.000559212	0.000559212	0.000559212	0.000559212	0.000559212	0.000559212	0.000559212	0.000559212	0.000559212	0.000559212	0.000559212	0.000559212	0.000559212	0.000559212	0.000559212	0.000559212	0.000559212	0.000559212	0.000559212	0.000559212	0.000559212	0.000559212	0.000559212	0.000559212	0.000559212	0.000559212	0.000559212	1	0.000559212	0.000559212	0.000559212	0.000559212	1	0.000559212	0.000559212	1	0.000559212	0.000559212	1	0.000559212	0.000559212	0.000559212
'SO4HCOtex'	'sulfate transport via bicarbonate countertransport'	2 hco3[c] + so4[e] -> 2 hco3[e] + so4[c]	0	0	0	0	0	0	0	0	0	0	0	0	0	0	0	0	0	0	0	0	0	0	0	0	0	0	0	0	0	0	0	0	0	0	0	0	0	0	0	0	0	0	0	0	0	0	0
'SO4tl'	'Sulfate transport (lysosome)'	so4[l] <=> so4[c]	0	1.33941e-28	0	0	0	0	0	0	0	2.54488e-27	0	0	0	0	5.48866e-26	0	0	0	0	0	5.82375e-25	-2.91178e-25	0	-1.09724e-24	0	0	-1.29862e-24	0	1.52273e-41	0	0	0	0	0	2.3295e-24	0	-2.91187e-25	0	0	0	0	0	0	0	0	0	0
'SPC_HSt'	'sphingosylphosphorylcholine transport (diffusion)'	spc_hs[c] <=> spc_hs[e]	0	0	0	0	0	0	0	0	0	0	0	0	0	0	0	0	0	0	0	0	0	0	0	0	0	0	0	0	0	0	0	0	0.999441	0	0	0	0	0.999441	0	0	0.999441	0	0	0.999441	0	0	0
'SPH1Pte'	'sph1p transport'	sph1p[c] <=> sph1p[e]	-0.000559212	-0.000559212	-0.000559212	-0.000559212	-0.000559212	-0.000559212	-0.000559212	-0.000559212	-0.000559212	-0.000559212	-0.000559212	-0.000559212	-0.000559212	-0.000559212	-1	-0.000559212	-0.000559212	-0.000559212	-0.000559212	-0.000559212	-0.000559212	-0.000559212	-0.000559212	-0.000559212	-0.000559212	-0.000559212	-0.000559212	-0.000559212	-0.000559212	0	-0.000559212	-0.000559212	-1	-0.000559212	-0.000559212	-0.000559212	-0.000559212	-1	-0.000559212	-0.000559212	-1	-0.000559212	-0.000559212	-1	-0.000559212	-0.000559212	0
'SPH1Ptr'	'sph1p intracellular transport'	sph1p[c] <=> sph1p[r]	0	0	0	0	0	0	0	0	0.000559212	0	0	0	0	0	0	0.000559212	0	0	0	0	0	0	0	0	0	0	0	0	0	0	0	0	0	0	0	0	0	0	0	0	1	0	0	0	0	0	0
'SPHGNtr'	'sphinganine intracellular transport'	sphgn[r] <=> sphgn[c]	0	0	0	0	0	0	0	0	0.000559212	0	0	0	0	0	0	0.000559212	0	0	0	0	0	0	0	0	0	0	0	0	0	0	0	0	0	0	0	0	0	0	0	0	1	0	0	0	0	0	0
'SPHMDAc'	'sphingomyelin deacylase'	h2o[c] + sphmyln_hs[c] -> Rtotal[c] + spc_hs[c]	0	0	0	0	0	0	0	0	0	0	0	0	0	0	0	0	0	0	0	0	0	0	0	0	0	0	0	0	0	0	0	0	0.999441	0	0	0	0	0.999441	0	0	0.999441	0	0	0.999441	0	0	0
'SPHS1Pte'	'sphingosine-1-phosphate transport'	sphs1p[c] <=> sphs1p[e]	0	0	0	0	0	0	0	0	0	0	0	0	0	1.16865e-27	0	-1.38683e-25	0	0	0	0	0	0	0	0	0	0	0	0	0	0	0	0	0	0	0	0	0	0	0	0	0	0	0	0	0	0	0
'SPHS1Ptr'	'sphingosine-1-phosphate transport'	sphs1p[c] <=> sphs1p[r]	0	0	0	0	0	0	0	0	0	0	0	0	0	0	0	0	0	0	0	0	0	0	0	0	0	0	0	0	0	0	0	0	0	0	0	0	0	0	0	0	0	0	0	0	0	0	0
'SPMDOX'	'Spermidine:(acceptor) oxidoreductase'	h2o[c] + o2[c] + spmd[c] -> 13dampp[c] + h2o2[c] + 4abutn[c]	0	0	277.365	494.575	0	0	0	0	0	0	0	0	0	0	76.989	0	0	0	0	0	0	0	0	795.096	0	0	1000	0	991.3	363.956	466.4	0	0	700.228	0	0	0	601.069	0	0	0	0	0	0	0	133.338	0
'SPMS'	'spermidine synthase'	ametam[c] + ptrc[c] -> h[c] + 5mta[c] + spmd[c]	0	0	-8.42291e-14	-8.57091e-14	0	0	0	0	0	0	0	0	0	0	-1.03436e-14	0	0	0	0	0	0	0	0	-1.65498e-13	0	0	-3.42836e-13	0	-1.65498e-13	-4.28546e-14	-8.27491e-14	0	0	-8.57091e-14	0	0	0	-8.27491e-14	0	0	0	0	0	0	0	-2.06873e-14	0
'SPODM'	'superoxide dismutase'	2 h[c] + 2 o2s[c] -> o2[c] + h2o2[c]	0	0	137.091	0	0	0.500209	0.5	0	0	3.33438	0	0	0	0	0.5	0	0	0	500.5	0.5	287.788	0	0	0.857151	500.5	500.5	0	0	0	298.35	0.5	0.500209	0	0	0.5	0	303.474	0.5	0	500.5	0	0	0	0	143.525	0	0
'SPODMm'	'superoxide dismutase'	2 h[m] + 2 o2s[m] -> o2[m] + h2o2[m]	0	0	0	0	0	0	0	0	431.883	0	0	0	0	0	0	0	0	0	0	0	0	0.5	0	0	0	0	0	0.5	0	0	0	0	0	0	0	0	0	0	0	0	0	0	0	0	0	0	0
'SPODMn'	'superoxide dismutase, nuclear'	2 h[n] + 2 o2s[n] -> h2o2[n] + o2[n]	0	500	363.409	0	500	500	0	0	68.6174	0	0	362.139	0	500	0	500	0	0	0	0	0	500	2.66255e-11	0	0	0	500	0	0	0	500	500	1.85349e-14	0	0	0	0	0	0	-4e-24	500	111.864	1.84755	0.000209328	0	184.35	500
'SPODMx'	'superoxide dismutase, peroxisome'	2 h[x] + 2 o2s[x] -> o2[x] + h2o2[x]	500	0	0	1.8467	0	0	0	248.489	0	0	262.583	138.361	119.801	0	500	0.5	0	0	0	500	0	0	294.189	0	0	0	0	0	0	0	0	0	36.6547	0	500	250.1	0	0	0.5	0	0	0	0	0	43.8728	0	0.500209
'SPRMS'	'spermine synthase'	ametam[c] + spmd[c] -> h[c] + sprm[c] + 5mta[c]	0	0	0	0	0	0	0	0	0	0	0	0	0	0	0	0	0	0	0	0	0	0	0	0	0	0	0	0	0	0	0	0	0	0	0	0	0	0	0	0	0	0	0	0	0	0	0
'STCOAtx'	'fatty acid intracellular transport'	stcoa[c] <=> stcoa[x]	2.1	1.1	2.1	2.1	1.1	1.1	2.1	2.1	2.1	1.48381e-24	2.1	2.1	2.1	2.1	2.1	1.1	1.1	2.1	2.1	2.1	2.1	-0.999441	2.1	2.1	0.1	1.1	2.1	0.464025	0.1	0.1	1.1	2.1	1.1	1.1	2.1	2.1	1.1	2.1	2.1	2.1	2.1	2.1	1.1	2.1	2.1	2.1	2.1
'STRDNCt'	'fatty acid transport via diffusion'	strdnc[e] <=> strdnc[c]	1	1	1	1	1	1	1	1	1	1	1	1	1	1	1	1	1	1	1	1	1	1	1	1	1	1	1	1	0	0	1	1	1	1	1	1	1	1	1	1	1	1	1	1	1	1	1
'SUCCtp'	'succinate transporter, peroxisome'	succ[c] <=> succ[x]	-1000	-1000	-1000	-1000	-1000	-1000	-1000	-1000	-1000	-1000	-1000	-1000	-1000	-1000	-1000	-1000	-1000	-1000	-1000	-1000	-1000	-1000	-1000	-1000	-1000	-1000	-1000	-1000	-1000	-1000	-1000	-1000	-1000	-1000	-1000	-1000	-1000	-1000	-1000	-1000	-1000	-1000	-1000	-1000	-1000	-1000	-1000
'SUCOAS1m'	'Succinate--CoA ligase (GDP-forming)'	coa[m] + gtp[m] + succ[m] <=> pi[m] + gdp[m] + succoa[m]	-851.253	-479.382	-851.567	-384.053	0.496601	-347.539	-848.932	-349.666	-347.441	-925.552	-959.287	-847.268	-0.0387234	-59.7487	-0.00302658	-854.085	-855.801	-849.171	-0.0387234	-0.0387234	-40.367	-487.195	-0.0387234	-65.1118	-29.9174	-427.001	-0.0387234	-0.0387234	-300.277	-183.965	-0.0387234	-604.924	-859.937	-353.13	-854.663	-359.236	-667.277	0	-850.164	-0.0387234	-733.479	-350.446	-283.838	-0.0387234	-0.0387234	-257.001	-343.241
'TAGt'	'triacylglycerol transport'	tag_hs[e] <=> tag_hs[c]	-934.568	-889.474	-999	-928.568	-780.862	0	0	-884.448	-928.568	0	-1.30444e-25	-867.099	-659.017	7.10141e-24	-928.568	-927.901	-87.9	-999	-980.399	-3.21962e-22	-928.568	-1000	-927.902	-999	0.500559	-914.979	0	-998.537	-1000	-1000	1	-936.568	-923.611	-940.568	-458.473	0	-929.562	-545.278	-998	-999	-841.27	-940.814	-920.67	-650.544	-928.568	-825.881	-1
'TALA'	'transaldolase'	g3p[c] + s7p[c] <=> f6p[c] + e4p[c]	659.221	806.841	858.681	1181.64	815.971	945.915	667.666	857.955	1082.68	724.78	766.099	1082.41	671.665	1137.19	1562.51	857.873	666.666	823.427	1508.64	2141.92	959.304	914.467	1543.73	1083.27	1320.24	1194.09	1292.59	669.332	958.501	841.071	931.884	1063.76	897.635	1194.91	862.86	666.998	1005	1116.37	769.181	546.432	724.915	658.938	856.736	1566.3	1342.47	668	565.873
'TCHOLAte'	'bile acid intracellular transport'	tchola[e] <=> tchola[c]	1000	1000	1000	1000	1000	1000	1000	1000	1000	1000	1000	-1000	1000	1000	1000	1000	1000	1000	1000	1000	1000	1000	1000	1000	1000	1000	1000	1000	1000	1000	1000	1000	1000	1000	-1000	1000	1000	1000	1000	1000	1000	1000	1000	1000	1000	1000	1000
'TCHOLAtx'	'bile acid intracellular transport'	tchola[x] <=> tchola[c]	0	0	0	0	0	0	0	0	0	0	0	0	0	0	0	0	0	0	0	0	0	0	0	0	0	0	0	0	0	0	0	0	0	0	0	0	0	0	0	0	0	0	0	0	0	0	0
'TCYNTt'	'Thiocyanate transport via diffusion (cytosol to extracellular)'	tcynt[c] -> tcynt[e]	1	0	0.423084	0	0	0	0	0.0985106	0	0	0	0	1	1	1	1	0.923643	0	0	0	0	0.0985106	0	0.0985106	1	1	0	1	1	0	0	0	0	0	0.948511	0	0	0	0	0	0	1	1	0	0	1	0
'TDCHOLAte'	'bile acid intracellular transport'	tdchola[e] <=> tdchola[c]	0	0	0	0	0	0	0	0	0	0	0	0	0	0	0	0	0	0	0	0	0	0	0	0	0	0	0	0	0	0	0	0	0	0	0	0	0	0	0	0	0	0	0	0	0	0	0
'TDCHOLAtx'	'bile acid intracellular transport'	tdchola[x] <=> tdchola[c]	0	0	0	0	0	0	0	0	0	0	0	0	0	0	0	0	0	0	0	0	0	0	0	0	0	0	0	0	0	0	0	0	0	0	0	0	0	0	0	0	0	0	0	0	0	0	0
'TETHEX3t'	'fatty acid transport via diffusion'	tethex3[e] <=> tethex3[c]	0	0	0	0	0	0	0	0	0	0	0	0	0	0	0	0	0	0	0	0	0	0	0	0	0	0	0	0	0	0	0	0	0	0	0	0	0	0	0	0	0	0	0	0	0	0	0
'TETPENT3t'	'fatty acid transport via diffusion'	tetpent3[e] <=> tetpent3[c]	0	0	0	0	0	0	0	0	0	0	0	0	0	0	0	0	0	0	0	0	0	0	0	0	0	0	0	0	0	0	0	0	0	0	0	0	0	0	0	0	0	0	0	0	0	0	0
'THD1m'	'NAD(P) transhydrogenase'	nadp[m] + h[c] + nadh[m] -> h[m] + nadph[m] + nad[m]	0	0	0	0	0	0	0	0	0	0	0	0	0	0	0	0	0	0	0	0	0	0	0	0	0	0	0	0	0	0	0	0	0	0	0	0	0	0	0	0	0	0	0	0	0	0	0
'THMTP'	'thiamine-triphosphatase'	h2o[c] + thmtp[c] -> h[c] + pi[c] + thmpp[c]	0	0	0	0	0	0	0	0	0	0	0	0	0	0	0	0	0	0	0	0	0	0	0	0	0	0	0	0	0	0	0	0	0	0	0	0	0	0	0	0	0	0	0	0	0	0	0
'THRt4'	'L-threonine via sodium symport'	na1[e] + thr_L[e] -> na1[c] + thr_L[c]	0	0	0	0	0	0	0	0	0	0	0	0	0	0	0	0	0	0	0	0	0	0	0	0	0	0	0	0	0	0	0	0	0	0	0	0	0	0	0	0	0	0	0	0	0	0	0
'THYMDt1'	'thymd transport'	thymd[e] -> thymd[c]	0	0	0	0	0	0	0	0	0	0	0	0	0	1	0	0	0	0	0	1	1	0	1	0	0	0	1	0	1	0	0.000735201	0	1	1	0	0	0	0	0	0	0	0	0	0	0	1	0
'THYMt'	'thymine reversible transport via facilated diffusion'	thym[e] <=> thym[c]	-2.497e-13	2.497e-13	0	2.497e-13	-2.38974e-13	0.000418657	-1.30213e-13	-0.998031	2.497e-13	0.000418657	-2.497e-13	0.000418657	2.497e-13	-692.361	2.497e-13	2.497e-13	0	2.497e-13	2.497e-13	-1	-147.874	0.000418657	-0.999581	0	-658.66	0.000418657	-0.999581	0.000418657	-0.999581	-315.559	-0.000316543	2.497e-13	-1	-0.999581	-2.497e-13	0.000418657	-5.99706	-2.497e-13	-1	-1.96533	0.000418657	-1.98684	-0.999581	-1	-2.497e-13	-1	0
'TMDK1'	'thymidine kinase (ATP:thymidine)'	atp[c] + 2 h[c] + thymd[c] -> adp[c] + dtmp[c]	0	0	0	0	0	0.000418657	0	0	0	0.000418657	0	0.000418657	0	0	0	0	0	0	0	0	0	0.000418657	0.000418657	0	0	0.000418657	0.000418657	0.000418657	0.000418657	0	0.000418657	0	0	0.000418657	0	0.000418657	0	0	0	0	0.000418657	0	0.000418657	0	0	0	0
'TMDPP'	'thymidine phosphorylase'	pi[c] + thymd[c] <=> 2dr1p[c] + thym[c]	2.497e-13	-2.497e-13	0	-2.497e-13	2.38974e-13	-0.000418657	1.30213e-13	0.998031	-2.497e-13	-0.000418657	2.497e-13	-0.000418657	-2.497e-13	692.361	-2.497e-13	-2.497e-13	0	-2.497e-13	-2.497e-13	1	147.874	-0.000418657	0.999581	0	658.66	-0.000418657	0.999581	-0.000418657	0.999581	315.559	0.000316543	-2.497e-13	1	0.999581	2.497e-13	-0.000418657	5.99706	2.497e-13	1	1.96533	-0.000418657	1.98684	0.999581	1	2.497e-13	1	0
'TMDPPK'	'thiamine-diphosphate kinase'	atp[c] + 3 h[c] + thmpp[c] -> adp[c] + thmtp[c]	0	0	0	0	0	0	0	0	0	0	0	0	0	0	0	0	0	0	0	0	0	0	0	0	0	0	0	0	0	0	0	0	0	0	0	0	0	0	0	0	0	0	0	0	0	0	0
'TMDS'	'thymidylate synthase'	dump[c] + mlthf[c] -> dhf[c] + dtmp[c]	0.000418657	0.000418657	0.000418657	0.000418657	0.000418657	-8.29599e-25	0.000418657	0.99845	0.000418657	0	0.000418657	0	0.000418657	691.362	0.000418657	0.000418657	0.000418657	0.000418657	0.000418657	0.000418657	146.875	0	0	0.000418657	657.66	0	0	0	0	315.559	0	0.000418657	0.000418657	0	0.000418657	0	5.99748	0.000418657	0.000418657	1.96574	0	1.98726	0	0.000418657	0.000418657	0.000418657	0.000418657
'TPI'	'triose-phosphate isomerase'	dhap[c] <=> g3p[c]	1319.93	1115.46	718.853	1549.23	1678.02	1679.23	1316.25	721.53	1106.98	974.588	1533.69	1166.31	1704.35	1458.85	1410.55	717.237	1308.38	1648.34	1244.41	576.242	1243.03	1829.93	1364.75	608.003	1309.72	550.726	1397.38	1812.11	1921.49	683.632	2176.8	1341.85	1841.54	1099.24	1727.21	1806.52	929.705	1541.48	1762.72	1366.24	1451.32	1319.37	1719.96	427.12	972.619	1357.76	917.614
'TRDR'	'thioredoxin reductase (NADPH)'	h[c] + nadph[c] + trdox[c] -> nadp[c] + trdrd[c]	0.998903	5.0099e-14	0.00114222	0.00072356	0.000738143	0.000723562	0.000738143	0.999173	0.0004216	-2.75589e-10	0.0004216	0.000301961	-3.38841e-10	-3.38819e-10	1.99713	0.00103716	8.04646e-14	0.000738142	-8.13408e-14	0.0004216	148.874	0.000421599	0.000723561	0.0010401	0.00072356	0.0011568	0.000421599	0.000316543	0.00104011	315.56	0.000723561	-3.38981e-10	0	0.998903	0.000316543	0.000738142	0.00072356	0.000316543	0.000316543	3.03245	0.000316543	0.000301961	0.000316543	0.000418657	0.000421599	0.0004216	102.255
'TRDR2'	'Thioredoxin (ubiquinone 10) reductase (NADPH)'	h[c] + nadph[c] + q10[c] -> nadp[c] + q10h2[c]	0	0	0	0	0	0	0	0	0	0	0	0	0	0	0	0	0	0	0	0	0	0	0	0	0	0	0	0	0	0	0	0	0	0	0	0	0	0	0	0	0	0	0	0	0	0	0
'TRDR3'	'Thioredoxin (ubiquinone 10) reductase (NADH)'	h[c] + nadh[c] + q10[c] -> nad[c] + q10h2[c]	0	0	0	0	0	0	0	0	0	0	0	0	0	0	0	0	0	0	0	0	0	0	0	0	0	0	0	0	0	0	0	0	0	0	0	0	0	0	0	0	0	0	0	0	0	0	0
'TRDRm'	'thioredoxin reductase (NADPH)'	h[m] + nadph[m] + trdox[m] -> nadp[m] + trdrd[m]	0	0	0	0	0	0	0	0	0	0	0	0	0	0	0	0	0	0	0	0	0	0	0	0	0	0	0	0	0	0	0	0	0	0	0	0	0	0	0	0	0	0	0	0	0	0	0
'TRIOK'	'triokinase'	atp[c] + 2 h[c] + glyald[c] -> adp[c] + g3p[c]	0	0	-2.706e-14	184.461	0	785.908	0	1.69697e-24	0	0	0	0	0	0	0	0	1000	0	0	0	442.793	0	0	0	1000	0	0	0	0	0	0	0	1000	0	0	761.093	-7.75072e-23	1000	1000	0	0	0	0	0	0	0	0
'TTDCAtr'	'tetradecanoate (transport)'	ttdca[e] <=> ttdca[c]	0	0	0	0	0	0	0	0	0	0	0	0	0	0	0	0	0	0	0	0	0	0	0	0	0	0	0	0	0	0	0	0	0	0	0	0	0	0	0	0	0	0	0	0	0	0	0
'TYRTA'	'tyrosine transaminase'	akg[c] + tyr_L[c] <=> 34hpp[c] + glu_L[c]	0	0	0	0	0	0	0	0	0	0	0	0	0	0	0	0	0	0	0	0	0	0	0	0	0	0	0	0	0	0	0	0	0	0	0	0	0	0	0	0	0	0	0	0	0	0	0
'UAGALDP'	'UDP-N-acetylgalactosamine diphosphorylase'	h[c] + acgal1p[c] + utp[c] -> ppi[c] + udpacgal[c]	0	0	0	0	0	0	0	0	0	0	0	0	0	0	0	0	0	0	0	0	0	0	0	0	0	0	0	0	0	0	0	0	0	0	0	0	0	0	0	0	0	0	0	0	0	0	0
'UDPACGALtl'	'udpacgal intracellular transport'	udpacgal[c] <=> udpacgal[l]	0	0	0	0	0	0	0	0	0	-8.28888e-28	0	0	0	0	-1.82955e-26	0	0	0	0	0	0	0	0	0	0	0	4.2304e-25	0	0	0	0	0	0	0	0	0	8.338e-26	0	0	0	0	0	0	0	0	0	0
'UDPDOLPT_L'	'UDPglucose:dolichyl-phosphate beta-D-glucosyltransferase (liver)'	0.1 dolp_L[c] + udpg[c] -> udp[c] + 0.1 dolglcp_L[c]	0	0	0	3.81334e-26	0	0	0	0	0	-9.75123e-24	0	0	0	-1.61731e-32	0	0	0	0	0	0	0	0	0	-1.23072e-25	0	0	121.686	0	0	0	0	0	0	0	0	0	1.04122e-25	0	0	3.81334e-26	0	0	0	0	0	0	0
'UDPDOLPT_U'	'UDPglucose:dolichyl-phosphate beta-D-glucosyltransferase (uterus)'	0.1 dolp_U[c] + udpg[c] -> udp[c] + 0.1 dolglcp_U[c]	0	0	0	0	0	0	0	0	0	0	0	0	0	0	0	0	0	0	-3.09685e-24	0	0	0	0	0	0	0	0	0	0	0	0	1	0	0	0	0	1	0	0	0	-4.14286e-23	0	0	0	0	0	0
'UDPGALt2g'	'UDPgalactose transport (Golgi)'	udpgal[c] -> udpgal[g]	0	-1.00441e-22	0	0	0	0	-8.14019e-25	0	0	-1.41323e-27	0	0	0	2.15641e-32	-3.58888e-41	-3.67439e-26	9.04466e-26	0	0	0	0	0	0	2.5325e-24	0	0	3.16563e-25	0	0	0	0	0	0	0	0	0	-5.74124e-28	0	0	0	-1.17959e-22	0	0	0	0	0	0
'UDPGALtg'	'UDP-Gal Golgi transport via CMP antiport'	udpgal[c] + ump[g] <=> udpgal[g] + ump[c]	0	0	0	0	0	0	0	0	0	1.00187e-26	0	0	0	-1.07821e-32	9.14776e-26	0	0	0	0	0	0	0	0	-2.56479e-24	0	0	-2.64118e-24	0	0	0	9.04466e-26	0	0	0	0	0	-4.16402e-26	0	0	0	0	0	0	0	0	0	0
'UDPGLCAter'	'UDPGlcA endoplasmic reticulum transport via UMP antiport'	ump[c] + udpglcur[r] <=> udpglcur[c] + ump[r]	0	0	0	0	0	0	0	0	0	0	0	0	0	0	0	0	0	0	0	0	0	0	0	0	0	0	0	0	0	0	0	0	0	0	0	0	0	0	0	0	0	0	0	0	0	0	0
'UDPGLCter'	'UDP-Glc endoplasmic reticulum transport via CMP antiport'	udpg[c] + ump[r] <=> ump[c] + udpg[r]	0	0	0	0	0	0	0	0	0	0	0	0	0	0	0	0	0	0	0	0	0	0	0	0	0	0	0	0	0	0	0	0	0	0	0	0	0	0	0	0	0	0	0	0	0	0	0
'UDPtl'	'udp intracellular transport'	udp[c] <=> udp[l]	0	0	0	0	0	0	0	0	0	8.20622e-28	0	0	0	0	1.82955e-26	0	0	0	0	0	0	0	0	0	0	0	-4.23031e-25	0	0	0	0	0	0	0	0	0	-8.33677e-26	0	0	0	0	0	0	0	0	0	0
'UGALNACtg'	'UDP-GalNAc Golgi transport via CMP antiport'	ump[g] + udpacgal[c] <=> udpacgal[g] + ump[c]	0	0	0	0	0	0	0	0	0	8.39909e-28	0	0	0	0	1.82955e-26	0	0	0	0	0	0	0	0	0	0	0	-4.23052e-25	0	0	0	0	0	0	0	0	0	-8.3361e-26	0	0	0	0	0	0	0	0	0	0
'UGLCNACtg'	'UDP-GlcNAc Golgi transport via CMP antiport'	uacgam[c] + ump[g] <=> uacgam[g] + ump[c]	0	0	0	0	0	0	0	0	0	3.13084e-28	0	0	0	1.07821e-32	7.31821e-26	0	0	0	0	0	0	0	0	-4.92289e-26	0	0	1.78667e-29	0	0	0	0	0	0	0	0	0	4.17772e-26	0	0	0	0	0	0	0	0	0	0
'UGLT'	'UDPglucose--hexose-1-phosphate uridylyltransferase'	gal1p[c] + udpg[c] <=> udpgal[c] + g1p[c]	-2.06705e+06	-2.06828e+06	-2.05441e+06	-1.89517e+06	-2.01659e+06	-2.13301e+06	-2.10603e+06	-2.04135e+06	-2.06965e+06	1.92765e+06	-2.05382e+06	-2.13001e+06	-1.97318e+06	-2.04944e+06	1.78781e+06	-1.98952e+06	1.97276e+06	-2.1022e+06	-1.98867e+06	-1.93272e+06	-2.13278e+06	-2.10602e+06	-1.87569e+06	-2.09422e+06	-1.79756e+06	-2.01982e+06	-1.89195e+06	-2.0396e+06	-2.05613e+06	-2.13172e+06	-1.91976e+06	1.93361e+06	1.90273e+06	-2.07939e+06	-1.94734e+06	-1.96225e+06	-2.05579e+06	-2.15639e+06	-2.0677e+06	-1.89064e+06	2.13506e+06	-2.08301e+06	-2.05539e+06	-2.10683e+06	-1.94376e+06	2.00549e+06	-2.12445e+06
'UMPtr'	'UMP transport (ER)'	ump[c] <=> ump[r]	0	0	0	0	0	0	0	0	0	0	0	0	0	0	0	0	0	0	0	0	0	0	0	0	0	0	0	0	0	0	0	0	0	0	0	0	0	0	0	0	0	0	0	0	0	0	0
'UNK2'	' 2-keto-4-methylthiobutyrate transamination'	2 h[c] + gln_L[c] + 2kmb[c] -> glu_L[c] + met_L[c]	0	0	0	0	0	0	0	0	0	0	0	0	0	0	0	0	0	0	0	0	0	0	0	-1.65498e-13	0	0	-3.42836e-13	0	-1.65498e-13	0	0	0	0	0	0	0	0	-8.27491e-14	0	0	0	0	0	0	0	-2.06873e-14	0
'UNK3'	' 2-keto-4-methylthiobutyrate transamination'	glu_L[c] + 2kmb[c] -> akg[c] + met_L[c]	0	0	-8.42291e-14	-8.57091e-14	0	0	0	0	0	0	0	0	0	0	-1.03436e-14	0	0	0	0	0	0	0	0	0	0	0	0	0	0	-4.28546e-14	-8.27491e-14	0	0	-8.57091e-14	0	0	0	0	0	0	0	0	0	0	0	0	0
'URAt'	'uracil transport via facilated diffusion'	ura[e] <=> ura[c]	1	1	-3.99861	-1000	-152.9	1	1	-4.00058	-621.487	1	-300.666	-1000	1	1	1	1	1	1	-1000	-4.99662	1	1	-1000	1	1	-4.99704	-146.722	1	1	1	-936.172	1	-1000	1	-1000	-1.99704	1	1	1	1	1	-899.065	-1000	-1000	1	1	1
'URATEt'	'urate export from cytosol'	urate[c] -> urate[e]	757.531	-3.20661e-25	4.99639	9.99492	583.246	1000	1.99786	0	0	1000	980.896	-3.49034e-13	681.844	581.553	3	-3.08317e-13	0	0	1.99828	1000	461.271	1000	0	0	1000	1000	1.7524e-15	800.822	0	0	993.013	1000	692.904	2.99853	134.823	1000	2.99853	0	1000	0	1000	0	424.347	1000	1000	1.95716e-29	-7.84366e-24
'URIDK2m'	'uridylate kinase (dUMP), mitochondrial'	atp[m] + dump[m] <=> h[m] + adp[m] + dudp[m]	1	1	1	1	1	1	1	1	1	1	1	1	1	1	1	1	1	1	1	-1	1	1	1	1	1	1	1	1	1	1	1	1	1	1	1	1	1	1	1	1	1	1	1	1	1	1	1
'URIt'	'uridine facilated transport in cytosol'	uri[e] <=> uri[c]	-899.009	4	4	4	4	4	-1.99632	4	4	-997	-700.331	4	4	-997	-997	-997	4	4	4	4	4	1	4	1	1	4	4	4	4	4	-65.8249	-1.99778	4	4	0.00253603	-1000	4	4	-191.93	-997	-997	4	4	4	-997	-806.586	1
'UROLACer'	'uronolactonase, endoplasmic reticulum'	h[r] + glcur[r] <=> h2o[r] + glac[r]	1000	1000	1000	1000	1000	1000	1000	1000	1000	1000	1000	1000	1000	1000	1000	1000	1000	1000	1000	1000	1000	1000	1000	1000	1000	1000	1000	1000	1000	1000	1000	1000	1000	1000	1000	1000	1000	1000	1000	1000	1000	1000	1000	1000	1000	1000	1000
'VACCt'	'fatty acid transport via diffusion'	vacc[e] <=> vacc[c]	0	0	0	0	0	0	0	0	0	0	0	0	0	0	0	0	0	0	-3.08426e-30	0	0	0	0	0	0	0	0	0	0	0	0	0	0	0	0	0	0	0	0	0	0	0	1	2.64481e-27	0	0	0
'VALt5m'	'Valine reversible mitochondrial transport'	val_L[c] <=> val_L[m]	-999.961	-999.961	-999.961	-999.961	-999.961	-999.961	-999.961	-999.961	-999.961	-999.961	-1000	-1000	-999.961	-999.961	-999.961	-999.961	-999.961	-999.961	-999.961	-999.961	-999.961	-999.961	-999.961	-999.961	-999.961	-999.961	-999.961	-999.961	-999.961	-905.299	-999.961	-999.961	-999.961	-1000	-999.961	-999.961	-376.934	-1000	-1000	-999.961	-999.961	-999.961	-999.961	-999.961	-999.961	-999.961	-999.961
'VALTAm'	'valine transaminase, mitochondiral'	akg[m] + val_L[m] <=> glu_L[m] + 3mob[m]	-999.961	-999.961	-999.961	-999.961	-999.961	-999.961	-999.961	-999.961	-999.961	-999.961	-1000	-1000	-999.961	-999.961	-999.961	-999.961	-999.961	-999.961	-999.961	-999.961	-999.961	-999.961	-999.961	-999.961	-999.961	-999.961	-999.961	-999.961	-999.961	-905.299	-999.961	-999.961	-999.961	-1000	-999.961	-999.961	-376.934	-1000	-1000	-999.961	-999.961	-999.961	-999.961	-999.961	-999.961	-999.961	-999.961
'VALtec'	'L-valine transport via diffusion (extracellular to cytosol)'	val_L[e] <=> val_L[c]	0.05	0.05	0.05	0.05	0.05	0.05	0.05	-2.12516e+06	0.05	0.05	0.0112766	0.0112766	0.05	0.05	0.05	0.05	0.05	0.05	0.05	0.05	0.05	0.05	0.05	0.05	0.05	0.05	0.05	0.05	0.05	0.05	0.05	-0.0215001	0.05	0.0112766	0.05	0.05	0.05	0.0112766	0.0112766	0.05	0.05	0.05	0.05	-999.95	-999.95	0.05	0.05
'VITD3t'	'Vitamin D3 release'	vitd3[c] -> vitd3[e]	1000	0	0	0	0	0	1000	1000	0	1000	0	0	0	0	0	0	0	0	0	0	0	0	0	0	0	0	0	0	0	0	0	0	0	0	0	0	0	0	0	0	0	0	0	1000	0	1000	0
'VITD3t2'	'Vitamin D3 uptake'	vitd3[e] -> vitd3[c]	1000	0	0	0	0	0	1000	1000	0	1000	0	0	0	0	0	0	0	0	0	131.124	0	0	165.953	0	0	0	0	0	0	295.953	0	0	0	0	0	0	0	0	0	0	0	0	0	1000	0	1000	0
'VITD3tm'	'Vitamin D3 transport from mitochondria'	vitd3[m] -> vitd3[c]	0	0	0	0	0	0	0	0	0	0	0	0	0	0	0	0	0	0	0	0	0	0	0	0	0	0	0	0	0	0	0	0	0	0	0	0	0	0	0	0	0	0	0	0	0	0	0
'VITD3tm3'	'Vitamin D3 transport in mitochondria'	vitd3[c] -> vitd3[m]	0	0	0	0	0	0	0	0	0	0	0	0	0	0	0	0	0	0	0	0	0	0	0	0	0	0	0	0	0	0	0	0	0	0	0	0	0	0	0	0	0	0	0	0	0	0	0
'XOL7AONEtr'	'lipid, flip-flop intracellular transport'	xol7aone[c] <=> xol7aone[r]	0	0	0	0	0	0	0	0	0	0	0	0	0	0	0	0	0	0	0	0	0	0	0	0	0	0	0	0	0	0	0	0	0	0	0	0	1	0	0	0	0	0	0	0	0	0	0
'XOLDIOLONEt'	'lipid, flip-flop intracellular transport'	xoldiolone[c] <=> xoldiolone[r]	0	0	0	0	0	0	0	0	0	0	0	0	0	0	0	0	0	0	0	0	0	0	0	0	0	0	0	0	0	0	0	0	0	0	0	0	0	0	0	0	0	0	0	0	0	0	0
'XOLEST2te'	'cholesterol ester transporter'	xolest2_hs[e] <=> xolest2_hs[c]	-999.999	0	-999.999	341.141	0	-480.649	-894.263	-999.999	2.62629e-24	0	-1.48113e-25	-136.623	8.12313e-26	1.3339e-24	1000	-110.335	-0.149441	-814.676	0	6.56571e-24	-4.66166e-23	0	-13.8709	-826.718	-0.159041	-103.876	-860.213	0	-889.389	-379.794	-23.2489	2.54453e-24	0	-93.1888	-533.686	0	-84.3837	-999.999	-952.207	851.131	1.32154e-22	-64.2424	7.87886e-24	0	0	4.43186e-24	0
'XYLt'	'D-xylose reversible transport'	xyl_D[e] <=> xyl_D[c]	0	0	0	0	0	0	0	0	0	0	0	0	0	0	0	0	0	0	0	0	0	0	0	0	0	0	0	0	0	0	0	0	0	0	0	0	0	0	0	0	0	0	0	0	0	0	0
'XYLtly'	'Xylose efflux from lysosome'	xyl_D[l] -> xyl_D[c]	0	0	0	0	0	0	0	0	0	0	0	0	0	0	0	0	0	0	0	0	0	0	0	0	0	0	0	0	0	0	0	0	0	0	0	0	0	0	0	0	0	0	0	0	0	0	0
'XYLTt'	'Xylitol transport via passive diffusion'	xylt[e] <=> xylt[c]	216.241	1000	562.048	529.923	284.015	1000	1000	676.226	-1.80028e-23	89.5698	1000	796.416	0	1000	1000	562.625	0	468.28	1000	1000	0	1000	1000	1000	1000	998	0	1000	874.503	0	0	1000	1000	625.765	1000	1000	999	356.7	-7.99722e-15	1000	1000	773.769	997	1000	657.046	999	0
'XYLUR'	'xylulose reductase'	h[c] + nadph[c] + xylu_L[c] <=> nadp[c] + xylt[c]	0	-1000	0	0	1	0	-1000	0	0	0	-1.36686	0	0	0	-132.032	0	0	0	-829.151	-9.54235e-22	0	-430.639	-1000	-307.722	-7.1	-998	0	0	0	0	864.47	0	0	1	-545.244	0	1	0	7.99722e-15	-360.666	-106.404	0	3	-309.055	-1.23543e-22	-999	0
'YVITEt'	'gamma-Tocopherol (Vit. E) transport'	yvite[e] -> yvite[c]	0	0	0	0	0	0	0	0	0	0	0	0	0	0	0	0	0	0	0	0	0	0	0	0	0	0	0	0	0	0	0	0	0	0	0	0	0	0	0	0	0	0	0	0	0	0	0
'r0010'	'hydrogen-peroxide:hydrogen-peroxide oxidoreductase EC:1.11.1.6'	2 h2o2[c] -> 2 h2o[c] + o2[c]	879.766	0	0	0	690.524	0	37	69.2548	0	5.66877	0	0	0	1210.88	0	0	111.08	659.133	454.84	402.25	0	177.479	0	0	100.923	30.1059	0	402.66	0	0	0	940.547	252.574	0	341.712	0	59.4275	0	0	256.3	0	0	0	0	0	0	345.692
'r0013'	'beta-N-acetylhexosaminidase Aminosugars metabolism EC:3.2.1.52'	h2o[l] + HC00822[l] -> 2 acgam[l]	0	0	0	0	0	0	0	1.5	0	0	0	0	0	1.5	0	0	0	0	0	0	0	0	0	1.83075e-24	1.5	1.5	8.86886e-25	1.5	1.5	0	0	0	0	0	0	0	0	0	1.5	0	0	0	1.5	0	0	0	0
'r0016'	'Fe(II):oxygen oxidoreductase Porphyrin and chlorophyll metabolism EC:1.16.3.1'	4 h[e] + 4 fe2[e] + o2[e] -> 2 h2o[e] + 4 fe3[e]	0	0	0	0	0	0	0	0	0	0	0	0	0	0	0	0	0	0	0	0	0	0	0	0	0	0	0	0	0	0	0	0	0	0	0	0	0	0	0	0	0	0	0	0	0	0	0
'r0022'	'glutathione:NAD+ oxidoreductase Glutamate metabolism EC:1.8.1.7'	nad[m] + 2 gthrd[m] <=> h[m] + nadh[m] + gthox[m]	-867.093	-913.033	-260.273	0	0	-88.5467	-1823.11	0	0	0	-1887.12	-1383.55	-1494.93	-913.523	0	0	0	0	-1098.82	-1410.63	0	0	0	0	0	0	-876.254	0	-1434.14	0	2.9767e-24	-1115.72	-1873.7	0	0	-1768.02	-1000	-1978.12	-2524.64	3.38731e-24	0	0	-2379.01	-2496.95	-3266.98	-1000	0
'r0028'	'ATP pyrophosphohydrolase Purine metabolism EC:3.6.1.5'	h2o[c] + adp[c] -> 4 h[c] + pi[c] + amp[c]	0	0	0	0	0	0	0	0	0	0	0	0	0	0	0	0	0	0	0	0	0	0	0	0	0	0	0	0	0	0	0	0	0	0	0	0	0	0	0	0	0	0	0	0	0	0	0
'r0051'	'AMP:pyrophosphate phosphoribosyltransferase Purine metabolism EC:2.4.2.7'	amp[e] + ppi[e] <=> ade[e] + prpp[e]	0	0	0	0	0	0	0	0	0	0	0	0	0	0	0	0	0	0	0	0	0	0	0	0	0	0	0	0	0	0	0	0	0	0	0	0	0	0	0	0	0	0	0	0	0	0	0
'r0060'	'L-serine ammonia-lyase Glycine, serine and threonine metabolism EC:4.3.1.17'	ser_L[c] -> nh4[c] + pyr[c]	0	0	0	0	0	0	0	0	0	0	0	0	0	0	0	0	0	0	0	0	0	0	0	0	0	0	0	0	0	0	0	0	0	0	0	0	0	0	0	0	0	0	0	0	0	0	0
'r0086'	'2-Oxoglutaramate amidohydrolase Glutamate metabolism EC:3.5.1.3'	h2o[m] + HC00591[m] -> akg[m] + nh4[m]	0	0	0	0	0	0	0	0	0	0	0	0	0	0	0	0	0	0	0	0	0	0	0	0	0	0	0	0	0	0	0	0	0	0	0	0	0	0	0	0	0	0	0	0	0	0	0
'r0093'	'UDPglucose pyrophosphohydrolase Pyrimidine metabolism / Starch and sucrose metabolism EC:3.6.1.45'	h2o[e] + udpg[e] -> 2 h[e] + ump[e] + g1p[e]	0	0	0	0	0	0	0	0	0	0	0	0	0	0	0	0	0	0	0	0	0	0	0	0	0	0	0	0	0	0	0	0	0	0	0	0	0	0	0	0	0	0	0	0	0	0	0
'r0127'	'L-Asparagine amidohydrolase Alanine and aspartate metabolism / Cyanoamino acid metabolism / Nitrogen metabolism EC:3.5.1.1 EC:3.5.1.38'	h2o[c] + asn_L[c] -> nh4[c] + asp_L[c]	0.91967	0.991064	0.991064	0.991064	0.991064	0.991064	0.991064	0.991064	0.991064	0.991064	0.991064	0	0.991064	0.991064	0.991064	0	0.991064	0.991064	0	0	0	0.991064	0.991064	0.991064	0.991064	0.991064	0	0.991064	0.991064	0.991064	0.991064	0.991064	0.991064	0.991064	0	0	0.991064	0	0.991064	0.991064	0.991064	0.991064	0.991064	0.991064	0.91967	0.991064	0
'r0130'	'gamma-glutamyltranspeptidase Glutathione metabolism EC:3.4.11.4'	h2o[e] + gthrd[e] <=> cgly[e] + glu_L[e]	-0.05	0.0485106	-0.05	-0.05	-0.0507447	-0.05	0.05	-0.05	-0.05	0.05	-0.05	0.0485106	-0.05	-0.05	0.05	0.126652	-0.05	0.05	-0.05	-0.05	-0.05	-0.05	-0.05	-0.05	-0.05	-0.05	-0.05	-0.05	6.12224	-0.05	-0.05	-0.0507447	-0.05	-0.05	-0.05	-0.05	-0.0507447	-0.05	0.05	0.05	0.05	0.00148937	-0.550745	-0.05	0.05	-0.350496	-0.05
'r0139'	'CDP diphosphohydrolase Pyrimidine metabolism EC:3.6.1.5'	h2o[e] + cdp[e] <=> h[e] + pi[e] + cmp[e]	0	0	0	0	0	0	0	0	0	0	0	0	0	0	0	0	0	0	0	0	0	0	0	0	0	0	0	0	0	0	0	0	0	0	0	0	0	0	0	0	0	0	0	0	0	0	0
'r0145'	'L-Arginine,NADPH:oxygen oxidoreductase (nitric-oxide-forming) Arginine and proline metabolism EC:1.14.13.39'	3 o2[c] + nadph[c] + 2 arg_L[c] -> 2 h2o[c] + h[c] + nadp[c] + 2 citr_L[c] + 2 no[c]	0	0	0	1.3971e-10	0	0	0	0	0	1.64901e-10	0	2.7942e-10	0	0	-1.3971e-10	0	0	0	0	1.3971e-10	0	0	4.75228e-11	0	0	0	1.1452e-10	0	-2.7942e-10	0	0	4.1913e-10	-2.33619e-10	4.1913e-10	0	-5.5884e-10	0	6.98551e-10	0	3.9394e-10	1.3971e-10	0	-8.93292e-11	2.22663e-10	0	6.98551e-10	-1.13413e-10
'r0149'	'CTP diphosphohydrolase Pyrimidine metabolism EC:3.6.1.5'	h2o[e] + ctp[e] <=> h[e] + pi[e] + cdp[e]	0	0	0	0	0	0	0	0	0	0	0	0	0	0	0	0	0	0	0	0	0	0	0	0	0	0	0	0	0	0	0	0	0	0	0	0	0	0	0	0	0	0	0	0	0	0	0
'r0157'	'L-Glutamine:pyruvate aminotransferase Glutamate metabolism EC:2.6.1.15'	pyr[m] + gln_L[m] -> ala_L[m] + HC00591[m]	0	0	0	0	0	0	0	0	0	0	0	0	0	0	0	0	0	0	0	0	0	0	0	0	0	0	0	0	0	0	0	0	0	0	0	0	0	0	0	0	0	0	0	0	0	0	0
'r0160'	'L-Serine:pyruvate aminotransferase Glycine, serine and threonine metabolism EC:2.6.1.51'	pyr[c] + ser_L[c] -> ala_L[c] + hpyr[c]	1000	0	999.9	1.03684	0	999.9	0	999.9	1.92362	0	0	0	787.906	-1.09292e-23	0	1.927	0.0425272	1.03684	0	1000	853.096	999.9	998.056	0	344.327	-1.30309e-24	972.085	0	1000	0	1000	0	302.058	0	0	0	0	0	0	999.9	999.9	0	0	0	0	2.09942e-24	999.9
'r0181'	'ITP diphosphohydrolase Purine metabolism EC:3.6.1.5'	h2o[e] + itp[e] <=> h[e] + pi[e] + idp[e]	0	0	0	0	0	0	0	0	0	0	0	0	0	0	0	0	0	0	0	0	0	0	0	0	0	0	0	0	0	0	0	0	0	0	0	0	0	0	0	0	0	0	0	0	0	0	0
'r0193'	'L-Cysteine L-homocysteine-lyase (deaminating) Cysteine metabolism EC:4.4.1.1'	h2o[c] + cys_L[c] <=> nh4[c] + h[c] + pyr[c] + HC00250[c]	0	1.28416e-22	0	0	0	1.45266e-23	0	0	0	2.22548e-24	-4.43667e-25	1.02391e-24	0	3.32714e-24	0	0	0	0	0	0	0	0	0	0	0	0	0	0	6.89963e-24	0	-1.3493e-25	-6.0208e-24	0	0	0	0	0	0	0	3.09738e-25	5.25013e-22	0	-1.2441e-24	0	0	-1.65392e-23	0
'r0210'	'L-Serine hydro-lyase (adding homocysteine) Glycine, serine and threonine metabolism EC:4.2.1.22'	h[c] + ser_L[c] + HC00250[c] -> h2o[c] + cys_L[c]	0	0	0	0	0	0	0	0	0	0	0	0	0	0	0	0	0	0	0	0	0	0	0	0	0	0	0	0	0	0	0	0	0	0	0	0	0	0	0	0	0	0	0	0	0	0	0
'r0281'	'Putrescine:oxygen oxidoreductase (deaminating) Urea cycle and metabolism of amino groups EC:1.4.3.6'	h2o[e] + o2[e] + ptrc[e] -> nh4[e] + h2o2[e] + 4abutn[e]	0	0	0	0	0	0	0	0	0	0	0	0	0	0	0	0	0	0	0	0	0	0	0	0	0	0	0	0	0	0	0	0	0	0	0	0	0	0	0	0	0	0	0	0	0	0	0
'r0310'	'Palmitoyl-CoA:oxygen 2-oxidoreductase Fatty acid metabolism EC:1.3.3.6 EC:1.3.99.3'	pmtcoa[m] + q10[m] -> hdd2coa[m] + q10h2[m]	0	0	0	0	0	0	0	0	0	0	0	0	0	0	0	0	0	191.466	0	0	0	0	0	0	0	0	0	0	0	0	0	0	0	0	0	0	0	0	0	0	0	0	0	0	216.731	0	0
'r0311'	'Palmitate:CoA ligase (AMP-forming) Fatty acid metabolism EC:6.2.1.3'	atp[r] + coa[r] + hdca[r] -> amp[r] + h[r] + ppi[r] + pmtcoa[r]	0	0	0	0	0	0	0	0	0	0	0	0	0	0	0	0	0	0	0	0	0	0	0	0	0	0	0	0	0	7.35408e-27	0	0	0	0	0	0	0	0	0	0	0	0	0	0	0	0	0
'r0321'	'Acetoacetate:CoA ligase (AMP-forming) Butanoate metabolism EC:6.2.1.16'	coa[m] + acac[m] + atp[m] -> h[m] + aacoa[m] + amp[m] + ppi[m]	0	0	0	29.1807	0	0	0	77.8114	0	48.2974	0	19.9734	0	0	0	0	23.0502	56.6672	0	173.203	0	0	0	14.6221	177.485	0	32.0541	175.425	0	79.3706	0	0	0	175.466	0	36.1152	21.7916	25.6683	0	172.753	39.8487	49.1971	0	20.4873	36.5642	21.1592	6.41974
'r0360'	'Glycolysis / Glyconeogenesis EC:2.7.1.1'	man[c] + itp[c] -> h[c] + idp[c] + man6p[c]	0	0	0	0	0	0	0	0	0	0	0	0	0	0	0	0	0	0	0	0	0	0	0	0	0	0	0	0	0	0	0	0	0	0	0	0	0	0	0	0	0	0	0	0	0	0	0
'r0363'	'Glycolysis / Glyconeogenesis EC:2.7.1.1'	itp[c] + gam[c] -> h[c] + idp[c] + gam6p[c]	0	0	0	0	0	0	0	0	0	0	0	0	0	0	0	0	0	0	0	0	0	0	0	0	0	0	0	0	0	0	0	0	0	0	0	0	0	0	0	0	0	0	0	0	0	0	0
'r0364'	'Glycolysis / Glyconeogenesis EC:2.7.1.1'	datp[c] + gam[c] -> h[c] + gam6p[c] + dadp[c]	0	0	0	0	0	0	0	0	0	0	0	0	0	0	0	0	0	0	0	0	0	0	0	0	0	0	0	0	0	0	0	0	0	0	0	0	0	0	0	0	0	0	0	0	0	0	0
'r0377'	'ATP:deoxycitidine 5-phosphotransferase Pyrimidine metabolism EC:2.7.1.74'	atp[c] + 2 h[c] + dcyt[c] -> adp[c] + dcmp[c]	0	0.000720619	0	0	0.000301962	-9.77941e-26	0.000301961	0	0.000301961	0.000301961	0.000301962	0	0.000720619	691.362	0.000301962	0	0.000301961	0.000301962	0.000301961	0.000301962	0	0.000301961	0	0	0	0.00030196	0.000301962	0.00030196	0	0	0	0.000720618	0.000301961	0	0.000301962	0.000301961	0	0.000301962	0.000301962	0	0.000301962	0	0.000301961	0.000301962	0.000720619	0.000301963	0
'r0388'	'Pyridoxamine:oxygen oxidoreductase (deaminating) Vitamin B6 metabolism EC:1.4.3.5'	h2o[c] + o2[c] + pydam[c] -> h2o2[c] + nh4[c] + pydx[c]	0	0	0	0	0	0	0	0	0	0	0	0	0	0	0	0	0	0	0	0	0	0	0	0	0	0	0	0	0	0	0	0	0	0	0	0	0	0	0	0	0	0	0	0	0	0	0
'r0389'	'Pyridoxine:oxygen oxidoreductase (deaminating) Vitamin B6 metabolism EC:1.1.3.12'	o2[c] + pydxn[c] -> h2o2[c] + pydx[c]	0	0	0	0	0	0	0	0	0	0	0	0	0	0	0	0	0	0	0	0	0	0	0	0	0	0	0	0	0	0	0	0	0	0	0	0	0	0	0	0	0	0	0	0	0	0	0
'r0391'	'Nicotinate D-ribonucleotide:pyrophosphate phosphoribosyltransferase Nicotinate and nicotinamide metabolism EC:2.4.2.11'	ppi[c] + nicrnt[c] <=> h[c] + prpp[c] + nac[c]	0.005	2.005	3.00116	2.005	121.69	0.00615504	2.005	3	2.005	2.005	1	2.005	3	2.005	2.005	2.005	1.005	1.005	1.005	2.005	2.005	2.00616	1.00616	0.005	0.005	3.00147	0.00615504	3.00147	2.005	1.00616	2.005	1.00616	3	1.00647	2	0.00860824	2.005	1.005	304.551	1.005	1000	3	2.005	624.182	2.005	1.005	0.005
'r0395'	'Hypoxanthine:oxygen oxidoreductase Purine metabolism EC:1.17.3.2'	h2o[c] + o2[c] + hxan[c] -> h2o2[c] + xan[c]	757.531	0	-1.75283e-14	7.99706	0	375.319	0	0	0	1.00315	0	-3.49034e-13	0	578.554	3	-3.08317e-13	0	0	0	0	461.271	827.958	0	0	0.00213665	1000	1.7524e-15	800.822	0	0	0	998.002	0	0	134.823	1000	0	0	0	0	1000	0	424.347	376.824	998.994	0	0
'r0398'	'NADPH:6,7-dihydropteridine oxidoreductase Folate biosynthesis EC:1.5.1.34'	h[c] + nadph[c] + dhbpt[c] -> nadp[c] + thbpt[c]	0	0	0	0	0	0	0	0	0	0	0	0	0	0.00170213	0	0	0.00170213	0	0	0	0.00170213	0	0	0.00170213	0	0	0	0	0	0	0	0	0.00170213	1.11114e-10	0	0	0	0	0	0	0	0	0.00170213	0.00170213	0	0	0
'r0399'	'L-Phenylalanine,tetrahydrobiopterin:oxygen oxidoreductase (4-hydroxylating) Phenylalanine, tyrosine and tryptophan biosynthesis EC:1.14.16.1'	o2[c] + thbpt[c] + phe_L[c] -> h2o[c] + dhbpt[c] + tyr_L[c]	0	0	0	0	0	0	0	0	0	0	-5.68413e-14	0	0.00170213	0	0	0	0.00170213	0	0	0	0	0	0	0	0	0	0	0	0.00170213	0	0	0	0	0	-3.3894e-10	0	0	0	0	0	0	0	0	0	0	0	0
'r0402'	'Tetrahydrobiopterin:NADP+ oxidoreductase Folate biosynthesis EC:1.1.1.153'	h[c] + nadph[c] + HC01254[c] -> nadp[c] + thbpt[c]	0	0	0	0	0	0	0	0	0	0	0	0	0	0	0	0	0	0	0	0	0	0	0	0	0	0	0	0	0	0	0	0	0	0	0	0	0	0	0	0	0	0	0	0	0	0	0
'r0410'	'2-Deoxyguanosine 5-triphosphate pyrophosphohydrolase Purine metabolism EC:3.6.1.19'	h2o[e] + dgtp[e] <=> h[e] + dgmp[e] + ppi[e]	0	0	0	0	0	0	0	0	0	0	0	0	0	0	0	0	0	0	0	0	0	0	0	0	0	0	0	0	0	0	0	0	0	0	0	0	0	0	0	0	0	0	0	0	0	0	0
'r0443'	'Palmitoyl-CoA:L-carnitine O-palmitoyltransferase Fatty acid metabolism EC:2.3.1.21'	arachdcoa[x] + crn[x] -> coa[x] + arachdcrn[x]	0	0	0	0	0	0	0	0	0	0	0	0	0	0	0	0	0	0	0	0	0	0	0	0	0	0	0	0	0	0	0	0	0	0	0	0	0	0	0	0	0	0	0	0	0	0	0
'r0456'	'ATP:deoxyguanosine 5-phosphotransferase Purine metabolism EC:2.7.1.113'	atp[c] + 2 h[c] + dgsn[c] -> adp[c] + dgmp[c]	0	0.000316543	0.000316543	0.000316543	0	0.000316543	0	0.000316543	0.000316543	0.000316543	0.000316544	0.000316543	0.000316544	0.000316543	0	0	0.000316543	0	0.000316543	0.000316544	0	0.000316544	0.000316543	0	0.000316543	0	0.000316543	0	0	0.000316543	0.000316543	0.000316543	0.000316543	0	0	0	0.000316543	0	0	0.000316543	0	0.000316543	0	0.000316543	0.000316543	0.000316543	0
'r0463'	'(S)-3-Hydroxy-3-methylglutaryl-CoA acetoacetyl-CoA-lyase (CoA-acetylating) Synthesis and degradation of ketone bodies / Valine, leucine and isoleucine degradation / Butanoate metabolism EC:2.3.3.10'	h[x] + coa[x] + hmgcoa[x] <=> accoa[x] + aacoa[x] + h2o[x]	-307.532	0	-138.231	3.95558e-24	-217.615	-2.0847e-23	-367.833	-24.4856	-5.87157e-24	-335.333	-94.5278	-483.5	-312.901	-394.575	-378.572	-325.539	-211.386	0	-475.715	-667	-306.899	-298.297	-589.378	0	-122.592	-443.122	-332.356	-0.154675	-89.0325	0	0	0	-341.987	0	-356.033	-237.064	0	6.84209e-24	-4.99394e-25	-111.866	-118.134	-61.0632	-393.194	0	-525.936	0	0
'r0472'	'2-Deoxyadenosine 5-diphosphate:oxidized-thioredoxin 2-oxidoreductase Purine metabolism EC:1.17.4.1'	h2o[c] + dgtp[c] + trdox[c] <=> gtp[c] + trdrd[c]	0	0	0	0	0	0	0	0	0	0	0	0	0	0	0	0	0	0	0	0	0	0	0	0	0	0	0	0	0	0	0	0	0	0	0	0	0	0	0	0	0	0	0	0	0	0	0
'r0475'	'2-Deoxyadenosine 5-diphosphate:oxidized-thioredoxin 2-oxidoreductase Purine metabolism EC:1.17.4.1'	h2o[c] + dutp[c] + trdox[c] <=> utp[c] + trdrd[c]	1000	-5.0099e-14	4.02323e-14	1000	1.7524e-15	1000	1.20406e-13	-6.23455e-15	1000	-9.83464e-14	5.9802e-15	5.67537e-15	1000	1000	-6.1981e-14	1000	-8.04646e-14	3.38531e-13	8.13408e-14	-9.39984e-15	4.7882e-14	-2.6021e-13	1000	1000	-7.00961e-15	1000	-5.60107e-14	1000	-1.35904e-14	1000	-3.8141e-14	4.11085e-14	5.72978e-14	1.54582e-13	1000	-1.19009e-14	-9.92226e-14	8.13408e-14	-2.35572e-14	0	5.59284e-14	-3.93739e-14	-2.43584e-13	-0.000418657	-4.52488e-14	2.0935e-13	-0.000418657
'r0488'	'(R)-Mevalonate:NADP+ oxidoreductase (CoA acylating) Biosynthesis of steroids EC:1.1.1.34'	2 nadp[c] + coa[c] + mev_R[c] <=> 2 h[c] + 2 nadph[c] + hmgcoa[c]	0	4.69575e-26	9.69479e-14	-1.50264e-24	0	0	0	0	0	-7.52032e-14	0	0	0	1.47473e-46	1.29751e-13	0	0	0	0	0	0	0	0	5.88512e-33	0	0	-4.13042e-13	0	0	0	0	0	0	0	0	0	1.54082e-27	0	0	-1.50264e-24	0	0	0	0	0	0	0
'r0494'	'dTDP diphosphohydrolase Pyrimidine metabolism EC:3.6.1.5'	h2o[e] + dtdp[e] <=> h[e] + pi[e] + dtmp[e]	0	0	0	0	0	0	0	0	0	0	0	0	0	0	0	0	0	0	0	0	0	0	0	0	0	0	0	0	0	0	0	0	0	0	0	0	0	0	0	0	0	0	0	0	0	0	0
'r0497'	'dTTP nucleotidohydrolase Pyrimidine metabolism EC:3.6.1.39'	h2o[e] + dttp[e] <=> h[e] + pi[e] + dtdp[e]	0	0	0	0	0	0	0	0	0	0	0	0	0	0	0	0	0	0	0	0	0	0	0	0	0	0	0	0	0	0	0	0	0	0	0	0	0	0	0	0	0	0	0	0	0	0	0
'r0502'	'xanthine:NAD+ oxidoreductase Purine metabolism EC:1.17.1.4'	h2o[c] + nad[c] + xan[c] -> h[c] + nadh[c] + urate[c]	757.531	-3.20661e-25	4.99639	9.99492	583.246	1000	1.99786	0	0	1000	980.896	-3.49034e-13	681.844	581.553	3	-3.08317e-13	0	0	1.99828	1000	461.271	1000	0	0	1000	1000	1.7524e-15	800.822	0	0	993.013	1000	692.904	2.99853	134.823	1000	2.99853	0	1000	0	1000	0	424.347	1000	1000	1.95716e-29	-7.84366e-24
'r0509'	'Succinate:ubiquinone oxidoreductase Citrate cycle (TCA cycle) EC:1.3.5.1'	q10[m] + succ[m] -> q10h2[m] + fum[m]	0	0	0	0	0	0	0	0	0	0	0	0	0	0	0	0	0	0	0	0	0	0	0	0	0	0	0	0	0	0	0	0	0	0	0	0	0	0	0	0	0	0	0	0	0	0	0
'r0512'	'Dihydrofolate:NAD+ oxidoreductase Folate biosynthesis EC:1.5.1.3'	nad[c] + dhf[c] <=> nadh[c] + fol[c]	0	-0.005	0	0	0	0	0	0	0	0	2.00965e-25	3.13219e-23	0	0	0	-2.92728e-25	0	0	0	1.99055e-22	0	0	0	0	-0.005	-0.005	0	0	0	0	0	0	300478	0	0	0	-0.005	0	0	-0.005	1.82955e-26	0	-0.005	0	7.3934e-14	0	-0.005
'r0527'	'Nicotinamide-D-ribonucleotide amidohydrolase Nicotinate and nicotinamide metabolism EC:3.5.1.42'	h2o[c] + nmn[c] <=> nh4[c] + nicrnt[c]	0.005	2.005	3	2.005	1.005	0.005	2.005	3	2.005	2.005	1	2.005	3	2.005	2.005	2.005	1.005	1.005	1.005	2.005	2.005	2.005	1.005	0.005	0.005	3	0.005	3	2.005	1.005	2.005	1.005	3	1.005	2	0.005	2.005	1.005	2.005	1.005	1.005	3	2.005	1.005	2.005	1.005	0.005
'r0578'	'ATP:pantothenate 4-phosphotransferase Pantothenate and CoA biosynthesis EC:2.7.1.33'	atp[c] + 2 h[c] + ptth[c] <=> adp[c] + pan4p[c]	0	-2.24854e-22	-1.90186e-22	3.63743e-22	-3.75217e-23	0	0	-7.93698e-24	0	-1.36175e-21	-1.81546e-24	3.7846e-25	0	1.50087e-22	-3.33354e-24	1.86058e-24	0	0	0	-5.4825e-22	0	0	0	0	1.4256e-23	0	-3.13197e-23	0	0	-8.69723e-25	0	7.85913e-23	6.01199e-23	-3.19787e-25	0	1.3438e-24	-1.52878e-22	0	0	-3.27055e-25	0	0	0	0	-3.33416e-21	0	-6.27945e-24
'r0580'	'N-((R)-Pantothenoyl)-L-cysteine carboxy-lyase Pantothenate and CoA biosynthesis EC:4.1.1.30'	h[c] + HC01231[c] -> co2[c] + ptth[c]	0	0	0	0	0	0	0	0	0	0	0	0	0	0	0	0	0	0	0	0	0	0	0	0	0	0	0	0	0	0	0	0	0	0	0	0	0	0	0	0	0	0	0	0	0	0	0
'r0603'	'(S)-2-methylbutanoyl-CoA:acceptor 2,3-oxidoreductase Valine, leucine and isoleucine degradation EC:1.3.99.12'	2mbcoa[m] + q10[m] -> 2mb2coa[m] + q10h2[m]	0.000851067	0	0	0	0	0	0	0	0	0	0	0	0	0	0	0	0	0	0	0	0	0	0	0	0	0	0	0	0	0	0	0	0	0	0	0	0	0	0	0	0	0	0	0	0.000851067	0	0
'r0652'	'trans-Tetradec-2-enoyl-CoA reductase Fatty acid elongation in mitochondria EC:1.3.1.38'	nadp[m] + tdcoa[m] <=> h[m] + nadph[m] + HC01412[m]	-1000	-1000	0	-1000	-1000	-1000	-1000	-1000	-1000	0	0	0	-1000	-1000	0	0	-1000	-1000	0	0	-1000	-1000	0	-1000	0	0	0	-1000	-1000	-1000	-1000	-1000	0	0	0	-1000	-1000	-1000	0	0	0	-1000	0	-1000	-1000	-1000	-1000
'r0653'	'myristoyl-CoA:acetylCoA C-myristoyltransferase Fatty acid elongation in mitochondria / Fatty acid metabolism EC:2.3.1.16'	coa[m] + 3ohdcoa[m] -> accoa[m] + tdcoa[m]	0	0	0	0	0	0	0	0	0	0	0	0	0	0	0	0	0	0	0	0	0	0	0	0	0	0	0	0	0	0	0	0	0	0	0	0	0	0	0	0	0	0	0	0	0	0	0
'r0655'	'3-Methylbutanoyl-CoA:(acceptor) 2,3-oxidoreductase Valine, leucine and isoleucine degradation EC:1.3.99.10'	ivcoa[m] + q10[m] -> 3mb2coa[m] + q10h2[m]	0	0	0	0	0	0	0	-1.81514e-27	0	0	0	0	3.80718e-24	0	0	0	0	0	0	0	0	0	0	0	0	0	0	0	0	0	0	0	0	0	0	0	0	0	0	0	0	0	0	0	0	0	0
'r0660'	'(S)-3-Hydroxydodecanoyl-CoA hydro-lyase Fatty acid elongation in mitochondria / Fatty acid metabolism EC:4.2.1.17'	HC01401[m] <=> h2o[m] + dd2coa[m]	0	0	0	0	0	0	0	0	0	0	0	0	0	0	0	0	0	0	0	0	0	0	0	0	0	0	0	0	0	0	0	0	0	0	0	0	0	0	0	0	0	0	0	0	0	0	0
'r0661'	'(S)-3-Hydroxydodecanoyl-CoA hydro-lyase Fatty acid elongation in mitochondria / Fatty acid metabolism EC:4.2.1.17'	h2o[x] + dd2coa[x] -> HC01401[x]	45.5631	60.4038	11.6	47.6631	87.5568	11.3469	12.1	45.3305	48.6631	0	1	109.131	119.018	72.1253	47.6631	47.3292	5.1	12.4469	11.7	1	1	1	176.638	12.2	0	61.1513	1	0	0	0	1	43.6631	51.6195	41.6631	1	11.7	1	48.6625	11.2	-1.75315e-25	134.961	198.189	88.1177	47.5682	48.6631	77.3019	0
'r0671'	'(R)-4-Phosphopantothenate:L-cysteine ligase EC:6.3.2.5'	cys_L[c] + ctp[c] + 4ppan[c] -> h[c] + ppi[c] + cmp[c] + 4ppcys[c]	0	0	0	0	0	0	0	0	0	0	0	0	0	0	0	0	0	0	0	0	0	0	0	0	0	0	0	0	0	0	0	0	0	0	0	0	0	0	0	0	0	0	0	0	0	0	0
'r0673'	'6-Lactoyl-5,6,7,8-tetrahydropterin:NADP+ 2-oxidoreductase Folate biosynthesis EC:1.1.1.220'	h[c] + nadph[c] + 6pthp[c] -> nadp[c] + HC01254[c]	0	0	0	0	0	0	0	0	0	0	0	0	0	0	0	0	0	0	0	0	0	0	0	0	0	0	0	0	0	0	0	0	0	0	0	0	0	0	0	0	0	0	0	0	0	0	0
'r0679'	'ATP:pantothenate 4-phosphotransferase Pantothenate and CoA biosynthesis EC:2.7.1.33'	atp[c] + 2 h[c] + HC01231[c] <=> adp[c] + 4ppcys[c]	0	0	0	0	0	0	0	0	0	0	0	0	0	0	0	0	0	0	0	0	0	0	0	0	0	0	0	0	0	0	0	0	0	0	0	0	0	0	0	0	0	0	0	0	0	0	0
'r0714'	'(S)-3-Hydroxyhexadecanoyl-CoA:NAD+ oxidoreductase Fatty acid elongation in mitochondria / Fatty acid metabolism EC:1.1.1.211 EC:1.1.1.35'	nad[m] + HC01397[m] -> h[m] + nadh[m] + 3ohdcoa[m]	0	0	0	0	0	0	0	0	0	0	0	0	0	0	0	0	0	0	0	0	0	0	0	0	0	0	0	0	0	0	0	0	0	0	0	0	0	0	0	0	0	0	0	0	0	0	0
'r0723'	'(S)-3-Hydroxydodecanoyl-CoA:NAD+ oxidoreductase Fatty acid elongation in mitochondria / Fatty acid metabolism EC:1.1.1.211 EC:1.1.1.35'	nad[x] + HC01401[x] -> h[x] + nadh[x] + 3oddcoa[x]	45.5631	60.4038	11.6	47.6631	87.5568	11.3469	12.1	45.3305	48.6631	0	1	109.131	119.018	72.1253	47.6631	47.3292	5.1	12.4469	11.7	1	1	1	176.638	12.2	0	61.1513	1	0	0	0	1	43.6631	51.6195	41.6631	1	11.7	1	48.6625	11.2	2.65535e-27	134.961	198.189	88.1177	47.5682	48.6631	77.3019	0
'r0724'	'Decanoyl-CoA:acetyl-CoA C-acyltransferase Fatty acid elongation in mitochondria / Fatty acid metabolism EC:2.3.1.16'	accoa[m] + dcacoa[m] <=> coa[m] + 3oddcoa[m]	0	0	0	0	0	0	0	0	0	0	0	0	0	0	0	0	0	0	0	0	0	0	0	0	0	0	0	0	0	0	0	0	0	0	0	0	0	0	0	0	0	0	0	0	0	0	0
'r0727'	'(S)-Hydroxydecanoyl-CoA:NAD+ oxidoreductase Fatty acid elongation in mitochondria / Fatty acid metabolism EC:1.1.1.211 EC:1.1.1.35'	nad[x] + HC01403[x] -> h[x] + nadh[x] + 3odcoa[x]	45.5631	60.4038	11.6	47.6631	87.5568	0	12.1	45.3305	48.6631	0	11.2	109.131	119.018	72.1253	47.6631	47.3292	5.1	12.4469	0	134.35	1	1	176.638	12.2	0	0	11.2151	0	0.1	0	0	43.6631	51.6195	41.6631	1	11.7	188.063	48.6625	11.2	2.70199e-27	0	198.189	88.1177	47.5682	48.6631	77.3019	0
'r0729'	'(S)-Hydroxydecanoyl-CoA hydro-lyase Fatty acid elongation in mitochondria / Fatty acid metabolism EC:4.2.1.17'	h2o[x] + HC01414[x] -> HC01403[x]	45.5631	60.4038	11.6	47.6631	87.5568	0	12.1	45.3305	48.6631	0	11.2	109.131	119.018	72.1253	47.6631	47.3292	5.1	12.4469	0	134.35	1	1	176.638	12.2	0	0	11.2151	0	0.1	0	0	43.6631	51.6195	41.6631	1	11.7	188.063	48.6625	11.2	2.54466e-27	0	198.189	88.1177	47.5682	48.6631	77.3019	0
'r0780'	'4,4-dimethyl-5a-cholesta-8,24-dien-3b-ol:NADP+ D14-oxidoreductase Biosynthesis of steroids EC:1.3.1.70'	44mzym[r] + nadp[r] <=> h[r] + 44mctr[r] + nadph[r]	0	0	0	0	0	0	0	0	0	0	0	0	0	0	0	0	0	0	0	0	0	0	0	0	0	0	0	0	0	0	0	0	0	0	0	0	0	0	0	0	0	0	0	0	0	0	0
'r0787'	'3-sn-phosphatidate phosphohydrolase Sphingolipid metabolism EC:3.1.3.4'	h2o[c] + sph1p[c] -> pi[c] + sphgn[c]	0.000559212	0.000559212	0.000559212	0.000559212	0.000559212	0.000559212	0.000559212	0.000559212	0	0.000559212	0.000559212	0.000559212	0.000559212	0.000559212	1	0	0.000559212	0.000559212	0.000559212	0.000559212	0.000559212	0.000559212	0.000559212	0.000559212	0.000559212	0.000559212	0.000559212	0.000559212	0.000559212	0	0.000559212	0.000559212	1	0.000559212	0.000559212	0.000559212	0.000559212	1	0.000559212	0.000559212	0	0.000559212	0.000559212	1	0.000559212	0.000559212	0
'r0813'	'ATP-binding Cassette (ABC) TCDB:3.A.1.208.9'	h2o[r] + atp[r] + bildglcur[r] -> adp[r] + bildglcur[e] + 2 h[r] + pi[r]	0	0	0	0	0	0	0	0	0	0	0	0	0	0	0	0	0	0	0	0	0	0	0	0	0	0	0	0	0	0	0	1	0	0	0	0	0	0	0	0	0	0	0	0	0	0	0
'r0838'	'Free diffusion'	nh4[c] <=> nh4[m]	999.999	999	1000	1000	999.464	1496.08	999.008	1002.83	1000	999.999	1750.53	1109.07	999	1764.85	1104.1	999.999	1000	1000	1000	1003.07	1000	1273.11	299.108	1000	2000	1000	1000	1000	1504.52	-95.6623	1998.07	1746.03	1299.03	1100.06	1026.17	1005.08	375.973	1000.01	997.483	1000	1359.94	1001	1000	1001	999.999	1000	1098.07
'r0853'	'Facilitated diffusion'	atp[c] + h[c] + pi[m] -> pi[c] + atp[m]	0	0	0	0	0	0	0	0	0	0	0	0	0	0	0	0	0	0	0	0	0	0	0	0	0	0	0	0	0	4.55796e-13	0	0	0	0	0	0	0	-7.88036e-13	-2.31356e-13	0	0	0	0	0	0	0	-2.11175e-13
'r0908'	'Postulated transport reaction'	acgam[c] <=> acgam[r]	0	0	0	0	0	0	0	-3	0	-2.24824e-27	0	0	0	-3	0	0	-2	0	0	0	0	0	0	2.66912e-23	-3	-5	-8.19073e-26	-3	-3	0	0	0	0	0	0	0	4.16768e-25	0	-3	0	0	0	-5	0	0	0	0
'r0909'	'Transport reaction'	acgam[l] <=> acgam[r]	0	0	0	0	0	0	0	3	0	2.24824e-27	0	0	0	3	0	0	2	0	0	0	0	0	0	-2.66912e-23	3	5	8.19073e-26	3	3	0	0	0	0	0	0	0	-4.16768e-25	0	3	0	0	0	5	0	0	0	0
'r0911'	'Facilitated diffusion'	glu_L[m] + pro_L[c] <=> glu_L[c] + pro_L[m]	0	0	-1.07169	0	0	-2.10565	-5.07224	-2.17139	-2.03927	0	0	-1	0	0	-2.58343e-10	0	0	0	-1.08118	0	-1.08211	-4.17224	0	0	0	-4.12373	0	0	0	0	0	0	0	-1	0	0	0	-0.0373511	0	0	0	0	0	0	0	0	0
'r0926'	'Postulated transport reaction'	3pg[m] -> 3pg[c]	0	0	0	0	0	0	0	0	0	0	0	0	0	0	0	0	0	0	0	0	0	0	0	0	0	0	0	0	0	0	0	0	0	0	0	0	0	0	0	0	0	0	0	0	0	0	0
'r0936'	'Transport reaction'	hdca[l] -> hdca[r]	0	1	1	1	1	1	0	1	0	1	1	1	1	0	1	1	1	1	1	1	1	0	1	0	1	0	0.984894	0	1	0	0	1	1	0	1	1	1	1	1	0	1	1	1	1	0	1	0
'r0937'	'Transport reaction'	hdca[l] <=> hdca[c]	0	-1	-1	-1	-1	-1	0	-1	0	-1	-1	-1	-1	0	-1	-1	-1	-1	-1	-1	-1	0	-1	0	-1	-2.34028e-26	-0.984894	0	-1	-7.36046e-27	0	-1	-1	0	-1	-1	-1	-1	-1	0	-1	-1	-1	-1	4.78696e-25	-1	0
'r0954'	'MCT 1 Transport reaction'	mev_R[c] <=> mev_R[x]	0	-4.69575e-26	-9.69479e-14	1.50264e-24	0	0	0	0	0	7.52032e-14	0	0	0	0	-1.29751e-13	0	0	0	0	0	3.1482e-26	0	0	-5.88512e-33	0	0	0	0	0	0	0	0	0	0	0	0	0	0	0	0	0	0	0	0	0	0	0
'r0970'	'Active transport'	cholate[c] <=> cholate[r]	0	0	0	0	0	0	0	0	0	0	0	0	0	0	0	0	0	0	0	0	0	0	0	0	0	0	0	0	0	0	0	0	0	0	0	0	0	0	0	0	0	0	0	0	0	0	0
'r0973'	'Facilitated diffusion'	ptth[m] <=> ptth[c]	0	0	0	0	0	0	0	0	0	0	0	0	0	0	0	0	0	0	0	0	0	0	0	0	0	0	0	0	0	0	0	0	0	0	0	0	0	0	0	0	0	0	0	0	0	0	0
'r0986'	'Vesicular transport'	lnlc[l] -> lnlc[r]	0	0	0	0	0	0	0	0	0	0	0	0	0	0	0	0	0	0	0	0	0	0	0	0	0	0	0	0	0	0	0	0	0	0	0	0	0	0	0	0	0	0	0	0	0	0	0
'r0987'	'Vesicular transport'	lnlc[l] <=> lnlc[c]	0	0	0	0	0	0	0	0	0	0	0	0	0	0	0	0	0	0	0	0	0	0	0	0	0	0	0	0	0	0	0	0	0	0	0	0	0	0	0	0	0	0	0	0	0	0	0
'r0989'	'Postulated transport reaction'	cholcoa[r] <=> cholcoa[c]	0	0	0	0	0	0	0	0	0	0	0	0	0	0	0	0	0	0	0	0	0	0	0	0	0	0	0	0	0	0	0	0	0	0	0	0	0	0	0	0	0	0	0	0	0	0	0
'r0990'	'Postulated transport reaction'	cholcoa[x] <=> cholcoa[c]	0	0	0	0	0	0	0	0	0	0	0	0	0	0	0	0	0	0	0	0	0	0	0	0	0	0	0	0	0	0	0	0	0	0	0	0	0	0	0	0	0	0	0	0	0	0	0
'r1008'	'Facilitated diffusion'	crn[c] + arachdcrn[x] -> arachdcrn[c] + crn[x]	0	0	0	0	0	0	0	0	0	0	0	0	0	0	0	0	0	0	0	0	0	0	0	0	0	0	0	0	0	0	0	0	0	0	0	0	0	0	0	0	0	0	0	0	0	0	0
'r1024'	'Active transport'	h2o[r] + atp[r] + xol7aone[r] -> xol7aone[c] + adp[r] + 2 h[r] + pi[r]	0	0	0	0	0	0	0	0	0	0	0	0	0	0	0	0	0	0	0	0	0	0	0	0	0	0	0	0	0	0	0	0	0	0	0	0	1	0	0	0	0	0	0	0	0	0	0
'r1050'	'Vesicular transport'	chsterol[e] <=> chsterol[c]	1000	0.000652435	1000	1000	0.000652435	1000	1000	1000	0.000652435	0.000652435	0.000652435	1000	1000	1000	1000	110.335	1000	1000	0.000652435	0.000652435	0.000652435	0.000652435	13.8716	826.719	0.159693	103.877	860.214	0.000652435	1000	379.794	1000	1000	0.000652435	1000	533.686	0.000652435	1000	1000	1000	1000	0.000652435	64.2431	0.000652435	0.000652435	0.000652435	0.000652435	0.000652435
'r1090'	'TCDB:2.A.47.1.9 TCDB:2.A.29.7.2'	na1[e] + cit[e] -> na1[c] + cit[c]	0	1	0	0	0	0	1	1	0	0	0	0	1	1	0	0	1	1	1	0	1	0	1	1	0	1	0	1	1	1	1	0	0	0.966479	0	1	1	1	0	0	1	0	1	1	0	1	1
'r1154'	'EC:1.2.7.2'	coa[m] + nad[m] + 2obut[m] <=> co2[m] + nadh[m] + ppcoa[m]	0	-4.29258e-10	0	0	0	0	0	0	0	0	0	0	0	0	0	0	0	0	0	0	0	0	0.00148937	0	4.29258e-10	0	0	0	0	0	0	0	0	0	0	0	0	0	0	0	0	0	0	0	0	-6.69825e-23	0
'r1155'	'TCDB:2.A.1.13.5 TCDB:2.A.1.13.1'	h[c] + 2obut[c] -> h[m] + 2obut[m]	0	-4.29258e-10	0	0	0	0	0	0	0	0	0	0	0	0	0	0	0	0	0	0	0	0	0.00148937	0	4.29258e-10	0	0	0	0	0	0	0	0	0	0	0	0	0	0	0	0	0	0	0	0	0	0
'r1254'	'EC:6.2.1.3'	atp[c] + 8 h[c] + coa[c] + strdnc[c] -> amp[c] + ppi[c] + stcoa[c]	1	0	1	1	0	0	1	1	1	1	1	1	1	1	1	0	0	1	1	1	1	1	1	1	0	0	1	1	0	0	0	1	0	0	1	1	0	1	1	1	1	1	0	1	1	1	1
'r1255'	'EC:6.2.1.3'	atp[r] + coa[r] + ocdcea[r] -> amp[r] + h[r] + ppi[r] + odecoa[r]	0	0	0	0	0	0	0	0	0	0	0	0	0	0	0	0	0	0	0	0	0	0	0	0	0	0	0	0	0	0	0	0	0	0	0	0	0	0	0	0	0	0	0	0	0	0	0
'r1257'	'EC:6.2.1.3'	atp[r] + coa[r] + lnlc[r] -> amp[r] + h[r] + ppi[r] + lnlccoa[r]	0	0	0	0	0	0	0	0	0	0	0	0	0	0	0	0	0	0	0	0	0	0	0	0	0	0	0	0	0	0	0	0	0	0	0	0	0	0	0	0	0	0	0	0	0	0	0
'r1259'	'EC:6.2.1.3'	atp[r] + coa[r] + lnlnca[r] -> amp[r] + h[r] + ppi[r] + lnlncgcoa[r]	0	0	0	0	0	0	0	0	0	0	0	0	0	0	0	0	0	0	0	0	0	0	0	0	0	0	0	0	0	0	0	0	0	0	0	0	0	0	0	0	0	0	0	0	0	0	0
'r1260'	'EC:6.2.1.3'	atp[r] + coa[r] + lnlncg[r] -> amp[r] + h[r] + ppi[r] + lnlncgcoa[r]	0	0	0	0	0	0	0	0	0	0	0	0	0	0	0	0	0	0	0	0	0	0	0	0	0	0	0	0	0	0	0	0	0	0	0	0	0	0	0	0	0	0	0	0	0	0	0
'r1291'	'Postulated transport reaction'	ppcoa[c] <=> ppcoa[m]	-0.000851067	4.29258e-10	0	-1000	-0.536176	-0.000851067	0	-0.000851067	0	-0.000851067	-1000	0	0	4.16664e-30	-0.0365479	-0.000851066	0	0	-6.04834e-25	0	-5.95075e-29	0	-0.00234043	0	-4.29258e-10	0	0	0	-59.8381	0	0	-1000	-2.03687	0	-0.000851067	0	0	0	-2.51676	0	-1.81589e-22	0	0	0	-0.000851067	-1000	0
'r1292'	'Postulated transport reaction'	ppcoa[c] <=> ppcoa[x]	0	0	0	0	0	0	0	0	0	0	0	0	0	0	0	0	0	0	0	0	0	0	0	0	0	0	0	0	0	0	0	0	0	0	0	0	0	0	0	0	0	0	0	0	0	0	0
'r1298'	'Vesicular transport'	lnlncg[l] -> lnlncg[r]	0	0	0	0	0	0	0	0	0	0	0	0	0	0	0	0	0	0	0	0	0	0	0	0	0	0	0	0	0	0	0	0	0	0	0	0	0	0	0	0	0	0	0	0	0	0	0
'r1299'	'Vesicular transport'	lnlncg[c] -> lnlncg[l]	0	0	0	0	0	0	0	0	0	0	0	0	0	0	0	0	0	0	0	0	0	0	0	0	0	0	0	0	0	0	0	0	0	0	0	0	0	0	0	0	0	0	0	0	0	0	0
'r1301'	'Vesicular transport'	ocdcea[l] -> ocdcea[r]	0	0	0	0	0	0	0	0	0	0	0	0	0	0	0	0	0	0	0	0	0	0	0	0	0	0	0	0	0	0	0	0	0	0	0	0	0	0	0	0	0	0	0	0	0	0	0
'r1302'	'Vesicular transport'	ocdcea[l] <=> ocdcea[c]	0	0	0	0	0	0	0	0	0	0	0	0	0	0	0	0	0	0	0	0	0	0	0	0	0	0	0	0	0	0	0	0	0	0	0	0	0	0	0	0	0	0	0	0	0	0	0
'r1318'	'Transport reaction'	lnlccoa[c] <=> lnlccoa[r]	0	0	0	0	0	0	0	0	0	0	0	0	0	0	0	0	0	0	0	0	0	0	0	0	0	0	0	0	0	0	0	0	0	0	0	0	0	0	0	0	0	0	0	0	0	0	0
'r1364'	'Vesicular transport'	lnlnca[l] -> lnlnca[r]	0	0	0	0	0	0	0	0	0	0	0	0	0	0	0	0	0	0	0	0	0	0	0	0	0	0	0	0	0	0	0	0	0	0	0	0	0	0	0	0	0	0	0	0	0	0	0
'r1365'	'Vesicular transport'	lnlnca[c] -> lnlnca[l]	0	0	0	0	0	0	0	0	0	0	0	0	0	0	0	0	0	0	0	0	0	0	0	0	0	0	0	0	0	0	0	0	0	0	0	0	0	0	0	0	0	0	0	0	0	0	0
'r1367'	'Vesicular transport'	HC02100[l] -> HC02100[r]	0	0	0	0	0	0	0	0	0	0	0	0	0	0	0	0	0	0	0	0	0	0	0	0	0	0	0	0	0	0	0	0	0	0	0	0	0	0	0	0	0	0	0	0	0	0	0
'r1368'	'Vesicular transport'	dlnlcg[c] -> HC02100[l]	0	0	0	0	0	0	0	0	0	0	0	0	0	0	0	0	0	0	0	0	0	0	0	0	0	0	0	0	0	0	0	0	0	0	0	0	0	0	0	0	0	0	0	0	0	0	0
'r1374'	'EC:3.2.1.14'	h2o[e] + 2 chtn[e] -> 3 HC00822[e]	0	0	0	0	0	0	0	0.5	0	0	0	0	0	0.5	0	0	0	0	0	0	0	0	0	6.13356e-25	0.5	0.5	0	0.5	0.5	0	0	0	0	0	0	0	0	0	0.5	0	0	0	0.5	0	0	0	0
'r1375'	'Transport reaction'	HC00822[e] -> HC00822[l]	0	0	0	0	0	0	0	1.5	0	0	0	0	0	1.5	0	0	0	0	0	0	0	0	0	1.82704e-24	1.5	1.5	8.86884e-25	1.5	1.5	0	0	0	0	0	0	0	0	0	1.5	0	0	0	1.5	0	0	0	0
'r1396'	'EC:2.3.1.21'	ppcoa[c] + crn[c] -> coa[c] + HC02149[c]	0	0	0	0	0	0	0	0	0	0	0	0	0	0	0	0	0	0	0	0	0	0	0	0	0	0	0	0	0	0	0	0	0	0	0	0	0	0	0	0	0	0	0	0	0	0	0
'r1397'	'carnitine acetyltransferase EC:2.3.1.7'	coa[m] + HC02149[m] -> ppcoa[m] + crn[m]	0	0	0	0	0	0	0	0	0	0	0	0	0	0	0	0	0	0	0	0	0	0	0	0	0	0	0	0	0	0	0	0	0	0	0	0	0	0	0	0	0	0	0	0	0	0	0
'r1400'	'Active transport'	ppcoa[c] + crn[m] -> ppcoa[m] + crn[c]	0	0	0	0	0	0	0	0	0	0	0	0	0	0	0	0	0	0	0	0	0	0	0	0	0	0	0	0	59.8381	0	0	0	0	0	0	0	0	0	0	0	0	0	0	0	0	0	0
'r1401'	'Facilitated diffusion'	btcoa[m] + crn[c] -> crn[m] + btcoa[c]	0	0	0	790.869	0	0	1000	0	0	0	0	0	0	0	0	0	0	0	0	0	0	0	0	0	0	0	0	0	0	0	0	0	0	0	0	0	0	0	0	0	0	0	0	0	0	0	0
'r1427'	'Mitochondrial Carrier (MC) TCDB:2.A.29.19.1'	h[c] + his_L[c] -> h[m] + his_L[m]	0	0	0	0	0	0	0	0	0	0	0	0	0	0	0	0	1000	0	0	0	0	0	0	0	0	0	0	0	0	0	0	0	0	0	0	0	0	0	0	0	0	0	0	0	0	1	0
'r1428'	'Free diffusion'	dhap[c] <=> dhap[x]	0	0	0	0	0	0	0	0	0	0	0	0	0	0	0	0	0	0	0	0	0	0	0	0	0	0	0	0	0	0	0	0	0	0	0	0	0	0	0	0	0	0	0	0	0	0	0
'r1429'	'Free diffusion'	glyc3p[c] <=> glyc3p[x]	0	0	0	0	0	0	0	0	0	0	0	0	0	0	0	0	0	0	0	0	0	0	0	0	0	0	0	0	0	0	0	0	0	0	0	0	0	0	0	0	0	0	0	0	0	0	0
'r1434'	'Transport reaction'	ala_L[c] -> ala_L[m]	0	0	0	0	0	0	0	0	0	0	0	0	0	0	0	0	0	0	0	0	0	0	0	0	0	0	0	0	0	0	0	0	0	0	0	0	0	0	0	0	0	0	0	0	0	0	0
'r1443'	'EC:1.3.3.6'	ddcacoa[x] + o2[x] -> h2o2[x] + dd2coa[x]	44.5631	59.4038	10.6	46.6631	86.5568	10.3469	11.1	44.3305	47.6631	0	0	108.131	118.018	71.1253	46.6631	46.3292	4.1	11.4469	10.7	0	0	0	175.638	11.2	0	60.1513	0	0	0	0	0	42.6631	50.6195	40.6631	0	10.7	0	47.6625	10.2	0	133.961	197.189	87.1177	46.5682	47.6631	76.3019	0
'r1445'	'EC:1.3.3.6'	dcacoa[x] + o2[x] -> h2o2[x] + HC01414[x]	45.5631	60.4038	11.6	47.6631	87.5568	0	12.1	45.3305	48.6631	0	11.2	109.131	119.018	72.1253	47.6631	47.3292	5.1	12.4469	0	134.35	1	1	176.638	12.2	0	0	11.2151	0	0.1	0	0	43.6631	51.6195	41.6631	1	11.7	188.063	48.6625	11.2	2.54466e-27	0	198.189	88.1177	47.5682	48.6631	77.3019	0
'r1449'	'EC:1.3.3.6'	q10[m] + tdcoa[m] -> q10h2[m] + HC01412[m]	1000	1000	0	1000	1000	1000	1000	1000	1000	0	0	0	1000	1000	0	0	1000	1000	0	0	1000	1000	0	1000	0	0	0	1000	1000	1000	1000	1000	0	0	0	1000	1000	1000	0	0	0	1000	0	1000	1000	1000	1000
'r1450'	'EC:1.3.3.6'	q10[m] + HC01409[m] -> q10h2[m] + HC01410[m]	0	0	0	0	0	0	0	0	0	0	0	0	0	0	0	0	0	0	0	0	0	0	0	0	0	0	0	0	0	0	0	0	0	0	0	0	0	0	0	0	0	0	0	0	0	0	0
'r1451'	'EC:1.3.3.6'	q10[m] + dcacoa[m] -> q10h2[m] + dc2coa[m]	196.521	1.73866e-12	0	1.68151e-12	1.26222e-12	0	0	0	2.21811e-13	0	0	86.3341	0	0	1.29978e-12	3.00341e-13	0	0	-1.59925e-12	3.19421e-12	86.5972	188.551	-1.26074e-12	91.7277	0	0	220.714	70.2816	0	32.983	40.8788	65.5136	0	0	0	0	0	0	72.9909	0	1.3951e-12	-4.50209e-13	9.73737e-13	0	-5.83593e-13	72.0508	0
'r1459'	'Transport reaction'	ppi[c] <=> ppi[n]	0	0	273.182	0	0	1.71918e-09	0	0	137.235	-4.0818e-27	0	0	0	-1.07821e-32	-1.82955e-26	0	0	0	0	0	0	0	5.32509e-11	0	9.30615e-27	0	-1.47368e-11	0	0	0	0	1.48948e-13	0	0	0	0	-2.92325e-25	0	7.38893e-26	0	0	223.728	0	-0.000418659	0	0	-0.000418657
'r1464'	'Active transport'	pyr[m] + acac[c] <=> pyr[c] + acac[m]	-296.585	1000	-294.886	1000	1000	-303.942	-299.164	-296.559	-294.138	0	1000	-304.475	-290.954	-293.707	1000	1000	1000	1000	0	-289.838	1000	-298.212	-272.733	-298.273	-281.542	1000	-280.669	-295.083	-296.467	-302.497	1000	1000	1000	-290.793	1000	1000	-297.73	-304.226	-293.14	-276.409	-272.188	-296.173	-296.161	0	1000	1000	1000
'r1467'	'Postulated transport reaction'	odecoa[c] <=> odecoa[m]	0	0	0	0	0	0	0	0	0	0	0	0	0	0	0	0	0	0.0192	0	0	0	0	0	0	0	0	0	0	0	0	-7.21727e-30	0	0	0	0	0	0	0	0.0192	0	0	0	0.0192	0	0	0	0
'r1488'	'EC:6.2.1.3'	atp[c] + coa[c] + hdcea[c] -> amp[c] + ppi[c] + HC10852[c]	0	0	0	0	0	0	0	0	0	0	0	0	0	0	0	0	0	0	0	0	0	0	0	0	0	0	0	0	0	0	0	0	0	0	0	0	0	0	0	0	0	0	0	0	0	0	0
'r1527'	'ATP-binding Cassette (ABC) TCDB:3.A.1.211.1'	h2o[c] + atp[c] + HC02175[c] -> adp[c] + h[c] + pi[c] + HC02175[e]	0	0	0	0	0	0	0	0	0	0	0	0	0	0	0	0	0	0	0	0	0	0	0	0	0	0	0	0	0	0	0	0	0	0	0	0	0	0	0	0	0	0	0	0	0	0	0
'r1538'	'Anion Exchanger (AE) TCDB:2.A.31.2.8'	hco3[e] + 2 na1[e] -> hco3[c] + 2 na1[c]	0	0	0	0	0	0	0	0	0	0	0	0	0	0	0	0	0	0	0	0	0	0	0	0	0	0	0	0	0	0	0	0	0	0	0	0	0	0	0	0	0	0	0	2.09779e+06	0	91382.2	0
'r1639'	'Amino Acid-Polyamine-Organocation (APC) TCDB:2.A.3.8.1'	cys_L[e] + thr_L[c] <=> cys_L[c] + thr_L[e]	-1.7859e+06	-1.94347e+06	-1.85243e+06	-2.11009e+06	-2.03942e+06	-1.9252e+06	-1.99497e+06	-2.01743e+06	-1.99592e+06	-2.06563e+06	-1.96744e+06	-1.95392e+06	-2.04031e+06	-2.04725e+06	-2.11736e+06	-1.8615e+06	-2.02168e+06	-1.99543e+06	-1.92158e+06	-2.01094e+06	-1.98689e+06	-2.04605e+06	-2.11148e+06	-2.04311e+06	-1.28019e+06	-2.06926e+06	-1.83593e+06	-1.98327e+06	-1.9852e+06	-1.97558e+06	-1.99633e+06	-2.05174e+06	-1.88995e+06	-2.04319e+06	-2.16975e+06	-2.07408e+06	-1.97884e+06	-2.02797e+06	-1.91223e+06	-2.0871e+06	-1.75263e+06	-2.10064e+06	-1.98962e+06	-1.96281e+06	-2.04113e+06	-2.00839e+06	-1.93059e+06
'r1666'	'Y+LAT2 Utilized transport'	lys_L[e] + citr_L[c] <=> lys_L[c] + citr_L[e]	-1.97391e+06	-1.94347e+06	-1.99963e+06	-2.11009e+06	-2.03942e+06	-1.9577e+06	-1.99497e+06	-2.01743e+06	-1.99592e+06	-2.06563e+06	-1.96744e+06	-1.95392e+06	-2.04031e+06	0.0189361	-2.11736e+06	-2.06472e+06	-2.02168e+06	-1.99543e+06	-1.92158e+06	-2.01094e+06	-1.98689e+06	-2.04605e+06	-2.11148e+06	-2.04311e+06	-2.09585e+06	-2.06926e+06	-2.06446e+06	-1.98327e+06	-1.9852e+06	-1.97558e+06	-1.99633e+06	-2.05174e+06	-2.05024e+06	-2.04319e+06	-2.16975e+06	-2.07408e+06	-1.97884e+06	-2.02797e+06	-1.91223e+06	-2.0871e+06	-1.97744e+06	-2.10064e+06	-1.98962e+06	-1.96281e+06	-2.04113e+06	-2.00839e+06	-1.93059e+06
'r1669'	'Y+LAT2 Utilized transport'	arg_L[e] + citr_L[c] <=> arg_L[c] + citr_L[e]	-1.33879e+06	-1.94347e+06	-1.99963e+06	-2.07196e+06	-1.968e+06	-1.9577e+06	-1.99497e+06	-2.01743e+06	-1.97877e+06	-1.91079e+06	-1.96744e+06	-1.95392e+06	-1.36568e+06	-2.04725e+06	-2.11736e+06	-2.06472e+06	-2.02168e+06	-854508	-1.92158e+06	-2.01094e+06	-1.98689e+06	-2.04605e+06	-2.11148e+06	-2.04311e+06	-2.09585e+06	-2.06926e+06	-2.06446e+06	-1.98327e+06	-1.9852e+06	-1.2288e+06	-488502	-2.05174e+06	-1.8363e+06	-1.83393e+06	-2.16975e+06	-2.07408e+06	-1.97884e+06	-2.02797e+06	-447244	-2.0871e+06	-1.97744e+06	-2.10064e+06	-450707	-1.96281e+06	-1.92888e+06	-2.00839e+06	-1.93059e+06
'r1672'	'Y+LAT2 Utilized transport'	na1[e] + ala_L[c] + gly[e] -> na1[c] + ala_L[e] + gly[c]	0	0	1.89625e+06	1.85061e+06	0	0	0	0	0	0	0	0	0	0	0	0	0	0	0	0	0	46191.3	0	0	0	0	0	0	0	0	0	0	2.05024e+06	0	0	0	0	0	0	1.99181e+06	0	0	0	0	0	0	0
'r1673'	'Y+LAT2 Utilized transport'	na1[e] + gln_L[c] + gly[e] -> na1[c] + gln_L[e] + gly[c]	1.97391e+06	0	0	0	95869.7	0	0	0	0	1.96091e+06	0	34219	0	0	0	0	1.66415e+06	1.99543e+06	0	0	0	0	0	0	0	0	1.18238e+06	0	0	0	0	0	137003	0	0	0	1.97884e+06	0	0	0	0	0	0	0	0	0	0
'r1674'	'Y+LAT2 Utilized transport'	na1[e] + gly[e] + ser_L[c] -> na1[c] + gly[c] + ser_L[e]	0	0	0	0	0	0	0	0	0	0	0	0	0	0	0	0	0	0	0	0	0	0	0	0	0	0	0	0	0	0	0	0	0	0	0	0	0	0	0	0	0	0	0	0	0	0	0
'r1675'	'Y+LAT2 Utilized transport'	na1[e] + gly[e] + met_L[c] -> na1[c] + gly[c] + met_L[e]	0	0	0	0	0	0	0	0	0	0	0	0	0	0	0	0	0	0	0	0	0	0	0	0	0	0	0	0	0	0	0	0	0	0	0	0	0	0	0	0	0	0	0	0	0	0	0
'r1676'	'Y+LAT2 Utilized transport'	na1[e] + gly[e] + trp_L[c] -> na1[c] + gly[c] + trp_L[e]	0	0	0	0	0	0	0	0	0	0	0	0	0	0	0	0	0	0	0	0	0	0	0	0	0	0	0	0	0	0	0	0	0	0	0	0	0	0	0	0	0	0	0	0	0	0	0
'r1677'	'Y+LAT2 Utilized transport'	na1[e] + gly[e] + phe_L[c] -> na1[c] + gly[c] + phe_L[e]	0	0	0	0	0	0	0	0	0	0	0	0	0	0	0	0	0	0	0	0	0	0	0	0	0	0	0	0	0	0	0	0	0	0	0	0	0	0	0	0	0	0	0	0	0	0	0
'r1678'	'Y+LAT2 Utilized transport'	na1[e] + gly[e] + tyr_L[c] -> na1[c] + gly[c] + tyr_L[e]	0	0	0	0	0	0	0	0	0	0	0	0	0	0	0	0	0	0	0	0	0	0	0	0	0	0	0	0	0	0	0	0	0	0	0	0	0	0	0	0	0	0	0	0	0	0	0
'r1679'	'Y+LAT2 Utilized transport'	na1[e] + cys_L[c] + gly[e] -> na1[c] + cys_L[e] + gly[c]	0	0	0	0	0	0	0	0	0	0	0	0	0	0	0	0	0	0	0	0	0	0	0	0	0	0	0	0	0	0	0	0	0	0	0	0	0	0	0	0	0	0	0	0	0	0	0
'r1680'	'Y+LAT2 Utilized transport'	na1[e] + gly[e] + leu_L[c] -> na1[c] + gly[c] + leu_L[e]	0	0	0	0	0	0	0	0	0	0	0	0	0	0	0	0	0	0	0	0	0	0	0	0	0	0	0	0	0	0	0	0	0	0	0	0	0	0	0	0	0	0	0	0	0	0	0
'r1681'	'Y+LAT2 Utilized transport'	na1[e] + gly[e] + pro_L[c] -> na1[c] + gly[c] + pro_L[e]	0	0	0	0	105087	0	0	0	0	0	0	0	0	0	0	0	0	0	0	0	0	0	0	0	550392	0	0	0	0	0	0	0	0	0	0	0	0	0	0	0	0	0	0	0	0	0	0
'r1682'	'Y+LAT2 Utilized transport'	na1[e] + asn_L[c] + gly[e] -> na1[c] + asn_L[e] + gly[c]	0	0	0	0	0	0	0	0	0	0	0	0	0	0	0	0	0	0	0	0	0	0	0	1.85247e+06	0	0	0	0	0	0	0	0	0	0	0	0	0	0	0	0	0	0	0	0	0	0	0
'r1683'	'Y+LAT2 Utilized transport'	na1[e] + gly[e] + val_L[c] -> na1[c] + gly[c] + val_L[e]	0	0	0	0	0	0	0	0	0	0	0	0	0	0	0	0	0	0	0	0	0	0	0	0	0	0	0	0	0	0	0	0	0	0	0	0	0	0	0	0	0	0	0	0	0	0	0
'r1684'	'Y+LAT2 Utilized transport'	na1[e] + gly[e] + thr_L[c] -> na1[c] + gly[c] + thr_L[e]	0	0	0	0	0	0	0	0	0	0	0	0	0	0	0	0	0	0	0	0	0	0	0	0	0	0	0	0	0	0	0	0	0	0	0	0	0	0	0	0	0	0	0	0	0	0	0
'r1685'	'Y+LAT2 Utilized transport'	na1[e] + gly[e] + hom_L[c] -> na1[c] + gly[c] + hom_L[e]	0	0	0	0	0	0	0	0	0	0	0	0	0	0	0	0	0	0	0	0	0	0	0	0	0	0	0	0	0	0	0	0	0	0	0	0	0	0	0	0	0	0	0	0	0	0	0
'r1686'	'Y+LAT2 Utilized transport'	na1[e] + gly[e] + ile_L[c] -> na1[c] + gly[c] + ile_L[e]	0	0	0	0	0	0	0	0	0	0	0	0	0	0	0	0	0	0	0	0	0	0	0	0	0	0	0	0	0	0	0	0	0	0	0	0	0	0	0	0	0	0	0	0	0	0	0
'r1687'	'Y+LAT2 Utilized transport'	na1[e] + ala_L[e] + gly[c] -> na1[c] + ala_L[c] + gly[e]	0	0	0	0	0	0	0	0	0	0	0	0	0	0	0	0	0	0	0	0	0	0	0	0	0	0	0	0	0	0	0	0	0	0	0	0	0	0	0	0	0	0	0	0	0	0	0
'r1690'	'Y+LAT2 Utilized transport'	na1[e] + ala_L[e] + met_L[c] -> na1[c] + ala_L[c] + met_L[e]	0	0	0	0	0	0	0	0	0	0	0	0	0	0	0	0	0	0	0	0	0	0	0	0	0	0	0	0	0	0	0	0	0	0	0	0	0	0	0	0	0	0	0	0	0	0	0
'r1691'	'Y+LAT2 Utilized transport'	na1[e] + ala_L[e] + trp_L[c] -> na1[c] + ala_L[c] + trp_L[e]	0	0	0	0	0	0	0	0	0	0	0	0	0	0	0	0	0	0	0	0	0	0	0	0	0	0	0	0	0	0	0	0	0	0	0	0	0	0	0	0	0	0	0	0	0	0	0
'r1692'	'Y+LAT2 Utilized transport'	na1[e] + ala_L[e] + phe_L[c] -> na1[c] + ala_L[c] + phe_L[e]	0	0	0	0	0	0	0	0	0	0	0	0	0	0	10127.9	0	0	0	0	2.01094e+06	0	0	0	10376.4	0	0	0	0	0	0	0	0	0	0	0	22883.3	0	0	0	0	0	0	0	0	0	0	0
'r1693'	'Y+LAT2 Utilized transport'	na1[e] + ala_L[e] + tyr_L[c] -> na1[c] + ala_L[c] + tyr_L[e]	0	0	0	0	0	0	0	0	0	0	0	0	0	0	0	0	0	0	0	0	0	0	0	0	0	0	0	0	0	0	0	0	0	0	0	0	0	0	0	0	0	0	0	0	0	0	0
'r1695'	'Y+LAT2 Utilized transport'	na1[e] + ala_L[e] + leu_L[c] -> na1[c] + ala_L[c] + leu_L[e]	0	0	0	0	1.79583e+06	0	0	0	0	0	0	0	0	0	0	0	0	0	0	0	0	0	0	0	0	0	0	0	0	0	0	0	0	0	0	0	0	0	0	0	0	0	0	0	1.19448e+06	0	0
'r1696'	'Y+LAT2 Utilized transport'	na1[e] + ala_L[e] + pro_L[c] -> na1[c] + ala_L[c] + pro_L[e]	0	0	0	0	0	0	0	0	0	0	0	0	0	0	0	0	0	0	0	0	0	0	0	0	0	0	0	0	0	0	0	0	0	0	0	0	0	0	0	0	0	0	0	0	0	0	0
'r1698'	'Y+LAT2 Utilized transport'	na1[e] + ala_L[e] + val_L[c] -> na1[c] + ala_L[c] + val_L[e]	0	0	0	0	0	0	0	0	0	0	0	0	0	0	0	0	0	0	0	0	0	0	0	0	0	0	0	0	0	0	0	0	0	0	0	0	0	0	0	0	0	0	0	0	0	0	0
'r1700'	'Y+LAT2 Utilized transport'	na1[e] + ala_L[e] + hom_L[c] -> na1[c] + ala_L[c] + hom_L[e]	0	0	0	0	0	0	0	0	0	0	0	0	0	0	0	0	0	0	0	0	0	0	0	0	0	0	0	0	0	0	0	0	0	0	0	0	0	0	0	0	0	0	0	0	0	0	0
'r1701'	'Y+LAT2 Utilized transport'	na1[e] + ala_L[e] + ile_L[c] -> na1[c] + ala_L[c] + ile_L[e]	0	0	0	0	0	0	0	0	0	0	0	0	0	0	0	0	0	0	0	0	0	0	0	0	0	0	0	0	0	0	0	0	0	0	0	0	0	0	0	0	0	0	0	0	0	0	0
'r1702'	'Y+LAT2 Utilized transport'	na1[e] + gln_L[e] + gly[c] -> na1[c] + gln_L[c] + gly[e]	0	0	0	0	0	0	0	0	0	0	0	0	0	0	0	0	0	0	0	0	0	0	0	0	0	0	0	0	0	0	0	0	0	0	0	0	0	0	0	0	0	0	0	0	0	0	0
'r1705'	'Y+LAT2 Utilized transport'	na1[e] + gln_L[e] + met_L[c] -> na1[c] + gln_L[c] + met_L[e]	0	0	0	0	0	0	0	0	0	0	0	0	0	0	0	0	0	0	0	0	0	0	0	0	0	0	0	0	0	0	0	0	0	0	0	0	0	0	0	0	0	0	0	0	0	0	0
'r1706'	'Y+LAT2 Utilized transport'	na1[e] + gln_L[e] + trp_L[c] -> na1[c] + gln_L[c] + trp_L[e]	0	0	0	0	0	0	0	0	0	0	0	0	0	0	0	0	0	0	0	0	0	0	0	0	0	0	0	0	0	0	0	0	0	0	0	0	0	0	0	0	0	0	0	0	0	0	0
'r1707'	'Y+LAT2 Utilized transport'	na1[e] + gln_L[e] + phe_L[c] -> na1[c] + gln_L[c] + phe_L[e]	0	0	0	0	0	0	0	0	0	0	0	0	0	0	0	0	0	0	0	0	0	0	0	0	0	0	0	0	0	0	0	0	0	0	0	0	876063	0	0	0	0	0	0	0	0	0	0
'r1708'	'Y+LAT2 Utilized transport'	na1[e] + gln_L[e] + tyr_L[c] -> na1[c] + gln_L[c] + tyr_L[e]	0	0	0	0	0	0	0	0	0	0	0	0	0	0	0	0	0	0	0	0	0	0	0	0	0	0	0	0	0	0	0	0	0	0	0	0	0	0	0	0	0	0	0	0	0	0	0
'r1710'	'Y+LAT2 Utilized transport'	na1[e] + gln_L[e] + leu_L[c] -> na1[c] + gln_L[c] + leu_L[e]	0	0	0	0	0	0	0	0	0	0	0	0	0	0	0	0	0	0	0	0	0	0	0	0	0	0	0	0	0	0	0	0	0	0	0	0	0	0	0	0	0	0	0	0	0	0	0
'r1711'	'Y+LAT2 Utilized transport'	na1[e] + gln_L[e] + pro_L[c] -> na1[c] + gln_L[c] + pro_L[e]	0	0	0	0	0	0	0	0	0	0	0	0	0	0	0	0	0	0	0	0	0	0	0	0	0	0	0	0	0	0	0	0	0	0	0	0	0	0	0	0	0	0	0	0	0	0	0
'r1713'	'Y+LAT2 Utilized transport'	na1[e] + gln_L[e] + val_L[c] -> na1[c] + gln_L[c] + val_L[e]	0	0	0	0	0	0	0	0	0	0	0	0	0	0	0	0	0	0	0	0	0	0	0	0	0	0	0	0	0	0	0	0	0	0	0	0	0	0	0	0	0	0	0	0	0	0	0
'r1715'	'Y+LAT2 Utilized transport'	na1[e] + gln_L[e] + hom_L[c] -> na1[c] + gln_L[c] + hom_L[e]	0	0	0	0	0	0	0	0	0	0	0	0	0	0	0	0	0	0	0	0	0	0	0	0	0	0	0	0	0	0	0	0	0	0	0	0	0	0	0	0	0	0	0	0	0	0	0
'r1716'	'Y+LAT2 Utilized transport'	na1[e] + gln_L[e] + ile_L[c] -> na1[c] + gln_L[c] + ile_L[e]	0	0	0	0	0	0	0	0	0	0	0	0	0	0	0	0	0	0	0	0	0	0	0	0	0	0	0	0	0	0	0	0	0	0	0	0	0	0	0	0	0	0	0	0	0	0	0
'r1717'	'Y+LAT2 Utilized transport'	na1[e] + gly[c] + ser_L[e] -> na1[c] + gly[e] + ser_L[c]	0	0	0	0	0	0	0	0	0	0	0	0	0	0	0	1.8635e+06	0	0	0	0	0	0	0	0	0	0	0	0	0	0	0	0	0	0	0	0	0	0	0	0	0	0	0	0	0	0	0
'r1720'	'Y+LAT2 Utilized transport'	na1[e] + ser_L[e] + met_L[c] -> na1[c] + ser_L[c] + met_L[e]	0	0	0	0	0	0	0	0	0	0	0	0	0	0	0	0	0	0	0	0	0	0	0	0	0	0	0	0	0	0	0	0	0	0	0	0	0	0	0	0	0	0	0	0	0	0	0
'r1721'	'Y+LAT2 Utilized transport'	na1[e] + ser_L[e] + trp_L[c] -> na1[c] + ser_L[c] + trp_L[e]	0	0	0	0	0	0	0	0	0	0	0	0	0	0	0	0	0	0	0	0	0	0	0	0	0	0	0	0	0	0	0	0	0	0	0	0	0	0	0	0	0	0	0	0	0	0	0
'r1722'	'Y+LAT2 Utilized transport'	na1[e] + ser_L[e] + phe_L[c] -> na1[c] + ser_L[c] + phe_L[e]	0	0	0	0	0	0	0	0	0	0	0	0	0	0	0	0	0	0	0	0	0	0	0	62269.6	0	0	0	0	0	0	0	0	0	0	0	0	0	0	0	0	0	0	0	0	0	0	0
'r1723'	'Y+LAT2 Utilized transport'	na1[e] + ser_L[e] + tyr_L[c] -> na1[c] + ser_L[c] + tyr_L[e]	0	0	0	0	0	0	0	0	0	0	0	0	0	0	0	0	0	0	0	0	0	0	0	0	0	0	0	0	0	0	0	0	0	0	0	0	0	0	0	0	0	0	0	0	0	0	0
'r1725'	'Y+LAT2 Utilized transport'	na1[e] + ser_L[e] + leu_L[c] -> na1[c] + ser_L[c] + leu_L[e]	0	0	0	0	0	0	0	0	0	0	0	0	0	0	0	0	0	0	0	0	0	0	0	0	0	0	0	0	0	0	0	0	0	0	0	0	0	0	0	0	536635	0	0	0	0	0	167548
'r1726'	'Y+LAT2 Utilized transport'	na1[e] + ser_L[e] + pro_L[c] -> na1[c] + ser_L[c] + pro_L[e]	0	0	0	0	0	0	0	0	0	0	0	0	0	0	0	0	0	0	0	0	0	0	0	0	0	0	0	0	0	0	209866	0	0	0	0	0	0	0	0	0	0	0	0	0	0	0	0
'r1728'	'Y+LAT2 Utilized transport'	na1[e] + ser_L[e] + val_L[c] -> na1[c] + ser_L[c] + val_L[e]	0	0	0	0	0	0	0	0	0	0	0	0	0	0	0	0	0	0	0	0	0	0	0	0	0	0	0	0	0	0	0	0	0	0	0	0	0	0	0	0	0	0	0	0	0	0	0
'r1730'	'Y+LAT2 Utilized transport'	na1[e] + ser_L[e] + hom_L[c] -> na1[c] + ser_L[c] + hom_L[e]	0	0	0	0	0	0	0	0	0	0	0	0	0	0	0	0	0	0	0	0	0	0	0	0	0	0	0	0	0	0	0	0	0	0	0	0	0	0	0	0	0	0	0	0	0	0	0
'r1731'	'Y+LAT2 Utilized transport'	na1[e] + ser_L[e] + ile_L[c] -> na1[c] + ser_L[c] + ile_L[e]	0	0	0	0	0	0	0	0	0	0	0	0	0	0	0	0	0	0	0	0	0	0	0	0	0	0	0	0	0	0	0	0	0	0	0	0	0	0	0	0	0	0	0	0	0	0	0
'r1732'	'Y+LAT2 Utilized transport'	na1[e] + gly[c] + met_L[e] -> na1[c] + gly[e] + met_L[c]	0	0	0	0	0	0	0	0	0	0	0	0	0	0	0	0	0	0	0	0	0	0	138570	0	0	0	0	0	0	0	0	0	0	0	0	0	0	0	0	0	0	693289	0	0	0	0	0
'r1733'	'Y+LAT2 Utilized transport'	na1[e] + ala_L[c] + met_L[e] -> na1[c] + ala_L[e] + met_L[c]	733480	0	0	0	0	0	0	0	0	0	0	0	0	0	0	0	0	0	0	0	0	0	0	0	0	0	0	0	0	0	0	0	0	0	0	0	0	0	0	0	0	0	0	0	0	0	0
'r1734'	'Y+LAT2 Utilized transport'	na1[e] + gln_L[c] + met_L[e] -> na1[c] + gln_L[e] + met_L[c]	0	0	0	0	0	0	0	0	0	0	0	0	0	0	0	0	0	0	0	0	0	0	0	0	0	0	0	0	0	0	0	0	0	0	0	0	0	0	0	0	0	0	0	0	0	0	0
'r1735'	'Y+LAT2 Utilized transport'	na1[e] + ser_L[c] + met_L[e] -> na1[c] + ser_L[e] + met_L[c]	0	0	0	0	0	0	0	0	0	0	0	0	0	0	0	0	0	0	0	0	0	0	0	0	0	0	0	0	0	0	0	0	0	0	0	0	0	0	0	0	0	0	0	0	0	0	0
'r1736'	'Y+LAT2 Utilized transport'	na1[e] + met_L[e] + trp_L[c] -> na1[c] + met_L[c] + trp_L[e]	0	0	0	0	0	0	0	0	0	0	0	0	0	0	0	0	0	0	0	0	0	0	0	0	0	0	0	0	0	0	0	0	0	0	0	0	0	0	0	0	0	0	0	0	0	0	0
'r1737'	'Y+LAT2 Utilized transport'	na1[e] + met_L[e] + phe_L[c] -> na1[c] + met_L[c] + phe_L[e]	0	0	0	0	0	0	0	0	0	0	0	0	0	0	0	0	0	0	0	0	0	0	0	0	0	0	0	0	0	0	0	0	0	0	0	0	0	0	0	0	0	0	0	0	0	0	0
'r1738'	'Y+LAT2 Utilized transport'	na1[e] + met_L[e] + tyr_L[c] -> na1[c] + met_L[c] + tyr_L[e]	0	0	0	0	0	0	0	0	0	0	0	0	0	0	0	0	0	0	0	0	0	0	0	0	0	0	0	0	0	0	0	0	0	0	0	0	0	0	0	0	0	0	0	0	0	0	0
'r1739'	'Y+LAT2 Utilized transport'	na1[e] + cys_L[c] + met_L[e] -> na1[c] + cys_L[e] + met_L[c]	0	0	0	0	0	0	0	0	0	0	0	0	0	0	0	0	0	0	0	0	0	0	0	0	0	0	0	0	0	0	0	0	0	0	0	0	0	0	0	0	0	0	0	0	0	0	0
'r1740'	'Y+LAT2 Utilized transport'	na1[e] + met_L[e] + leu_L[c] -> na1[c] + met_L[c] + leu_L[e]	0	0	0	0	0	0	0	0	0	0	0	0	0	0	0	0	0	0	0	0	0	0	0	0	0	0	0	0	0	0	0	0	0	0	0	0	0	0	0	0	0	0	0	0	0	0	0
'r1741'	'Y+LAT2 Utilized transport'	na1[e] + met_L[e] + pro_L[c] -> na1[c] + met_L[c] + pro_L[e]	0	0	0	0	0	0	0	0	0	0	0	0	0	0	0	0	0	0	0	0	0	0	0	0	0	0	0	0	0	0	0	0	0	0	0	0	0	0	0	0	0	0	0	0	0	0	0
'r1742'	'Y+LAT2 Utilized transport'	na1[e] + asn_L[c] + met_L[e] -> na1[c] + asn_L[e] + met_L[c]	0	0	0	0	0	0	0	0	1.66917e+06	0	0	0	0	0	0	0	0	0	0	0	0	0	0	0	0	0	0	0	0	0	0	0	0	0	0	0	0	0	0	0	0	0	0	0	0	0	0
'r1743'	'Y+LAT2 Utilized transport'	na1[e] + met_L[e] + val_L[c] -> na1[c] + met_L[c] + val_L[e]	0	0	0	0	0	0	0	0	0	0	0	0	0	0	0	0	0	0	0	0	0	0	0	0	0	0	0	0	0	0	0	0	0	0	0	0	0	0	0	0	0	0	0	0	0	0	0
'r1744'	'Y+LAT2 Utilized transport'	na1[e] + thr_L[c] + met_L[e] -> na1[c] + thr_L[e] + met_L[c]	0	0	0	0	0	0	0	0	0	0	0	0	0	0	0	0	0	0	0	0	0	0	0	0	0	0	0	0	0	0	0	0	0	0	0	0	0	0	0	0	0	0	0	0	0	0	0
'r1745'	'Y+LAT2 Utilized transport'	na1[e] + met_L[e] + hom_L[c] -> na1[c] + met_L[c] + hom_L[e]	0	0	0	0	0	0	0	0	0	0	0	0	0	0	0	0	0	0	0	0	0	0	0	0	0	0	0	0	0	0	0	0	0	0	0	0	0	0	0	0	0	0	0	0	0	0	0
'r1746'	'Y+LAT2 Utilized transport'	na1[e] + met_L[e] + ile_L[c] -> na1[c] + met_L[c] + ile_L[e]	0	0	0	0	0	0	0	0	0	0	0	0	0	0	0	0	0	0	0	0	0	0	0	0	0	0	0	0	0	0	0	0	0	0	0	0	0	0	0	0	0	0	0	0	0	0	0
'r1747'	'Y+LAT2 Utilized transport'	na1[e] + gly[c] + trp_L[e] -> na1[c] + gly[e] + trp_L[c]	0	0	0	0	0	0	0	0	0	0	0	0	0	0	0	0	0	0	0	0	0	0	0	0	0	0	0	0	0	0	0	0	0	0	0	0	0	0	0	0	0	0	0	0	0	0	0
'r1748'	'Y+LAT2 Utilized transport'	na1[e] + ala_L[c] + trp_L[e] -> na1[c] + ala_L[e] + trp_L[c]	0	0	0	0	0	0	0	0	0	0	0	0	0	0	0	0	0	0	0	0	0	0	0	0	0	0	0	0	0	0	0	0	0	0	0	0	0	0	0	0	0	0	0	0	0	0	0
'r1749'	'Y+LAT2 Utilized transport'	na1[e] + gln_L[c] + trp_L[e] -> na1[c] + gln_L[e] + trp_L[c]	0	0	0	0	0	0	0	0	0	0	0	0	0	0	0	0	0	0	0	0	0	0	0	0	0	0	0	0	0	0	0	0	0	0	0	0	0	0	0	0	0	0	0	0	0	0	0
'r1750'	'Y+LAT2 Utilized transport'	na1[e] + ser_L[c] + trp_L[e] -> na1[c] + ser_L[e] + trp_L[c]	0	0	0	0	0	0	0	0	0	0	0	0	0	0	0	0	0	0	0	0	0	0	0	0	0	0	0	0	0	0	0	0	0	0	0	0	0	0	0	0	0	0	0	0	0	0	0
'r1751'	'Y+LAT2 Utilized transport'	na1[e] + met_L[c] + trp_L[e] -> na1[c] + met_L[e] + trp_L[c]	0	0	0	0	0	0	0	0	0	0	0	0	0	0	0	0	0	0	0	0	0	0	0	0	0	0	0	0	0	0	0	0	0	0	0	0	0	0	0	0	0	0	0	0.000425533	0	0	0
'r1752'	'Y+LAT2 Utilized transport'	na1[e] + trp_L[e] + phe_L[c] -> na1[c] + phe_L[e] + trp_L[c]	0	0	0	0	0	0	0	0	0	0	0	0	0	0	0	0	0	0	0	0	0	0	0.000425533	0	0	0	0	0	0	0	0	0	0	0	0	0	0	0	0	0	0	0	0	0	0	0	0
'r1753'	'Y+LAT2 Utilized transport'	na1[e] + trp_L[e] + tyr_L[c] -> na1[c] + tyr_L[e] + trp_L[c]	0	0	0	0	0	0	0	0	0	0	0	0	0	0	0	0	0	0	0	0	0	0	0	0	0	0	0	0	0	0	0	0	0	0	0	0	0	0	0	0	0	0	0	0	0	0	0
'r1754'	'Y+LAT2 Utilized transport'	na1[e] + cys_L[c] + trp_L[e] -> na1[c] + cys_L[e] + trp_L[c]	0	0	0	0	0	0	0	0	0.000425533	0	0	0	0	0	0	0	0	0	0	0	0	0	0	0	0	0	0	0	0	0	0	0	0	0	0	0	0	0	0	0	0	0	0	0	0	0	0
'r1755'	'Y+LAT2 Utilized transport'	na1[e] + trp_L[e] + leu_L[c] -> na1[c] + leu_L[e] + trp_L[c]	0	0	0	0	0	0	0	0	0	0	0	0	0	0	0	0	0	0	0	0	0	0	0	0	0	0	0	0	0	0	0	0	0	0	0	0	0	0	0	0	0	0	0	0	0	0	0
'r1756'	'Y+LAT2 Utilized transport'	na1[e] + trp_L[e] + pro_L[c] -> na1[c] + pro_L[e] + trp_L[c]	0	0	0	0	0	0	0	0	0	0	0	0	0	0	0	0	0	0	0	0	0	0	0	0	0	0	0	0	0	0	0	0	0	0	0	0	0	0	0	0	0	0	0	0	0	0	0
'r1757'	'Y+LAT2 Utilized transport'	na1[e] + asn_L[c] + trp_L[e] -> na1[c] + asn_L[e] + trp_L[c]	0	0	0	0	0	0	0	0	0	0	0	0	0	0	0	0	0	0	0	0	0	0	0	0	0	0	0	0	0	0	0	0	0	0	0	0	0	0	0	0	0	0	0	0	0	0	0
'r1758'	'Y+LAT2 Utilized transport'	na1[e] + trp_L[e] + val_L[c] -> na1[c] + val_L[e] + trp_L[c]	0	0	0	0	0	0	0	0	0	0	0	0	0	0	0	0	0	0	0	0	0	0	0	0	0	0	0	0	0	0	0	0	0	0	0	0	0	0	0	0	0	0	0	0	0	0	0
'r1759'	'Y+LAT2 Utilized transport'	na1[e] + thr_L[c] + trp_L[e] -> na1[c] + thr_L[e] + trp_L[c]	0	0	0	0	0	0	0	0	0	0	0	0	0	0	0	0	0	0	0	0	0	0	0	0	0	0	0	0	0	0	0	0	0	0	0	0	0	0	0	0	0	0	0	0	0	0	0
'r1760'	'Y+LAT2 Utilized transport'	na1[e] + trp_L[e] + hom_L[c] -> na1[c] + hom_L[e] + trp_L[c]	0	0	0	0	0	0	0	0	0	0	0	0	0	0	0	0	0	0	0	0	0	0	0	0	0	0	0	0	0	0	0	0	0	0	0	0	0	0	0	0	0	0	0	0	0	0	0
'r1761'	'Y+LAT2 Utilized transport'	na1[e] + trp_L[e] + ile_L[c] -> na1[c] + ile_L[e] + trp_L[c]	0	0	0	0	0	0	0	0	0	0	0	0	0	0	0	0	0	0	0	0	0	0	0	0	0	0	0	0	0	0	0	0	0	0	0	0	0	0	0	0	0	0	0	0	0	0	0
'r1762'	'Y+LAT2 Utilized transport'	na1[e] + gly[c] + phe_L[e] -> na1[c] + gly[e] + phe_L[c]	0	0	0	0	0	0	0	0	0	0	0	0	0	0	0	0	0	0	0	0	0	0	0	0	0	0	0	0	0	0	0	0	0	0	0	0	0	0	0	0	0	0	0	0	0	0	0
'r1763'	'Y+LAT2 Utilized transport'	na1[e] + ala_L[c] + phe_L[e] -> na1[c] + ala_L[e] + phe_L[c]	0	0	0	0	0	0	0	0	0	0	0	0	0	0	0	0	0	0	0	0	0	0	0	0	0	0	0	0	0	0	0	0	0	0	0	0	0	0	0	0	0	0	0	0	0	0	0
'r1764'	'Y+LAT2 Utilized transport'	na1[e] + gln_L[c] + phe_L[e] -> na1[c] + gln_L[e] + phe_L[c]	0	0	0	0	0	0	0	0	0	0	0	0	0	0	1.79133e+06	0	0	0	0	0	0	0	0	0	0	0	0	0	0	0	0	0	0	0	0	0	0	0	0	0	0	0	0	0	0	0	0
'r1765'	'Y+LAT2 Utilized transport'	na1[e] + ser_L[c] + phe_L[e] -> na1[c] + ser_L[e] + phe_L[c]	0	0	0	0	0	0	0	0	0	0	0	0	0	0	0	0	0	0	0	0	0	0	0	0	0	0	0	0	0	0	0	0	0	0	0	0	0	0	0	0	0	0	0	0	0	0	0
'r1766'	'Y+LAT2 Utilized transport'	na1[e] + met_L[c] + phe_L[e] -> na1[c] + met_L[e] + phe_L[c]	0	0	0	0	0	0	0	0	0	0	0	0	0	0	0	0	0	0	0	0	0	0	0	0	0	0	0	0	0	0	0	0	0	0	0	0	0	0	0	0	0	0	0	0	0	0	0
[truncated: 2,796 more rows]
[truncated: 452 more columns]
